# Supplementary material for: Impaired SNF2L Chromatin Remodeling Prolongs Accessibility at Promoters Enriched for Fos/Jun Binding Sites and Delays Granule Neuron Differentiation
Source: Front Mol Neurosci. 2021 Jul 6;14:680280. doi: 10.3389/fnmol.2021.680280 (PMC8290069; doi:10.3389/fnmol.2021.680280)
Supplement: Supplementary file 1 [file Table_1.xlsx]

## Sheet: All DEGs
WT Diff							1 DIV							3 DIV							KO Diff
target_id	pval	qval	b	ext_gene			target_id	pval	qval	b	ext_gene			target_id	pval	qval	b	ext_gene			target_id	pval	qval	b	ext_gene
ENSMUSG00000069919	6.31023e-07	2.873e-06	-7.13026	Hba-a1			ENSMUSG00000110275	8.61e-26	1.59e-21	-4.64531	Gm5905			ENSMUSG00000101939	0.000971728	0.00256438	-7.43152	Gm28438			ENSMUSG00000094686	1.10782e-106	1.53876e-103	-8.90959	Ccl21a
ENSMUSG00000073940	8.4516e-95	1.28156e-92	-6.79689	Hbb-bt			ENSMUSG00000078878	1.39e-13	1.29e-09	-4.29722	Gm14305			ENSMUSG00000064193	0.000325576	0.00092867	-6.59403	Gm4735			ENSMUSG00000073940	1.0927e-119	2.19231e-116	-6.92671	Hbb-bt
ENSMUSG00000092329	2.53307e-09	1.52658e-08	-6.66984	Gm20388			ENSMUSG00000109176	5e-05	0.00481289	-2.44259	Zfp264			ENSMUSG00000091900	1.99058e-65	1.00592e-63	-6.00276	Gm4353			ENSMUSG00000069919	3.87623e-31	3.82476e-29	-6.86517	Hba-a1
ENSMUSG00000052305	1.07071e-62	7.51303e-61	-6.54769	Hbb-bs			ENSMUSG00000022715	0.000207976	0.0117356	-1.34284	Tmem114			ENSMUSG00000092329	0.00074659	0.00201095	-5.75574	Gm20388			ENSMUSG00000052305	3.37463e-116	6.09356e-113	-6.75035	Hbb-bs
ENSMUSG00000069917	1.19019e-06	5.20052e-06	-6.30629	Hba-a2			ENSMUSG00000002100	4.58e-05	0.00451844	-1.24331	Mybpc3			ENSMUSG00000070522	1.43333e-14	1.09215e-13	-5.42515	Gm6505			ENSMUSG00000003545	0	0	-6.49214	Fosb
ENSMUSG00000003545	0	0	-6.1638	Fosb			ENSMUSG00000103255	0.000216667	0.0120202	-1.16182	Pcdhac1			ENSMUSG00000079575	0.000200019	0.000587582	-5.25145	Rbpj-ps3			ENSMUSG00000041378	4.98749e-82	4.28852e-79	-6.47792	Cldn5
ENSMUSG00000101939	0.00915258	0.0204148	-6.15431	Gm28438			ENSMUSG00000037737	0.00165274	0.0434321	-1.0981	Actrt3			ENSMUSG00000098650	0.00384396	0.00916418	-4.69244	Gm28048			ENSMUSG00000098404	2.78483e-13	5.8608e-12	-6.30697	Mrip-ps
ENSMUSG00000098404	7.77086e-93	1.09484e-90	-6.10769	Mrip-ps			ENSMUSG00000031932	0.00160047	0.042604	-1.05435	Gpr83			ENSMUSG00000062727	5.16991e-12	3.2795e-11	-4.4566	Hist1h2bk			ENSMUSG00000025902	3.65477e-45	8.57068e-43	-6.30474	Sox17
ENSMUSG00000098650	1.04292e-08	5.86636e-08	-5.93572	Gm28048			ENSMUSG00000031074	0.00125719	0.0367247	-1.04178	Fgf3			ENSMUSG00000100309	2.76984e-07	1.15828e-06	-4.21861	Gm6644			ENSMUSG00000050919	8.14373e-29	6.77656e-27	-6.04284	Zfp366
ENSMUSG00000025407	3.36946e-73	2.94096e-71	-5.89644	Gli1			ENSMUSG00000037492	0.000478168	0.0196304	-1.0371	Zmat4			ENSMUSG00000112022	0.00109196	0.00285861	-4.2103	Gm2436			ENSMUSG00000113149	1.78692e-91	2.01666e-88	-5.99476	AC099934.1
ENSMUSG00000051669	8.72275e-43	3.04836e-41	-5.88912	AU021092			ENSMUSG00000030350	0.000137749	0.00900721	-1.03502	Prmt8			ENSMUSG00000082935	1.01005e-06	3.97786e-06	-4.07715	Gm7658			ENSMUSG00000100862	7.92137e-21	3.59387e-19	-5.74211	Gm10925
ENSMUSG00000031170	8.13295e-48	3.48141e-46	-5.48311	Slc38a5			ENSMUSG00000063430	9.7e-05	0.00719743	-1.0332	Wscd2			ENSMUSG00000076575	3.90569e-09	1.96871e-08	-3.88602	Igkv7-33			ENSMUSG00000037358	5.2234e-40	9.62437e-38	-5.61378	4930578C19Rik
ENSMUSG00000041378	3.08802e-113	8.24685e-111	-5.42381	Cldn5			ENSMUSG00000029337	0.00122028	0.0359907	-1.01819	Fgf5			ENSMUSG00000081355	1.66638e-07	7.13934e-07	-3.66376	Gm15264			ENSMUSG00000020928	4.04881e-13	8.34583e-12	-5.47796	Higd1b
ENSMUSG00000070522	5.59457e-18	6.85172e-17	-5.3733	Gm6505			ENSMUSG00000027356	0.000836738	0.0284153	-1.01569	Fermt1			ENSMUSG00000070343	0.00586447	0.0135068	-3.58644	Gm10288			ENSMUSG00000032125	1.84353e-38	3.02624e-36	-5.43084	Robo4
ENSMUSG00000054641	1.862e-26	3.55949e-25	-5.30323	Mmrn1			ENSMUSG00000050505	0.0015095	0.0411914	-1.01341	Pcdh20			ENSMUSG00000070960	0.000424271	0.00119055	-3.53144	Gm19680			ENSMUSG00000030048	2.15096e-20	9.49629e-19	-5.41341	Gkn3
ENSMUSG00000050919	2.73807e-30	6.33793e-29	-5.17809	Zfp366			ENSMUSG00000070570	4.17e-11	1.93e-07	-0.997675	Slc17a7			ENSMUSG00000039691	1.61966e-07	6.94414e-07	-3.48873	Tspan10			ENSMUSG00000051669	2.74875e-35	3.67661e-33	-5.28389	AU021092
ENSMUSG00000056008	9.40695e-18	1.13729e-16	-5.14141	Gm11541			ENSMUSG00000074736	6.64e-05	0.00570604	-0.95423	Syndig1			ENSMUSG00000101309	0.00793062	0.0177626	-3.41431	Gm29397			ENSMUSG00000025407	7.34348e-79	5.76527e-76	-5.27312	Gli1
ENSMUSG00000094686	0.000143517	0.000465967	-5.1172	Ccl21a			ENSMUSG00000020374	1.7e-07	0.000117597	-0.94234	Rasgef1c			ENSMUSG00000049353	2.36537e-29	3.8336e-28	-3.34523	Rd3			ENSMUSG00000031170	1.30307e-46	3.13728e-44	-5.27072	Slc38a5
ENSMUSG00000078926	1.28234e-07	6.38602e-07	-5.0051	Cdc20b			ENSMUSG00000022208	9.38e-07	0.000349039	-0.930249	Jph4			ENSMUSG00000111723	2.36537e-29	3.8336e-28	-3.34523	Rd3			ENSMUSG00000090698	3.12519e-60	1.28254e-57	-5.26788	Apold1
ENSMUSG00000062727	2.92489e-24	5.11584e-23	-4.92536	Hist1h2bk			ENSMUSG00000072437	1.94e-06	0.000562137	-0.925009	Nanos1			ENSMUSG00000046814	9.46754e-05	0.000291546	-3.3202	Gchfr			ENSMUSG00000030737	9.99358e-63	4.62703e-60	-5.21776	Slco2b1
ENSMUSG00000091900	0.00466469	0.0111495	-4.91749	Gm4353			ENSMUSG00000042766	1e-06	0.000350137	-0.923861	Trim46			ENSMUSG00000078926	0.00303004	0.00737325	-3.27293	Cdc20b			ENSMUSG00000056492	5.21367e-73	3.62089e-70	-5.18753	Adgrf5
ENSMUSG00000026735	2.3128e-16	2.55983e-15	-4.84127	Ptf1a			ENSMUSG00000052981	7.62e-05	0.00612166	-0.892285	Ube2ql1			ENSMUSG00000055452	0.000138962	0.000417979	-3.22943	Gm7353			ENSMUSG00000046916	4.85134e-37	7.3614e-35	-5.10027	Myct1
ENSMUSG00000025902	8.01073e-29	1.71866e-27	-4.77421	Sox17			ENSMUSG00000031391	6.41e-10	1.97e-06	-0.881754	L1cam			ENSMUSG00000108159	0.000138962	0.000417979	-3.22943	AC132586.6			ENSMUSG00000069917	9.29805e-26	6.2882e-24	-5.06823	Hba-a2
ENSMUSG00000020928	2.02158e-33	5.23476e-32	-4.71178	Higd1b			ENSMUSG00000037984	0.00173903	0.0451617	-0.880658	Neurod6			ENSMUSG00000006948	4.47856e-08	2.0418e-07	-3.19862	Klk4			ENSMUSG00000056008	2.38104e-13	5.0701e-12	-5.03789	Gm11541
ENSMUSG00000026358	6.55147e-17	7.50963e-16	-4.6831	Rgs1			ENSMUSG00000033316	0.000706209	0.0255313	-0.864278	Galnt9			ENSMUSG00000082809	8.81378e-80	6.26719e-78	-3.14504	Gm14150			ENSMUSG00000042938	1.07988e-07	1.08814e-06	-4.96334	Gm14117
ENSMUSG00000046916	7.82697e-15	7.75889e-14	-4.61385	Myct1			ENSMUSG00000027612	3.93e-12	2.42e-08	-0.863814	Mmp24			ENSMUSG00000043483	0.00287693	0.00702919	-3.04645	Gm6863			ENSMUSG00000054641	8.11072e-27	5.78874e-25	-4.88611	Mmrn1
ENSMUSG00000057657	0.0159541	0.0335566	-4.53042	Rps18-ps3			ENSMUSG00000040907	3.35e-06	0.000780873	-0.861797	Atp1a3			ENSMUSG00000100774	0.0112925	0.0244027	-3.01108	Gm7329			ENSMUSG00000071042	9.1399e-65	4.71541e-62	-4.85074	Rasgrp3
ENSMUSG00000113149	5.40913e-05	0.000187824	-4.50527	AC099934.1			ENSMUSG00000022044	0.000295873	0.0142502	-0.857529	Stmn4			ENSMUSG00000051639	0.0248041	0.0493067	-2.96637	Gm5812			ENSMUSG00000046470	1.19294e-71	7.42788e-69	-4.77337	Sox18
ENSMUSG00000030048	1.87408e-20	2.64874e-19	-4.44759	Gkn3			ENSMUSG00000045608	1.08e-05	0.00164284	-0.85595	Dbx2			ENSMUSG00000091605	0.00329266	0.00795808	-2.96079	Gm8256			ENSMUSG00000033191	1.00903e-61	4.23721e-59	-4.74252	Tie1
ENSMUSG00000113786	1.31231e-06	5.70901e-06	-4.4299	AC099934.2			ENSMUSG00000034336	1.51e-05	0.00204753	-0.855452	Ina			ENSMUSG00000079012	0.000686178	0.00186105	-2.93984	Serpina3m			ENSMUSG00000006386	2.79727e-68	1.68368e-65	-4.73805	Tek
ENSMUSG00000063021	9.49765e-06	3.68157e-05	-4.4217	Hist1h2ak			ENSMUSG00000030683	1.95e-06	0.000562137	-0.85327	Sez6l2			ENSMUSG00000022330	0.000894802	0.00237601	-2.89658	Osr2			ENSMUSG00000043505	1.42318e-27	1.07524e-25	-4.69129	Gimap5
ENSMUSG00000090698	3.94569e-46	1.54486e-44	-4.38069	Apold1			ENSMUSG00000027489	2.91e-07	0.000158235	-0.840344	Necab3			ENSMUSG00000091639	3.46257e-23	4.30786e-22	-2.88157	Gm3756			ENSMUSG00000063060	2.62408e-38	4.19319e-36	-4.67826	Sox7
ENSMUSG00000030737	1.44567e-33	3.75434e-32	-4.37545	Slco2b1			ENSMUSG00000040258	2.14e-08	3.6e-05	-0.837821	Nxph4			ENSMUSG00000082491	6.75069e-06	2.40437e-05	-2.8731	Gm5909			ENSMUSG00000040732	1.36777e-62	6.17446e-60	-4.59676	Erg
ENSMUSG00000090877	1.31007e-28	2.78068e-27	-4.35602	Hspa1b			ENSMUSG00000084845	0.000248576	0.0129238	-0.835038	Tmem240			ENSMUSG00000009214	0.00123284	0.00319765	-2.85323	Mymk			ENSMUSG00000047867	5.2806e-34	6.53094e-32	-4.56415	Gimap6
ENSMUSG00000084353	2.97423e-05	0.000106992	-4.28957	Gm15452			ENSMUSG00000036766	0.00174056	0.0451617	-0.828866	Dner			ENSMUSG00000078153	0.0165812	0.0344652	-2.84657	Psme2b			ENSMUSG00000027435	6.3643e-62	2.73619e-59	-4.54513	Cd93
ENSMUSG00000033730	6.35049e-17	7.2886e-16	-4.26943	Egr3			ENSMUSG00000038026	0.00120088	0.0355531	-0.81611	Kcnj9			ENSMUSG00000046828	0.0013283	0.00343089	-2.8171	Mettl21e			ENSMUSG00000112218	9.48539e-34	1.14951e-31	-4.53375	Gm18726
ENSMUSG00000070960	5.67201e-07	2.5963e-06	-4.26618	Gm19680			ENSMUSG00000029712	1.43e-06	0.000479071	-0.814714	Actl6b			ENSMUSG00000103653	0.000234979	0.000684358	-2.81625	Gstp-ps			ENSMUSG00000036362	3.90929e-10	5.66534e-09	-4.43233	P2ry13
ENSMUSG00000018169	4.3189e-11	3.12361e-10	-4.25442	Mfng			ENSMUSG00000048385	8.54e-10	1.97e-06	-0.807156	Scrt1			ENSMUSG00000111705	0.000234979	0.000684358	-2.81625	AC175315.3			ENSMUSG00000022579	1.16983e-06	9.64107e-06	-4.38691	Gpihbp1
ENSMUSG00000034000	1.2306e-19	1.65309e-18	-4.24397	Neu4			ENSMUSG00000071658	3.93e-07	0.000201566	-0.794805	Gng3			ENSMUSG00000076665	0.00202626	0.00508352	-2.81032	Ighv7-1			ENSMUSG00000018169	7.22254e-73	4.83027e-70	-4.3641	Mfng
ENSMUSG00000030787	3.75408e-21	5.5698e-20	-4.16409	Lyve1			ENSMUSG00000028137	5.49e-08	6.29e-05	-0.786735	Celf3			ENSMUSG00000095207	0.0207332	0.042122	-2.79908	CR974586.1			ENSMUSG00000001029	2.43821e-22	1.27245e-20	-4.34574	Icam2
ENSMUSG00000026678	9.18912e-165	7.14874e-162	-4.15358	Rgs5			ENSMUSG00000028634	2.39e-06	0.000640697	-0.784484	Hivep3			ENSMUSG00000020159	0.000619011	0.0016906	-2.7836	Gabrp			ENSMUSG00000026678	1.67746e-17	5.61964e-16	-4.27202	Rgs5
ENSMUSG00000046470	4.5418e-67	3.54875e-65	-4.12616	Sox18			ENSMUSG00000034958	3.3e-05	0.00365046	-0.782654	Atcay			ENSMUSG00000108892	0.00375362	0.00896661	-2.75249	Gm9449			ENSMUSG00000024440	1.59965e-39	2.85989e-37	-4.23982	Pcdh12
ENSMUSG00000038418	1.85224e-56	1.0938e-54	-4.11591	Egr1			ENSMUSG00000036913	0.000475143	0.0195496	-0.778785	Trim67			ENSMUSG00000038496	0.00045751	0.00127606	-2.72548	Slc19a3			ENSMUSG00000030247	1.34466e-12	2.61926e-11	-4.23696	Kcnj8
ENSMUSG00000069302	1.39168e-14	1.35186e-13	-4.07878	Hist1h2ah			ENSMUSG00000060257	6.2e-06	0.00111287	-0.776985	Scrt2			ENSMUSG00000073406	9.39289e-47	2.87867e-45	-2.72306	H2-Bl			ENSMUSG00000058447	2.00031e-16	5.94071e-15	-4.22152	Gm26920
ENSMUSG00000000094	4.30652e-19	5.64517e-18	-4.0439	Tbx4			ENSMUSG00000024873	8.14e-10	1.97e-06	-0.767953	Cnih2			ENSMUSG00000028972	0.00349927	0.00840478	-2.70229	Car6			ENSMUSG00000039349	7.17046e-44	1.55996e-41	-4.14712	C130074G19Rik
ENSMUSG00000009097	4.32165e-08	2.27099e-07	-4.04315	Tbx1			ENSMUSG00000079330	0.00121594	0.0359411	-0.767289	Lemd1			ENSMUSG00000041449	4.99283e-09	2.49433e-08	-2.67637	Serpina3h			ENSMUSG00000018845	2.36504e-21	1.14186e-19	-4.10519	Unc45b
ENSMUSG00000069301	0.00146638	0.00391494	-4.01038	Hist1h2ag			ENSMUSG00000051062	0.00026175	0.0133579	-0.756119	Fbll1			ENSMUSG00000078922	5.88694e-16	4.84978e-15	-2.66395	Tgtp1			ENSMUSG00000027875	8.18479e-40	1.47793e-37	-4.08521	Hmgcs2
ENSMUSG00000032125	2.08668e-19	2.76981e-18	-4.00995	Robo4			ENSMUSG00000029419	0.000211338	0.0118671	-0.75143	Gm996			ENSMUSG00000079092	0.00446536	0.0105188	-2.6566	Prl2c2			ENSMUSG00000029648	1.65914e-30	1.56854e-28	-4.05988	Flt1
ENSMUSG00000022579	3.74369e-12	2.9745e-11	-3.98814	Gpihbp1			ENSMUSG00000024268	5.21e-08	6.29e-05	-0.73827	Celf4			ENSMUSG00000083669	0.00582951	0.0134297	-2.63258	Gm10169			ENSMUSG00000062545	1.54224e-11	2.67771e-10	-4.05126	Tlr12
ENSMUSG00000038496	2.64925e-09	1.59178e-08	-3.98287	Slc19a3			ENSMUSG00000031840	3.57e-06	0.000794242	-0.732178	Rab3a			ENSMUSG00000074449	0.0123266	0.0263556	-2.62262	Gm15319			ENSMUSG00000112690	0.00061467	0.00265719	-4.03199	Gm2446
ENSMUSG00000022330	2.24732e-17	2.66124e-16	-3.95612	Osr2			ENSMUSG00000025207	2.33e-06	0.000640697	-0.730388	Sema4g			ENSMUSG00000073402	7.23175e-20	7.59482e-19	-2.62123	Gm8909			ENSMUSG00000053897	1.42959e-40	2.74617e-38	-4.01485	Slc39a8
ENSMUSG00000091971	2.66074e-45	1.02367e-43	-3.92421	Hspa1a			ENSMUSG00000048782	0.00153768	0.041531	-0.72495	Insc			ENSMUSG00000091383	4.23377e-05	0.000136718	-2.61856	Hist1h2al			ENSMUSG00000039167	1.51439e-22	8.09032e-21	-4.00088	Adgrl4
ENSMUSG00000043753	2.82893e-48	1.24064e-46	-3.91639	Dmrta1			ENSMUSG00000041073	2.2e-07	0.000135698	-0.724919	Nacad			ENSMUSG00000063021	0.00111577	0.002915	-2.6041	Hist1h2ak			ENSMUSG00000074874	6.29302e-23	3.48567e-21	-3.99675	Ctla2b
ENSMUSG00000031074	1.19402e-16	1.34707e-15	-3.9163	Fgf3			ENSMUSG00000038255	2.71e-07	0.000156636	-0.71845	Neurod2			ENSMUSG00000020583	0.015985	0.0333492	-2.59726	Matn3			ENSMUSG00000030249	2.77505e-25	1.82028e-23	-3.98373	Abcc9
ENSMUSG00000069310	8.67595e-08	4.38775e-07	-3.9011	Hist1h3c			ENSMUSG00000062380	7.11e-07	0.000299956	-0.717328	Tubb3			ENSMUSG00000037393	0.00773212	0.0173551	-2.58087	Nmur2			ENSMUSG00000055093	8.31246e-11	1.3155e-09	-3.97121	Gm8430
ENSMUSG00000055148	6.77715e-59	4.1815e-57	-3.86848	Klf2			ENSMUSG00000100162	4.02e-06	0.000853523	-0.713827	Gm20687			ENSMUSG00000028589	1.24085e-10	7.03746e-10	-2.56928	1700012P22Rik			ENSMUSG00000045930	2.193e-34	2.78866e-32	-3.92236	Clec14a
ENSMUSG00000027875	6.49818e-50	3.02005e-48	-3.86754	Hmgcs2			ENSMUSG00000029168	0.00138015	0.0389308	-0.711895	Dpysl5			ENSMUSG00000071561	0.0182638	0.0376105	-2.55923	BC100530			ENSMUSG00000009097	1.9864e-16	5.90912e-15	-3.92021	Tbx1
ENSMUSG00000071042	1.03674e-47	4.41677e-46	-3.85825	Rasgrp3			ENSMUSG00000040276	5.43e-07	0.000238914	-0.710414	Pacsin1			ENSMUSG00000028362	4.43247e-05	0.000142622	-2.51089	Tnfsf8			ENSMUSG00000034037	1.12003e-17	3.82314e-16	-3.90341	Fgd5
ENSMUSG00000056492	1.36596e-148	9.40042e-146	-3.83796	Adgrf5			ENSMUSG00000007021	1e-05	0.00159521	-0.701781	Syngr3			ENSMUSG00000078597	0.0115673	0.0249337	-2.51086	Cyp4a12b			ENSMUSG00000090019	1.6218e-29	1.42159e-27	-3.86615	Gimap1
ENSMUSG00000066755	6.22599e-09	3.59013e-08	-3.81605	Tnfsf18			ENSMUSG00000031144	1.69e-06	0.000520324	-0.700328	Syp			ENSMUSG00000047759	0.019185	0.039314	-2.50907	Hs3st3a1			ENSMUSG00000066366	1.34292e-05	8.88182e-05	-3.86573	Serpina1a
ENSMUSG00000079471	1.00904e-14	9.90391e-14	-3.79091	Mymx			ENSMUSG00000036564	1.58e-06	0.000511992	-0.698275	Ndrg4			ENSMUSG00000071470	0.0245122	0.048829	-2.49882	Ccnb1ip1			ENSMUSG00000054446	3.33451e-06	2.52458e-05	-3.85854	Cpa1
ENSMUSG00000040732	3.43067e-28	7.1461e-27	-3.77517	Erg			ENSMUSG00000048895	1.23e-07	9.48e-05	-0.697273	Cdk5r1			ENSMUSG00000033634	0.00321902	0.00778782	-2.48386	Nat8f2			ENSMUSG00000043753	3.06077e-34	3.86492e-32	-3.85388	Dmrta1
ENSMUSG00000021250	6.62796e-64	4.76281e-62	-3.74959	Fos			ENSMUSG00000037217	1.72e-07	0.000117597	-0.69685	Syn1			ENSMUSG00000047298	0.00307416	0.00747051	-2.47196	Kcnv2			ENSMUSG00000023034	3.59759e-171	2.16539e-167	-3.84379	Nr4a1
ENSMUSG00000058447	2.77443e-06	1.15449e-05	-3.74012	Gm26920			ENSMUSG00000042401	0.000438639	0.0184588	-0.696145	Crtac1			ENSMUSG00000023070	0.0146386	0.0307757	-2.42909	Rgn			ENSMUSG00000020717	3.32189e-31	3.29579e-29	-3.83106	Pecam1
ENSMUSG00000109156	2.73011e-13	2.39577e-12	-3.7386	Gm45194			ENSMUSG00000039809	4.37e-05	0.00439267	-0.695935	Gabbr2			ENSMUSG00000029236	0.00127234	0.00329534	-2.41212	Nmu			ENSMUSG00000064057	2.15596e-09	2.84578e-08	-3.79402	Scgb3a1
ENSMUSG00000023034	1.1468e-34	3.07641e-33	-3.73658	Nr4a1			ENSMUSG00000074657	7.54e-05	0.00612166	-0.692794	Kif5a			ENSMUSG00000079019	0.00461198	0.0108372	-2.40681	Insl3			ENSMUSG00000070637	1.76137e-17	5.88983e-16	-3.79229	Srarp
ENSMUSG00000069309	5.43057e-13	4.62931e-12	-3.71416	Hist1h2an			ENSMUSG00000053693	0.000376287	0.0169476	-0.690966	Mast1			ENSMUSG00000051124	9.42773e-10	4.98838e-09	-2.40553	Gimap9			ENSMUSG00000045868	0.0121257	0.0348152	-3.77633	Gvin1
ENSMUSG00000094777	2.6566e-110	6.60201e-108	-3.71205	Hist1h2ap			ENSMUSG00000034818	3.3e-06	0.000780873	-0.689465	Celf5			ENSMUSG00000026308	1.02025e-13	7.3594e-13	-2.40328	Klhl30			ENSMUSG00000041445	2.00051e-36	2.93684e-34	-3.76829	Mmrn2
ENSMUSG00000073043	5.048e-91	6.948e-89	-3.68546	Atoh1			ENSMUSG00000043670	7.48e-05	0.00611405	-0.679817	Diras1			ENSMUSG00000051498	5.37345e-13	3.67142e-12	-2.39691	Tlr6			ENSMUSG00000021904	7.50828e-88	7.13563e-85	-3.76607	Sema3g
ENSMUSG00000112218	1.85051e-13	1.65061e-12	-3.65259	Gm18726			ENSMUSG00000053024	0.000114291	0.00805885	-0.676263	Cntn2			ENSMUSG00000020377	6.19926e-12	3.90492e-11	-2.39082	Ltc4s			ENSMUSG00000034911	1.76254e-31	1.778e-29	-3.75567	Ushbp1
ENSMUSG00000037358	0.000599893	0.00172848	-3.64331	4930578C19Rik			ENSMUSG00000029055	0.000649088	0.0241759	-0.674332	Plch2			ENSMUSG00000091866	0.0189215	0.0388183	-2.37986	Gm6257			ENSMUSG00000020154	1.62407e-58	5.98486e-56	-3.73466	Ptprb
ENSMUSG00000042436	0	0	-3.61059	Mfap4			ENSMUSG00000045967	0.000584223	0.0225322	-0.672366	Gpr158			ENSMUSG00000025481	0.0049588	0.0115841	-2.36768	Urah			ENSMUSG00000024451	1.38129e-28	1.1389e-26	-3.72776	Arap3
ENSMUSG00000003032	2.3096e-46	9.18348e-45	-3.60393	Klf4			ENSMUSG00000045034	0.000874949	0.029124	-0.670291	Ankrd34b			ENSMUSG00000111601	0.0224279	0.0451823	-2.36727	Gm18986			ENSMUSG00000079471	5.18425e-08	5.53262e-07	-3.71569	Mymx
ENSMUSG00000051639	2.62364e-05	9.51264e-05	-3.5911	Gm5812			ENSMUSG00000035835	7.46e-08	7.66e-05	-0.668918	Plppr3			ENSMUSG00000032852	0.0229603	0.0461205	-2.36653	Rspo4			ENSMUSG00000028717	9.79721e-22	4.88697e-20	-3.71532	Tal1
ENSMUSG00000054717	9.41728e-186	1.2036e-182	-3.5851	Hmgb2			ENSMUSG00000045136	6.59e-05	0.00569116	-0.667781	Tubb2b			ENSMUSG00000050808	4.37139e-10	2.37946e-09	-2.33368	Muc15			ENSMUSG00000028259	9.14155e-17	2.86081e-15	-3.71003	Fhl5
ENSMUSG00000028072	8.21447e-07	3.67087e-06	-3.58446	Ntrk1			ENSMUSG00000042115	0.000243522	0.0128402	-0.667038	Klhdc8a			ENSMUSG00000036586	0.00339323	0.00817849	-2.33257	Grifin			ENSMUSG00000091971	4.2107e-25	2.69619e-23	-3.70401	Hspa1a
ENSMUSG00000006386	6.36964e-25	1.14086e-23	-3.57398	Tek			ENSMUSG00000022456	2.39e-06	0.000640697	-0.661183	2018-09-03			ENSMUSG00000098470	8.98655e-19	8.76249e-18	-2.33045	C1rb			ENSMUSG00000055148	2.00429e-28	1.60851e-26	-3.70264	Klf2
ENSMUSG00000033191	1.59561e-121	6.20657e-119	-3.57285	Tie1			ENSMUSG00000053192	4.45e-05	0.00441661	-0.659196	Mllt11			ENSMUSG00000075707	0.00616042	0.0141378	-2.31124	Dio3			ENSMUSG00000020020	2.82153e-35	3.7462e-33	-3.68286	Usp44
ENSMUSG00000037868	4.19007e-35	1.14304e-33	-3.57146	Egr2			ENSMUSG00000028444	0.00173856	0.0451617	-0.658493	Cntfr			ENSMUSG00000034452	0.000235886	0.000686777	-2.30344	Slc24a1			ENSMUSG00000023903	1.06471e-28	8.81901e-27	-3.6689	Mmp25
ENSMUSG00000027435	3.8676e-86	4.61353e-84	-3.56599	Cd93			ENSMUSG00000026188	0.000258899	0.0132859	-0.656665	Tmem169			ENSMUSG00000019803	1.51393e-06	5.84956e-06	-2.28986	Nr2e1			ENSMUSG00000081516	1.36976e-15	3.71937e-14	-3.65918	Gm12470
ENSMUSG00000023940	1.40438e-48	6.21996e-47	-3.55582	Sgo1			ENSMUSG00000022658	0.000126743	0.00857671	-0.655596	Tagln3			ENSMUSG00000022997	0.00475581	0.0111518	-2.28974	Wnt1			ENSMUSG00000028978	1.08326e-24	6.86328e-23	-3.65381	Nos3
ENSMUSG00000092029	0.00380574	0.00928498	-3.54806	Gm9027			ENSMUSG00000042978	4.54e-07	0.000209671	-0.655365	Sbk1			ENSMUSG00000033770	0.0116695	0.0251243	-2.28169	Clcnka			ENSMUSG00000091017	5.9778e-06	4.2749e-05	-3.64369	Fam71a
ENSMUSG00000031891	3.69408e-96	5.95478e-94	-3.54757	Hsd11b2			ENSMUSG00000078851	0.000444033	0.0185696	-0.653167	Hist3h2a			ENSMUSG00000079277	0.0014584	0.00375076	-2.26941	Hoxd3			ENSMUSG00000034872	3.02253e-12	5.64989e-11	-3.62487	Gipc3
ENSMUSG00000024907	6.46991e-12	5.01152e-11	-3.50213	Gal			ENSMUSG00000021194	1.21e-05	0.00177093	-0.651964	Chga			ENSMUSG00000105558	9.63439e-05	0.000296329	-2.2633	Gm5855			ENSMUSG00000037010	2.15088e-38	3.49895e-36	-3.61746	Apln
ENSMUSG00000053897	3.83259e-103	7.97402e-101	-3.49885	Slc39a8			ENSMUSG00000027350	0.000586225	0.0225624	-0.6517	Chgb			ENSMUSG00000074482	0.00106493	0.00279109	-2.25661	Gm16589			ENSMUSG00000019312	5.52424e-13	1.11579e-11	-3.58688	Grb7
ENSMUSG00000039349	8.77792e-61	5.77439e-59	-3.49648	C130074G19Rik			ENSMUSG00000069814	2.2e-05	0.00259186	-0.649523	Ccdc92b			ENSMUSG00000000359	0.00437302	0.0103297	-2.25328	Rem1			ENSMUSG00000004837	3.3972e-16	9.91004e-15	-3.56875	Grap
ENSMUSG00000042607	1.19461e-15	1.25662e-14	-3.49404	Asb4			ENSMUSG00000039452	0.00051861	0.0206929	-0.648607	Snx22			ENSMUSG00000003341	4.68197e-07	1.91255e-06	-2.24756	Atp8b3			ENSMUSG00000054435	6.77329e-24	4.0232e-22	-3.54955	Gimap4
ENSMUSG00000047867	2.28827e-52	1.1937e-50	-3.48333	Gimap6			ENSMUSG00000035456	5.94e-05	0.00535185	-0.648416	Prdm8			ENSMUSG00000076609	0.00242902	0.00600825	-2.22994	Igkc			ENSMUSG00000016494	1.4184e-25	9.52123e-24	-3.53413	Cd34
ENSMUSG00000029648	2.45517e-51	1.21691e-49	-3.48018	Flt1			ENSMUSG00000048899	3.38e-06	0.000780873	-0.641021	Rimkla			ENSMUSG00000039672	7.68417e-134	1.50259e-131	-2.21659	Kcne2			ENSMUSG00000011263	4.5967e-10	6.61375e-09	-3.52936	Exoc3l2
ENSMUSG00000055612	1.69547e-79	1.75359e-77	-3.44939	Cdca7			ENSMUSG00000030806	1.79e-06	0.000537001	-0.637612	Stx1b			ENSMUSG00000067158	7.18732e-45	2.05564e-43	-2.1894	Col4a4			ENSMUSG00000021250	5.55241e-89	5.56999e-86	-3.49367	Fos
ENSMUSG00000018845	0.000399898	0.00119475	-3.44429	Unc45b			ENSMUSG00000058665	0.00077352	0.0268609	-0.634975	En1			ENSMUSG00000091705	7.9983e-07	3.18269e-06	-2.18529	H2-Q2			ENSMUSG00000001946	7.13434e-19	2.7121e-17	-3.46619	Esam
ENSMUSG00000024791	1.75164e-87	2.19175e-85	-3.43294	Cdca5			ENSMUSG00000021087	8.19e-06	0.00141481	-0.634013	Rtn1			ENSMUSG00000017817	0.000250043	0.000725527	-2.18341	Jph2			ENSMUSG00000020096	3.1947e-14	7.60036e-13	-3.46456	Tbata
ENSMUSG00000050345	8.65661e-11	6.07899e-10	-3.43242	4930486L24Rik			ENSMUSG00000048540	0.000292932	0.0141666	-0.633697	Nhlh2			ENSMUSG00000000673	0.015817	0.0330369	-2.1814	Haao			ENSMUSG00000000317	9.2663e-31	8.94768e-29	-3.42664	Bcl6b
ENSMUSG00000080999	9.01144e-11	6.32072e-10	-3.43195	Gm11336			ENSMUSG00000011751	0.000353308	0.0163585	-0.630798	Sptbn4			ENSMUSG00000004655	0	0	-2.16334	Aqp1			ENSMUSG00000024168	2.36104e-21	1.14186e-19	-3.42568	Tmem204
ENSMUSG00000090707	0.000271992	0.000839963	-3.42498	Gm8237			ENSMUSG00000027525	2.12e-06	0.000602247	-0.630781	Phactr3			ENSMUSG00000024992	7.48583e-05	0.000233802	-2.16322	Pde6c			ENSMUSG00000090877	3.60184e-16	1.04563e-14	-3.4169	Hspa1b
ENSMUSG00000071414	2.01856e-08	1.10331e-07	-3.42093	Gm6736			ENSMUSG00000060882	0.000908302	0.0295246	-0.629086	Kcnd2			ENSMUSG00000042377	0.0110617	0.0239557	-2.15564	Fam83g			ENSMUSG00000038151	5.00756e-23	2.79079e-21	-3.41477	Prdm1
ENSMUSG00000043483	3.04354e-08	1.6295e-07	-3.41755	Gm6863			ENSMUSG00000043857	3.81e-06	0.000819117	-0.627658	Mgat5b			ENSMUSG00000033249	0.00132275	0.00341852	-2.14318	Hsf4			ENSMUSG00000030787	1.24183e-18	4.63298e-17	-3.40575	Lyve1
ENSMUSG00000044201	6.77862e-101	1.27674e-98	-3.412	Cdc25c			ENSMUSG00000051537	5.91e-05	0.00535185	-0.627565	Gm5124			ENSMUSG00000091045	0.0228211	0.0458872	-2.13464	Vmn2r55			ENSMUSG00000038402	5.10968e-20	2.16078e-18	-3.40333	Foxf2
ENSMUSG00000028681	2.04125e-56	1.20145e-54	-3.38225	Ptch2			ENSMUSG00000024897	0.000256268	0.0132214	-0.625918	Apba1			ENSMUSG00000009654	7.3151e-05	0.000228589	-2.13322	Oit3			ENSMUSG00000000094	1.03463e-11	1.8298e-10	-3.39023	Tbx4
ENSMUSG00000061615	1.55616e-09	9.6048e-09	-3.36439	Hist1h2ab			ENSMUSG00000056895	0.00193514	0.0487054	-0.624658	Hist3h2ba			ENSMUSG00000061825	0.0164391	0.0342093	-2.0995	Ces2c			ENSMUSG00000042607	2.0668e-25	1.36704e-23	-3.38681	Asb4
ENSMUSG00000041064	1.39664e-47	5.88003e-46	-3.35459	Pif1			ENSMUSG00000003863	9.82e-07	0.000349039	-0.623697	Ppfia3			ENSMUSG00000041771	1.34522e-92	1.20401e-90	-2.07425	Slc24a4			ENSMUSG00000071341	2.81427e-28	2.22883e-26	-3.38141	Egr4
ENSMUSG00000009471	1.03e-08	5.79734e-08	-3.35448	Myod1			ENSMUSG00000028546	4.29e-07	0.000204757	-0.623422	Elavl4			ENSMUSG00000022357	0.0131565	0.027921	-2.05895	Klhl38			ENSMUSG00000034738	5.31684e-16	1.52149e-14	-3.35551	Nostrin
ENSMUSG00000028978	2.01549e-62	1.3978e-60	-3.35187	Nos3			ENSMUSG00000030774	5.13e-05	0.00486377	-0.62246	Pak1			ENSMUSG00000080078	0.0236267	0.0472849	-2.04556	Gm15583			ENSMUSG00000022860	6.44034e-40	1.17468e-37	-3.35114	Chodl
ENSMUSG00000048402	1.99488e-29	4.4618e-28	-3.3507	Gli2			ENSMUSG00000052889	2.85e-07	0.000158235	-0.620214	Prkcb			ENSMUSG00000072945	0.0182608	0.0376086	-2.04173	Ripply1			ENSMUSG00000044258	8.36641e-15	2.107e-13	-3.35083	Ctla2a
ENSMUSG00000000673	3.95616e-10	2.61402e-09	-3.3496	Haao			ENSMUSG00000038390	1.03e-06	0.000351671	-0.617383	Gpr162			ENSMUSG00000096215	0.00182566	0.00462455	-2.03636	Smim22			ENSMUSG00000032744	1.41034e-11	2.46053e-10	-3.33517	Heyl
ENSMUSG00000036223	4.08296e-52	2.11758e-50	-3.33033	Ska1			ENSMUSG00000083282	4.37e-06	0.00087624	-0.616722	Ctsf			ENSMUSG00000079014	1.99387e-19	2.03343e-18	-2.03586	Serpina3i			ENSMUSG00000003032	1.12497e-63	5.34566e-61	-3.32933	Klf4
ENSMUSG00000041431	1.51731e-203	2.46811e-200	-3.3263	Ccnb1			ENSMUSG00000037887	0.000830019	0.028239	-0.614144	Dusp8			ENSMUSG00000079507	6.18787e-19	6.11311e-18	-2.02772	H2-Q1			ENSMUSG00000023945	2.16591e-11	3.70358e-10	-3.32283	Slc5a7
ENSMUSG00000078154	0.00930326	0.020725	-3.32602	Gm12184			ENSMUSG00000041119	1.22e-05	0.00177889	-0.614022	Pde9a			ENSMUSG00000056174	0	0	-2.01648	Col8a2			ENSMUSG00000049916	0.000401626	0.00183599	-3.32189	2610318N02Rik
ENSMUSG00000112808	6.99762e-118	2.23586e-115	-3.32438	Gm4739			ENSMUSG00000034656	0.00164624	0.0434321	-0.613465	Cacna1a			ENSMUSG00000089687	0.0180207	0.0371695	-2.00439	Rab42			ENSMUSG00000038418	8.32836e-72	5.3709e-69	-3.30369	Egr1
ENSMUSG00000001029	1.84091e-09	1.12729e-08	-3.31614	Icam2			ENSMUSG00000047261	0.000232142	0.0124307	-0.612998	Gap43			ENSMUSG00000043122	4.41599e-05	0.000142143	-1.99775	A530016L24Rik			ENSMUSG00000033730	4.61344e-57	1.51464e-54	-3.27506	Egr3
ENSMUSG00000020897	9.90211e-104	2.10927e-101	-3.31267	Aurkb			ENSMUSG00000050751	1.96e-05	0.00235517	-0.608121	Pgbd5			ENSMUSG00000020310	8.26979e-158	2.47956e-155	-1.99374	Madcam1			ENSMUSG00000022220	2.45698e-20	1.07423e-18	-3.27084	Adcy4
ENSMUSG00000020096	1.25874e-42	4.36486e-41	-3.31148	Tbata			ENSMUSG00000005338	3.26e-06	0.000780873	-0.606641	Cadm3			ENSMUSG00000070407	4.56668e-07	1.86842e-06	-1.99257	Hs3st3b1			ENSMUSG00000043008	5.08863e-27	3.67542e-25	-3.26588	Klhl6
ENSMUSG00000056569	4.66156e-07	2.15528e-06	-3.30579	Mpz			ENSMUSG00000034701	0.00163797	0.0434143	-0.606303	Neurod1			ENSMUSG00000040629	0.0168235	0.0349122	-1.98329	Mael			ENSMUSG00000016087	6.05965e-23	3.36674e-21	-3.26092	Fli1
ENSMUSG00000054435	3.21604e-08	1.7157e-07	-3.30308	Gimap4			ENSMUSG00000051703	0.00153249	0.041512	-0.605832	Tmem198			ENSMUSG00000036907	0.00155747	0.00399186	-1.9792	C1ql2			ENSMUSG00000027368	2.8014e-31	2.79475e-29	-3.25248	Dusp2
ENSMUSG00000034872	2.0325e-05	7.50773e-05	-3.30094	Gipc3			ENSMUSG00000038065	0.000173884	0.0104978	-0.604513	Mturn			ENSMUSG00000074981	1.96583e-18	1.88313e-17	-1.97902	Dcdc5			ENSMUSG00000050345	0.000113407	0.0006007	-3.24799	4930486L24Rik
ENSMUSG00000006398	2.23966e-170	1.82156e-167	-3.29673	Cdc20			ENSMUSG00000082229	2.57e-05	0.00292536	-0.60354	Nap1l2			ENSMUSG00000068323	6.72444e-79	4.63497e-77	-1.9738	Slc4a5			ENSMUSG00000022941	4.00561e-10	5.80026e-09	-3.24545	Ripply3
ENSMUSG00000035383	1.95812e-08	1.07211e-07	-3.28252	Pmch			ENSMUSG00000041141	1.8e-06	0.000537001	-0.602871	Pnmal1			ENSMUSG00000044177	6.9783e-37	1.49988e-35	-1.97031	Wfikkn2			ENSMUSG00000050234	1.08615e-11	1.91529e-10	-3.24005	Gja4
ENSMUSG00000023903	1.09975e-09	6.92614e-09	-3.27931	Mmp25			ENSMUSG00000019775	0.000206168	0.0117192	-0.599265	Rgs17			ENSMUSG00000016942	2.50582e-13	1.75934e-12	-1.96452	Tmprss6			ENSMUSG00000048939	2.03621e-20	9.01174e-19	-3.21465	Atp13a5
ENSMUSG00000021904	2.79855e-79	2.87784e-77	-3.27715	Sema3g			ENSMUSG00000047013	0.000436537	0.0184148	-0.596966	Fbxo41			ENSMUSG00000042251	6.39746e-13	4.33976e-12	-1.96416	Pm20d1			ENSMUSG00000001930	2.45005e-12	4.62768e-11	-3.21008	Vwf
ENSMUSG00000101355	5.02485e-06	2.02545e-05	-3.27618	Hist1h3h			ENSMUSG00000013367	1.26e-05	0.00180873	-0.596955	Iglon5			ENSMUSG00000055653	2.10215e-257	2.22457e-254	-1.96387	Gpc3			ENSMUSG00000028785	1.20493e-24	7.55467e-23	-3.19736	Hpca
ENSMUSG00000001444	1.6916e-09	1.04013e-08	-3.27541	Tbx21			ENSMUSG00000028445	7.7e-06	0.00135406	-0.596566	Enho			ENSMUSG00000055775	2.24941e-97	2.17563e-95	-1.95933	Myh8			ENSMUSG00000024173	1.0057e-07	1.02215e-06	-3.19678	Tpsab1
ENSMUSG00000078521	1.1971e-08	6.68737e-08	-3.26093	Aunip			ENSMUSG00000056947	0.000450441	0.0187349	-0.591195	Mab21l1			ENSMUSG00000022996	0.00187955	0.00475438	-1.95778	Wnt10b			ENSMUSG00000034881	4.52054e-06	3.33309e-05	-3.18599	Tbxa2r
ENSMUSG00000099517	5.93048e-08	3.066e-07	-3.25464	Hist1h3g			ENSMUSG00000032503	0.0017493	0.0452614	-0.591172	Arpp21			ENSMUSG00000048562	0.0151808	0.0318117	-1.95099	Sp8			ENSMUSG00000038415	7.13801e-21	3.25482e-19	-3.18553	Foxq1
ENSMUSG00000051378	6.56447e-131	3.26272e-128	-3.2514	Kif18b			ENSMUSG00000032537	0.00129591	0.0375245	-0.590146	Ephb1			ENSMUSG00000054889	2.52847e-55	9.8457e-54	-1.92205	Dsp			ENSMUSG00000018830	3.48043e-17	1.1283e-15	-3.17917	Myh11
ENSMUSG00000044786	1.19721e-46	4.84652e-45	-3.22834	Zfp36			ENSMUSG00000029861	4.07e-06	0.000854503	-0.589847	Fam131b			ENSMUSG00000074179	0.000603912	0.00165338	-1.91177	Gm10639			ENSMUSG00000033470	3.50604e-06	2.64447e-05	-3.17781	Cysltr2
ENSMUSG00000049916	0.00598887	0.0139657	-3.22783	2610318N02Rik			ENSMUSG00000050640	1.33e-05	0.00187053	-0.586697	Tmem150c			ENSMUSG00000056054	0.000163631	0.000486967	-1.9067	S100a8			ENSMUSG00000020357	9.85968e-26	6.64314e-24	-3.17636	Flt4
ENSMUSG00000029177	4.65724e-144	2.77773e-141	-3.22238	Cenpa			ENSMUSG00000068270	0.000429512	0.018283	0.585854	Shroom4			ENSMUSG00000005320	0.000836625	0.00223473	-1.89955	Fgfr4			ENSMUSG00000041134	1.34931e-15	3.67487e-14	-3.17151	Cyyr1
ENSMUSG00000039167	7.65285e-19	9.88682e-18	-3.22025	Adgrl4			ENSMUSG00000023949	0.000459396	0.0190289	0.585856	Tcte1			ENSMUSG00000002588	0.00562548	0.0130097	-1.89096	Pon1			ENSMUSG00000107658	9.24621e-10	1.28628e-08	-3.15866	Gm44958
ENSMUSG00000043505	3.97103e-12	3.14675e-11	-3.22022	Gimap5			ENSMUSG00000033278	0.000357637	0.0163685	0.587645	Ptprm			ENSMUSG00000090145	2.84473e-42	7.35297e-41	-1.88551	Ugt1a6b			ENSMUSG00000069301	6.25353e-07	5.46299e-06	-3.15536	Hist1h2ag
ENSMUSG00000030507	4.10082e-09	2.4121e-08	-3.21889	Dbx1			ENSMUSG00000068699	0.000399248	0.01742	0.592105	Flnc			ENSMUSG00000035458	0.0128856	0.0274075	-1.88338	Tnni3			ENSMUSG00000069302	0.00637997	0.020293	-3.12489	Hist1h2ah
ENSMUSG00000034037	1.07253e-53	5.7286e-52	-3.21573	Fgd5			ENSMUSG00000038007	0.000677614	0.0249814	0.594629	Acer2			ENSMUSG00000089876	3.1666e-09	1.60742e-08	-1.88097	Tmem102			ENSMUSG00000023940	5.10556e-32	5.35994e-30	-3.1207	Sgo1
ENSMUSG00000005320	4.97236e-19	6.48945e-18	-3.19921	Fgfr4			ENSMUSG00000046876	0.000731793	0.0261492	0.602204	Atxn1			ENSMUSG00000083773	7.52931e-195	3.56453e-192	-1.87785	Gm13394			ENSMUSG00000026628	2.37887e-97	3.06823e-94	-3.11761	Atf3
ENSMUSG00000074874	1.57076e-07	7.73193e-07	-3.19912	Ctla2b			ENSMUSG00000027009	0.000275217	0.0138538	0.602358	Itga4			ENSMUSG00000024806	1.55054e-15	1.25142e-14	-1.87545	Mlana			ENSMUSG00000094777	1.18104e-16	3.66426e-15	-3.11387	Hist1h2ap
ENSMUSG00000024989	5.06826e-99	8.89082e-97	-3.19631	Cep55			ENSMUSG00000043336	0.000692324	0.0252268	0.604687	Filip1l			ENSMUSG00000073407	0.0127174	0.0270881	-1.86691	Gm6034			ENSMUSG00000092278	0.000120131	0.000632051	-3.11382	Gm8752
ENSMUSG00000019942	1.23263e-170	1.05026e-167	-3.19314	Cdk1			ENSMUSG00000022969	0.00141307	0.0394336	0.604718	Il10rb			ENSMUSG00000040856	1.67163e-16	1.43203e-15	-1.85797	Dlk1			ENSMUSG00000021545	2.64925e-09	3.45398e-08	-3.10388	1700067P10Rik
ENSMUSG00000032783	7.78543e-102	1.4979e-99	-3.19058	Troap			ENSMUSG00000022799	5.75e-05	0.00531325	0.605642	Arhgap31			ENSMUSG00000098411	1.67163e-16	1.43203e-15	-1.85797	AC165954.1			ENSMUSG00000078721	1.44936e-07	1.42466e-06	-3.08841	Fam205a1
ENSMUSG00000018830	6.98028e-27	1.36055e-25	-3.18685	Myh11			ENSMUSG00000037143	0.000713634	0.0256992	0.605928	Cfap61			ENSMUSG00000061718	2.43634e-110	3.1085e-108	-1.84614	Ppp1r1b			ENSMUSG00000083207	6.77411e-09	8.34381e-08	-3.07539	Gm14780
ENSMUSG00000100309	0.0241648	0.0483485	-3.18259	Gm6644			ENSMUSG00000064141	0.0017276	0.0450151	0.607471	Zfp69			ENSMUSG00000029843	2.16998e-155	6.09969e-153	-1.84353	Slc13a4			ENSMUSG00000006642	5.72059e-09	7.1092e-08	-3.0712	Tcf23
ENSMUSG00000032744	4.87698e-14	4.55211e-13	-3.17609	Heyl			ENSMUSG00000031015	4.35e-06	0.00087624	0.60794	Swap70			ENSMUSG00000020908	2.82338e-21	3.20661e-20	-1.84268	Myh3			ENSMUSG00000025469	1.99942e-14	4.86571e-13	-3.0599	Msx3
ENSMUSG00000024650	1.39465e-12	1.15103e-11	-3.17466	Slc22a6			ENSMUSG00000034485	0.00145593	0.0403252	0.609815	Uaca			ENSMUSG00000001021	0.00269648	0.00662068	-1.83951	S100a3			ENSMUSG00000044534	8.46113e-13	1.68263e-11	-3.05492	Ackr2
ENSMUSG00000024440	1.57159e-35	4.33958e-34	-3.17456	Pcdh12			ENSMUSG00000022508	0.000814075	0.0277989	0.610205	Bcl6			ENSMUSG00000029695	5.86771e-11	3.40626e-10	-1.83791	Aass			ENSMUSG00000062585	3.97446e-25	2.55398e-23	-3.04918	Cnr2
ENSMUSG00000050621	0.00780915	0.0177276	-3.16672	Rps27rt			ENSMUSG00000054320	0.000287126	0.0140491	0.612601	Lrrc36			ENSMUSG00000027750	9.13917e-113	1.27284e-110	-1.8365	Postn			ENSMUSG00000026398	5.57559e-14	1.29573e-12	-3.04772	Nr5a2
ENSMUSG00000090222	3.50173e-08	1.85759e-07	-3.15883	Ifi203-ps			ENSMUSG00000022443	7.57e-05	0.00612166	0.614377	Myh9			ENSMUSG00000023873	4.48947e-06	1.63295e-05	-1.8336	1700010I14Rik			ENSMUSG00000026980	7.96275e-39	1.35645e-36	-3.0454	Ly75
ENSMUSG00000020020	9.85697e-24	1.67972e-22	-3.15388	Usp44			ENSMUSG00000024235	0.000201142	0.0115401	0.61464	Map3k8			ENSMUSG00000040966	0.00468548	0.0110013	-1.83076	Slc22a2			ENSMUSG00000026921	1.26762e-19	5.1761e-18	-3.04116	Egfl7
ENSMUSG00000021697	2.43019e-44	9.09693e-43	-3.13938	Depdc1b			ENSMUSG00000058297	0.00110757	0.0338203	0.616668	Spock2			ENSMUSG00000021186	4.39478e-241	3.43748e-238	-1.82825	Fbln5			ENSMUSG00000044562	3.9398e-20	1.68581e-18	-3.03305	Rasip1
ENSMUSG00000081805	1.61699e-09	9.96992e-09	-3.13644	Gm14335			ENSMUSG00000031557	0.000686782	0.0251867	0.616811	Plekha2			ENSMUSG00000045555	0.00540469	0.012541	-1.82648	Mettl24			ENSMUSG00000039377	5.22045e-18	1.84473e-16	-3.03219	Hlx
ENSMUSG00000044254	0	0	-3.13505	Pcsk9			ENSMUSG00000060487	0.000194537	0.0114152	0.617423	Samd5			ENSMUSG00000068614	4.88983e-08	2.22198e-07	-1.8223	Actc1			ENSMUSG00000069309	0.000299258	0.00141755	-3.01427	Hist1h2an
ENSMUSG00000022033	3.82885e-85	4.41997e-83	-3.11942	Pbk			ENSMUSG00000020573	0.00153677	0.041531	0.619842	Pik3cg			ENSMUSG00000032556	3.54975e-24	4.64775e-23	-1.81844	Bfsp2			ENSMUSG00000030413	2.067e-12	3.93296e-11	-3.01055	Pglyrp1
ENSMUSG00000027715	1.25503e-250	3.74269e-247	-3.11002	Ccna2			ENSMUSG00000014444	1.08e-05	0.00164284	0.620039	Piezo1			ENSMUSG00000028214	2.89454e-46	8.69328e-45	-1.8066	Gem			ENSMUSG00000036553	2.27691e-08	2.56964e-07	-3.01012	Sh3tc1
ENSMUSG00000026628	1.34588e-22	2.18726e-21	-3.10775	Atf3			ENSMUSG00000032548	0.00115729	0.0349181	0.622772	Slco2a1			ENSMUSG00000097490	0.0239755	0.0478818	-1.80471	AC244695.2			ENSMUSG00000027793	6.68376e-36	9.4288e-34	-3.00876	Ccna1
ENSMUSG00000001517	3.02193e-35	8.29317e-34	-3.10573	Foxm1			ENSMUSG00000000126	0.00147303	0.0407378	0.62424	Wnt9a			ENSMUSG00000099762	0.0239755	0.0478818	-1.80471	Gm21149			ENSMUSG00000110423	0.00122285	0.00485829	-3.00291	Gm45736
ENSMUSG00000026622	2.21865e-41	7.49024e-40	-3.10056	Nek2			ENSMUSG00000024186	0.00187502	0.0477122	0.625284	Rgs11			ENSMUSG00000054385	0.00364165	0.00872462	-1.79755	Ceacam2			ENSMUSG00000027474	1.19721e-24	7.53241e-23	-3.00254	Ccm2l
ENSMUSG00000110797	2.21865e-41	7.49024e-40	-3.10056	Nek2			ENSMUSG00000000167	0.000357316	0.0163685	0.62544	Pih1d2			ENSMUSG00000009471	0.0165172	0.0343458	-1.79609	Myod1			ENSMUSG00000070423	7.8474e-05	0.000432409	-3.00131	Olfr558
ENSMUSG00000000359	7.72422e-07	3.46564e-06	-3.09912	Rem1			ENSMUSG00000018143	4.89e-05	0.00477755	0.626343	Mafk			ENSMUSG00000079343	1.92666e-24	2.54483e-23	-1.79545	C1s2			ENSMUSG00000099517	2.83371e-08	3.14108e-07	-2.99764	Hist1h3g
ENSMUSG00000031004	1.25964e-35	3.4998e-34	-3.09657	Mki67			ENSMUSG00000004891	9.78e-05	0.00722879	0.627874	Nes			ENSMUSG00000022464	0.000272168	0.000786176	-1.78322	Slc38a4			ENSMUSG00000073043	2.87136e-20	1.24039e-18	-2.98349	Atoh1
ENSMUSG00000046179	3.95595e-106	8.95999e-104	-3.09157	E2f8			ENSMUSG00000002900	0.00118001	0.0351604	0.628475	Lamb1			ENSMUSG00000079560	0.000401971	0.00113328	-1.78221	Hoxa3			ENSMUSG00000055865	1.95676e-05	0.000124544	-2.9766	Fam19a3
ENSMUSG00000001946	1.08599e-42	3.77311e-41	-3.08492	Esam			ENSMUSG00000022758	0.00118582	0.0352768	0.633724	P2rx6			ENSMUSG00000094724	1.82132e-10	1.01915e-09	-1.77736	Rnaset2b			ENSMUSG00000056569	1.5166e-05	9.92577e-05	-2.94624	Mpz
ENSMUSG00000022860	2.01747e-30	4.68812e-29	-3.08193	Chodl			ENSMUSG00000039963	0.00144445	0.0400672	0.635396	Ccdc40			ENSMUSG00000028776	4.23038e-147	1.05701e-144	-1.77529	Tinagl1			ENSMUSG00000021367	3.2649e-22	1.67484e-20	-2.94223	Edn1
ENSMUSG00000024451	3.84526e-52	2.00009e-50	-3.07939	Arap3			ENSMUSG00000074743	0.00111732	0.0340616	0.635592	Thbd			ENSMUSG00000057969	3.56637e-75	2.22774e-73	-1.76928	Sema3b			ENSMUSG00000000889	3.07747e-05	0.000186414	-2.93529	Dbh
ENSMUSG00000044338	5.35629e-56	3.09162e-54	-3.07779	Aplnr			ENSMUSG00000034898	0.000920676	0.029764	0.635672	Filip1			ENSMUSG00000023484	6.95282e-47	2.14916e-45	-1.76695	Prph			ENSMUSG00000044786	8.38195e-12	1.49558e-10	-2.92509	Zfp36
ENSMUSG00000035683	1.08311e-63	7.72115e-62	-3.07759	Melk			ENSMUSG00000055809	0.000641757	0.0240404	0.636453	Dnaaf3			ENSMUSG00000037086	1.44604e-140	3.21163e-138	-1.76615	Prr32			ENSMUSG00000040229	5.92118e-14	1.3655e-12	-2.92059	Gpr34
ENSMUSG00000006948	3.61572e-08	1.91465e-07	-3.07557	Klk4			ENSMUSG00000046688	7.02e-05	0.00587161	0.639831	Tifa			ENSMUSG00000079491	9.43689e-56	3.71487e-54	-1.76207	H2-T10			ENSMUSG00000000805	1.57894e-10	2.41209e-09	-2.90423	Car4
ENSMUSG00000038402	2.26344e-56	1.32786e-54	-3.07546	Foxf2			ENSMUSG00000003545	0.000280263	0.0139578	0.641383	Fosb			ENSMUSG00000037716	1.89357e-07	8.07024e-07	-1.76128	Ccdc33			ENSMUSG00000015053	6.30001e-16	1.77749e-14	-2.9017	Gata2
ENSMUSG00000039639	3.98739e-09	2.34847e-08	-3.075	Kcne1			ENSMUSG00000095115	0.00139629	0.0391427	0.643148	Itpripl2			ENSMUSG00000039518	0.0129507	0.0275328	-1.75072	Cdsn			ENSMUSG00000092029	0.000214546	0.00105704	-2.89707	Gm9027
ENSMUSG00000079460	8.5568e-05	0.000287309	-3.06699	4933403O08Rik			ENSMUSG00000021823	2.02e-07	0.000133297	0.6442	Vcl			ENSMUSG00000110170	2.64369e-17	2.38515e-16	-1.74166	St6galnac2			ENSMUSG00000028681	1.41834e-30	1.34794e-28	-2.89161	Ptch2
ENSMUSG00000062545	1.37458e-08	7.64305e-08	-3.06194	Tlr12			ENSMUSG00000031022	0.00175732	0.0452922	0.652454	BC051019			ENSMUSG00000044303	0.00883363	0.019559	-1.74133	Cdkn2a			ENSMUSG00000042436	1.3155e-08	1.54548e-07	-2.88882	Mfap4
ENSMUSG00000028175	5.41852e-102	1.05384e-99	-3.06026	Depdc1a			ENSMUSG00000099564	0.00158167	0.0422288	0.65554	Gm28729			ENSMUSG00000021806	0	0	-1.74099	Nid2			ENSMUSG00000020077	7.04407e-16	1.97508e-14	-2.88583	Srgn
ENSMUSG00000027379	8.1041e-73	7.00516e-71	-3.05842	Bub1			ENSMUSG00000057286	0.00142785	0.0397858	0.659389	St6galnac2			ENSMUSG00000032062	5.58787e-10	3.01246e-09	-1.73825	2310030G06Rik			ENSMUSG00000023959	1.06361e-17	3.64432e-16	-2.8857	Clic5
ENSMUSG00000030413	5.0561e-27	9.94162e-26	-3.05552	Pglyrp1			ENSMUSG00000027896	3.29e-06	0.000780873	0.659686	Slc16a4			ENSMUSG00000030450	9.23138e-45	2.61944e-43	-1.73443	Oca2			ENSMUSG00000051212	3.17076e-08	3.48687e-07	-2.88258	Gpr183
ENSMUSG00000033470	8.03135e-08	4.08253e-07	-3.05551	Cysltr2			ENSMUSG00000037434	9.64e-07	0.000349039	0.660983	Slc30a1			ENSMUSG00000022056	0.00395262	0.00939707	-1.73429	Adam7			ENSMUSG00000041064	1.48254e-17	5.01314e-16	-2.87597	Pif1
ENSMUSG00000020052	1.71222e-11	1.28241e-10	-3.05459	Ascl1			ENSMUSG00000110850	9.64e-07	0.000349039	0.660983	Slc30a1			ENSMUSG00000021702	3.21123e-08	1.487e-07	-1.72834	Thbs4			ENSMUSG00000001240	1.46867e-12	2.84852e-11	-2.87431	Ramp2
ENSMUSG00000029306	1.06407e-07	5.33464e-07	-3.05337	Ibsp			ENSMUSG00000023886	8.49e-05	0.00653803	0.661915	Smoc2			ENSMUSG00000066113	7.86314e-72	4.57792e-70	-1.72667	Adamtsl1			ENSMUSG00000045165	1.85782e-08	2.1313e-07	-2.86739	AI467606
ENSMUSG00000082475	0.000210733	0.000664313	-3.05314	Gm7206			ENSMUSG00000039831	2.43e-06	0.000640697	0.66209	Arhgap29			ENSMUSG00000078350	2.54022e-17	2.29872e-16	-1.72485	Smim1			ENSMUSG00000081341	2.86851e-07	2.67683e-06	-2.85152	Gm14891
ENSMUSG00000027470	4.29245e-09	2.52233e-08	-3.05305	Mylk2			ENSMUSG00000037295	0.000576418	0.0223244	0.66347	Ldlrap1			ENSMUSG00000033633	6.09697e-09	3.01995e-08	-1.7222	Clec18a			ENSMUSG00000079460	1.87521e-05	0.000120073	-2.84744	4933403O08Rik
ENSMUSG00000034911	2.59364e-44	9.66834e-43	-3.05196	Ushbp1			ENSMUSG00000023243	0.000547801	0.0214548	0.665385	Kcnk5			ENSMUSG00000032773	9.60415e-08	4.22712e-07	-1.71518	Chrm1			ENSMUSG00000046207	1.36845e-15	3.71937e-14	-2.83243	Pik3r6
ENSMUSG00000021175	2.36719e-42	8.14542e-41	-3.03994	Cdca7l			ENSMUSG00000033730	3.37e-06	0.000780873	0.665541	Egr3			ENSMUSG00000053129	7.85494e-08	3.4857e-07	-1.7151	Gsx1			ENSMUSG00000026407	1.70699e-18	6.25216e-17	-2.83127	Cacna1s
ENSMUSG00000062248	1.10067e-134	5.79245e-132	-3.03862	Cks2			ENSMUSG00000108841	0.000593599	0.0227514	0.665978	Frmpd2			ENSMUSG00000026870	0.0230055	0.0461959	-1.70327	Cutal			ENSMUSG00000059864	0.000698214	0.00298194	-2.82804	Olfr1393
ENSMUSG00000113996	1.15611e-07	5.7815e-07	-3.03688	Gm48455			ENSMUSG00000034151	0.00152956	0.041512	0.666552	Zbbx			ENSMUSG00000048349	0.000345992	0.000984718	-1.70076	Pou4f1			ENSMUSG00000059461	0.00214272	0.00793826	-2.8261	Gm7331
ENSMUSG00000058773	7.47217e-07	3.36013e-06	-3.03556	Hist1h1b			ENSMUSG00000051339	9.32e-05	0.00702721	0.666595	2900026A02Rik			ENSMUSG00000060429	1.83455e-81	1.36378e-79	-1.69077	Sntb1			ENSMUSG00000080076	0.000225276	0.00110209	-2.82435	Hist1h2aj
ENSMUSG00000048489	3.21294e-09	1.91375e-08	-3.03237	8430408G22Rik			ENSMUSG00000096768	1.92e-05	0.00231486	0.666711	Erdr1			ENSMUSG00000073411	2.94398e-227	2.11849e-224	-1.68889	H2-D1			ENSMUSG00000067201	2.33707e-06	1.82844e-05	-2.81031	H2-M9
ENSMUSG00000060198	3.54695e-06	1.45496e-05	-3.02827	Gm11353			ENSMUSG00000043631	0.0015596	0.0419388	0.668805	Ecm2			ENSMUSG00000073403	7.37644e-15	5.715e-14	-1.68822	Gm10499			ENSMUSG00000042812	1.8374e-11	3.16885e-10	-2.80977	Foxf1
ENSMUSG00000029414	1.01992e-25	1.899e-24	-3.0277	Kntc1			ENSMUSG00000022074	7.6e-05	0.00612166	0.670678	Tnfrsf10b			ENSMUSG00000032373	0	0	-1.68669	Car12			ENSMUSG00000042116	1.83766e-19	7.39033e-18	-2.8057	Vwa1
ENSMUSG00000018822	8.33549e-13	6.98908e-12	-3.0189	Sfrp5			ENSMUSG00000057143	2.25e-05	0.0026093	0.671068	Trim12c			ENSMUSG00000021070	0.00132607	0.00342563	-1.68247	Bdkrb2			ENSMUSG00000082035	8.52805e-05	0.000465089	-2.80224	Rpl17-ps8
ENSMUSG00000022575	1.202e-78	1.22201e-76	-3.01034	Gsdmd			ENSMUSG00000033149	0.000280111	0.0139578	0.671669	Phldb2			ENSMUSG00000027985	3.60652e-19	3.61657e-18	-1.67395	Lef1			ENSMUSG00000021697	3.4083e-19	1.33211e-17	-2.80215	Depdc1b
ENSMUSG00000039377	3.31764e-07	1.56506e-06	-3.00737	Hlx			ENSMUSG00000043913	0.0013803	0.0389308	0.673872	Ccdc60			ENSMUSG00000031465	1.01885e-05	3.55837e-05	-1.67185	Angpt2			ENSMUSG00000034041	2.51701e-08	2.81248e-07	-2.80104	Lyl1
ENSMUSG00000055452	8.81865e-06	3.42952e-05	-3.00081	Gm7353			ENSMUSG00000029442	5.68e-06	0.00103776	0.676531	Wdr66			ENSMUSG00000028965	3.05049e-16	2.56801e-15	-1.67066	Tnfrsf9			ENSMUSG00000026712	2.05236e-26	1.43087e-24	-2.79519	Mrc1
ENSMUSG00000108159	8.81865e-06	3.42952e-05	-3.00081	AC132586.6			ENSMUSG00000022602	0.000857006	0.0287861	0.677468	Arc			ENSMUSG00000079644	6.13339e-12	3.8675e-11	-1.66826	Gm1110			ENSMUSG00000036040	1.53363e-07	1.50015e-06	-2.7911	Adamtsl2
ENSMUSG00000040229	1.18787e-10	8.24458e-10	-2.98761	Gpr34			ENSMUSG00000033960	0.000882254	0.0292092	0.680704	Jcad			ENSMUSG00000027562	6.15719e-106	7.33562e-104	-1.66599	Car2			ENSMUSG00000063021	2.33643e-30	2.17469e-28	-2.78013	Hist1h2ak
ENSMUSG00000022220	2.39211e-15	2.45848e-14	-2.98457	Adcy4			ENSMUSG00000042540	0.00107307	0.0332615	0.681428	Acot5			ENSMUSG00000079436	2.71266e-153	7.39406e-151	-1.66568	Kcnj13			ENSMUSG00000041695	1.13833e-57	3.87827e-55	-2.77632	Kcnj2
ENSMUSG00000022034	6.29361e-53	3.3121e-51	-2.97369	Esco2			ENSMUSG00000052911	7.22e-05	0.00595118	0.684926	Lamb2			ENSMUSG00000035413	4.66229e-222	2.99552e-219	-1.66211	Tmem98			ENSMUSG00000041565	1.34822e-21	6.63346e-20	-2.7759	L3mbtl4
ENSMUSG00000027469	1.11639e-222	2.49695e-219	-2.97244	Tpx2			ENSMUSG00000078451	0.000444932	0.0185696	0.689796	Ppil6			ENSMUSG00000066720	0.00318167	0.00770886	-1.65944	Cldn9			ENSMUSG00000061171	1.26282e-20	5.60262e-19	-2.77215	Slc38a11
ENSMUSG00000020914	1.20958e-211	2.1643e-208	-2.96092	Top2a			ENSMUSG00000035860	0.00042032	0.017952	0.689822	Cdhr3			ENSMUSG00000032057	2.13421e-21	2.44395e-20	-1.65845	4833427G06Rik			ENSMUSG00000018604	8.68951e-17	2.72881e-15	-2.76583	Tbx3
ENSMUSG00000080076	3.04807e-05	0.000109472	-2.95807	Hist1h2aj			ENSMUSG00000025608	0.000704137	0.0255313	0.689969	Podxl			ENSMUSG00000004105	2.15314e-224	1.43463e-221	-1.65173	Angptl2			ENSMUSG00000027463	1.64501e-11	2.85341e-10	-2.7603	Slc52a3
ENSMUSG00000090019	2.59286e-11	1.91316e-10	-2.95753	Gimap1			ENSMUSG00000000303	0.00139919	0.0391646	0.691077	Cdh1			ENSMUSG00000051663	0.00805636	0.0180244	-1.64924	Pcdhb1			ENSMUSG00000112808	3.33836e-16	9.75417e-15	-2.75778	Gm4739
ENSMUSG00000026285	6.01477e-07	2.74406e-06	-2.95415	Pdcd1			ENSMUSG00000078552	0.000410357	0.0177956	0.692195	Dcdc2b			ENSMUSG00000033730	0.0118578	0.0254773	-1.64427	Egr3			ENSMUSG00000053367	3.67195e-06	2.76038e-05	-2.75611	Epp13
ENSMUSG00000016494	1.7916e-43	6.45011e-42	-2.94589	Cd34			ENSMUSG00000022747	0.000289988	0.014061	0.693147	St3gal6			ENSMUSG00000032725	0.00605899	0.0139281	-1.63948	Folr2			ENSMUSG00000113786	0.00268005	0.00962674	-2.75161	AC099934.2
ENSMUSG00000037010	8.50499e-61	5.61549e-59	-2.94339	Apln			ENSMUSG00000039706	0.000216365	0.0120202	0.695896	Ldb2			ENSMUSG00000003476	6.93297e-14	5.07008e-13	-1.63434	Crhr2			ENSMUSG00000048904	4.57133e-06	3.36368e-05	-2.74818	Neurog1
ENSMUSG00000086322	7.23803e-06	2.85139e-05	-2.94251	E130218I03Rik			ENSMUSG00000030022	0.000990193	0.0312698	0.698172	Adamts9			ENSMUSG00000020052	0.00582483	0.0134207	-1.6338	Ascl1			ENSMUSG00000020178	1.92117e-14	4.68791e-13	-2.74079	Adora2a
ENSMUSG00000026039	1.02917e-120	3.83644e-118	-2.9398	Sgol2a			ENSMUSG00000033306	0.00038036	0.0169476	0.698562	Lpp			ENSMUSG00000001508	0.000779735	0.00209302	-1.63332	Sgca			ENSMUSG00000045440	1.92847e-32	2.09773e-30	-2.7405	Insm2
ENSMUSG00000020007	4.68993e-07	2.16784e-06	-2.93691	Il20ra			ENSMUSG00000034706	0.00192141	0.0484921	0.699039	Dnaic2			ENSMUSG00000048087	1.23171e-42	3.2254e-41	-1.6242	Gm4737			ENSMUSG00000024791	4.4737e-27	3.25733e-25	-2.73364	Cdca5
ENSMUSG00000023505	2.98405e-102	5.86742e-100	-2.93395	Cdca3			ENSMUSG00000033032	0.00158181	0.0422288	0.699112	Afap1l1			ENSMUSG00000025885	1.67324e-06	6.43333e-06	-1.62292	Myo5b			ENSMUSG00000058773	0.00348567	0.0120993	-2.72894	Hist1h1b
ENSMUSG00000030249	4.35862e-65	3.27684e-63	-2.93247	Abcc9			ENSMUSG00000019027	0.000443522	0.0185696	0.699497	Dnah1			ENSMUSG00000005465	0.0131518	0.0279142	-1.6218	Il27ra			ENSMUSG00000040280	2.20282e-05	0.000138401	-2.7279	Ndufa4l2
ENSMUSG00000042812	8.29812e-13	6.96101e-12	-2.93166	Foxf1			ENSMUSG00000079363	0.00176676	0.0454585	0.700922	Gbp4			ENSMUSG00000005994	3.74536e-33	7.07019e-32	-1.62105	Tyrp1			ENSMUSG00000037868	1.44163e-33	1.71259e-31	-2.72284	Egr2
ENSMUSG00000050234	4.51383e-31	1.08265e-29	-2.93134	Gja4			ENSMUSG00000045275	0.00048494	0.0197002	0.701067	Lca5l			ENSMUSG00000030306	1.3665e-171	5.017e-169	-1.62094	Tmtc1			ENSMUSG00000050493	2.73484e-09	3.56042e-08	-2.72033	Fam167b
ENSMUSG00000044526	8.95396e-08	4.52196e-07	-2.9264	Znrf4			ENSMUSG00000040978	0.000169199	0.0104193	0.701765	Gm11992			ENSMUSG00000061048	1.75204e-200	9.55125e-198	-1.61566	Cdh3			ENSMUSG00000030507	2.10933e-06	1.66397e-05	-2.71861	Dbx1
ENSMUSG00000025270	1.32808e-13	1.20138e-12	-2.92575	Alas2			ENSMUSG00000044362	0.00070601	0.0255313	0.702046	Ccdc89			ENSMUSG00000045573	2.03603e-08	9.61368e-08	-1.61488	Penk			ENSMUSG00000054690	7.03813e-11	1.12566e-09	-2.71712	Emcn
ENSMUSG00000032852	9.17225e-07	4.0684e-06	-2.9255	Rspo4			ENSMUSG00000021360	8.35e-07	0.000321208	0.702932	Gcnt2			ENSMUSG00000035948	2.21948e-41	5.53793e-40	-1.61194	Acss3			ENSMUSG00000001493	9.14e-12	1.62442e-10	-2.71042	Meox1
ENSMUSG00000027887	6.80838e-31	1.61998e-29	-2.92198	Sypl2			ENSMUSG00000043541	6.84e-05	0.00579864	0.703584	Casc1			ENSMUSG00000048096	2.50695e-25	3.4375e-24	-1.6103	Lmod1			ENSMUSG00000048402	9.93137e-54	2.84652e-51	-2.70667	Gli2
ENSMUSG00000061068	8.21186e-07	3.67062e-06	-2.92185	Mcpt4			ENSMUSG00000042677	0.00149789	0.0410948	0.706258	Zc3h12a			ENSMUSG00000017652	1.6992e-11	1.03237e-10	-1.60963	Cd40			ENSMUSG00000074939	8.52187e-06	5.88899e-05	-2.6984	Chrm5
ENSMUSG00000024173	3.08417e-06	1.27448e-05	-2.9206	Tpsab1			ENSMUSG00000074793	0.00180482	0.0462446	0.706697	Hspa12b			ENSMUSG00000023120	2.42558e-18	2.31491e-17	-1.6072	Gm853			ENSMUSG00000030047	1.65128e-21	8.05869e-20	-2.6979	Arhgap25
ENSMUSG00000048327	2.15461e-177	2.02907e-174	-2.91859	Ckap2l			ENSMUSG00000028063	1.36e-05	0.00187832	0.706817	Lmna			ENSMUSG00000050063	6.87075e-14	5.02663e-13	-1.60716	Klk6			ENSMUSG00000069310	7.19218e-07	6.20789e-06	-2.69742	Hist1h3c
ENSMUSG00000082463	5.51962e-07	2.52913e-06	-2.91463	Gm15765			ENSMUSG00000049571	0.000229439	0.0123576	0.708054	Cfap46			ENSMUSG00000096107	0.00452829	0.0106537	-1.60557	Gm16505			ENSMUSG00000027524	5.53005e-09	6.89614e-08	-2.69725	Edn3
ENSMUSG00000041498	5.26032e-33	1.34847e-31	-2.91431	Kif14			ENSMUSG00000004044	0.000574491	0.0222965	0.70846	Cavin1			ENSMUSG00000028583	0	0	-1.60534	Pdpn			ENSMUSG00000054717	1.7327e-15	4.66976e-14	-2.68294	Hmgb2
ENSMUSG00000033825	6.51247e-07	2.95981e-06	-2.91355	Tpsb2			ENSMUSG00000022180	0.00197801	0.0495146	0.708693	Slc7a8			ENSMUSG00000096951	0	0	-1.60534	Pdpn			ENSMUSG00000026622	4.17114e-36	5.97763e-34	-2.67983	Nek2
ENSMUSG00000027496	1.57124e-101	2.99088e-99	-2.90978	Aurka			ENSMUSG00000045036	0.000445293	0.0185696	0.710388	Tmem232			ENSMUSG00000095105	0.00826937	0.0184443	-1.60321	Edaradd			ENSMUSG00000110797	4.17114e-36	5.97763e-34	-2.67983	Nek2
ENSMUSG00000045328	6.60563e-38	2.0033e-36	-2.90365	Cenpe			ENSMUSG00000037999	0.000903284	0.0294981	0.710683	Arap2			ENSMUSG00000026874	0.000142909	0.000429133	-1.60214	Hc			ENSMUSG00000024650	1.54597e-12	2.98637e-11	-2.6736	Slc22a6
ENSMUSG00000021367	2.35723e-17	2.78586e-16	-2.89956	Edn1			ENSMUSG00000071847	0.000419207	0.017952	0.711467	Apcdd1			ENSMUSG00000061232	2.64779e-200	1.40099e-197	-1.5971	H2-K1			ENSMUSG00000053560	3.54893e-78	2.67012e-75	-2.66875	Ier2
ENSMUSG00000099875	1.62105e-06	6.94742e-06	-2.89848	Rbm3-ps			ENSMUSG00000048520	0.000896717	0.0294768	0.713378	Fbxl13			ENSMUSG00000020681	4.43279e-257	4.43033e-254	-1.59383	Ace			ENSMUSG00000026840	4.22507e-13	8.65971e-12	-2.66718	Lamc3
ENSMUSG00000023391	4.93928e-07	2.27662e-06	-2.89722	Dlx2			ENSMUSG00000042644	0.000170752	0.0104326	0.713456	Itpr3			ENSMUSG00000074170	1.84187e-46	5.58773e-45	-1.59361	Plekhf1			ENSMUSG00000032783	7.49362e-13	1.49516e-11	-2.66329	Troap
ENSMUSG00000054446	2.37282e-08	1.28813e-07	-2.89494	Cpa1			ENSMUSG00000040511	4.38e-05	0.00439267	0.713776	Pvr			ENSMUSG00000021636	5.58008e-11	3.24453e-10	-1.58171	Marveld2			ENSMUSG00000059022	4.37971e-12	8.0126e-11	-2.66121	Kcp
ENSMUSG00000040204	1.09236e-175	9.77276e-173	-2.89446	Pclaf			ENSMUSG00000018899	0.00115599	0.0349181	0.714858	Irf1			ENSMUSG00000025742	0	0	-1.57603	Prps2			ENSMUSG00000027887	2.91927e-09	3.7896e-08	-2.6569	Sypl2
ENSMUSG00000045281	7.00427e-07	3.16483e-06	-2.89429	Gpr20			ENSMUSG00000041313	0.000111207	0.00796297	0.715176	Slc7a1			ENSMUSG00000055409	9.07632e-23	1.1055e-21	-1.57186	Nell1			ENSMUSG00000048938	2.37467e-08	2.66497e-07	-2.65609	Nr1h5
ENSMUSG00000036915	7.75165e-16	8.26581e-15	-2.89054	Kirrel2			ENSMUSG00000042707	1.7e-05	0.00217185	0.71671	Dnali1			ENSMUSG00000031972	3.37411e-05	0.000110565	-1.57183	Acta1			ENSMUSG00000019326	3.08191e-11	5.19124e-10	-2.65439	Aoc3
ENSMUSG00000034311	1.54262e-49	7.03334e-48	-2.88107	Kif4			ENSMUSG00000063011	1.35e-05	0.00187832	0.717591	Msln			ENSMUSG00000030598	9.93152e-16	8.1139e-15	-1.56842	Fbxo17			ENSMUSG00000025219	1.99881e-07	1.92391e-06	-2.6486	Fgf8
ENSMUSG00000091017	2.41857e-06	1.013e-05	-2.86379	Fam71a			ENSMUSG00000033542	2.62e-06	0.000672063	0.717676	Arhgef5			ENSMUSG00000041380	8.96493e-308	1.34399e-304	-1.56708	Htr2c			ENSMUSG00000041479	3.81011e-20	1.63808e-18	-2.64702	Syt15
ENSMUSG00000026980	1.57864e-47	6.63067e-46	-2.86354	Ly75			ENSMUSG00000062980	0.00149929	0.0410948	0.722727	Cped1			ENSMUSG00000061298	1.20281e-11	7.40035e-11	-1.56675	Agbl4			ENSMUSG00000051243	5.06026e-68	2.85541e-65	-2.64325	Islr2
ENSMUSG00000012443	2.08284e-68	1.65637e-66	-2.86202	Kif11			ENSMUSG00000031805	0.00157195	0.0421484	0.723493	Jak3			ENSMUSG00000041794	3.86695e-22	4.58897e-21	-1.56655	Myrip			ENSMUSG00000021175	4.93448e-20	2.0916e-18	-2.6395	Cdca7l
ENSMUSG00000111220	2.08284e-68	1.65637e-66	-2.86202	Kif11			ENSMUSG00000043020	0.00131849	0.0378814	0.724409	Wdr63			ENSMUSG00000027656	4.2307e-06	1.54759e-05	-1.56645	Wisp2			ENSMUSG00000044201	1.26241e-15	3.44862e-14	-2.63524	Cdc25c
ENSMUSG00000021485	5.35572e-97	8.79174e-95	-2.86185	Mxd3			ENSMUSG00000000058	0.00051563	0.0206753	0.724506	Cav2			ENSMUSG00000108398	0.0131492	0.0279142	-1.56598	Gm30191			ENSMUSG00000026814	2.67297e-15	7.11884e-14	-2.62568	Eng
ENSMUSG00000041565	1.49989e-15	1.5667e-14	-2.85245	L3mbtl4			ENSMUSG00000040987	0.00165145	0.0434321	0.725336	Mill2			ENSMUSG00000053846	1.4733e-09	7.68475e-09	-1.56425	Lipg			ENSMUSG00000024190	8.23157e-21	3.71593e-19	-2.61981	Dusp1
ENSMUSG00000041445	2.68847e-55	1.51273e-53	-2.85229	Mmrn2			ENSMUSG00000056215	0.00137732	0.0389308	0.725759	Lrguk			ENSMUSG00000022512	5.94517e-265	6.68461e-262	-1.56294	Cldn1			ENSMUSG00000044338	1.22709e-19	5.02437e-18	-2.6183	Aplnr
ENSMUSG00000079553	4.31528e-28	8.95746e-27	-2.85224	Kifc1			ENSMUSG00000029477	0.00115922	0.0349181	0.725797	Morn3			ENSMUSG00000003354	1.50224e-36	3.19071e-35	-1.56261	Ccdc65			ENSMUSG00000050105	1.22424e-11	2.14831e-10	-2.61011	Grrp1
ENSMUSG00000039748	2.10364e-25	3.83695e-24	-2.84948	Exo1			ENSMUSG00000056598	0.000799425	0.0274	0.726579	Drc3			ENSMUSG00000068196	0	0	-1.56203	Col8a1			ENSMUSG00000025270	6.29272e-09	7.76676e-08	-2.6049	Alas2
ENSMUSG00000083097	0.00407679	0.00988028	-2.84559	Gm14494			ENSMUSG00000024552	0.00125835	0.0367247	0.72658	Slc14a2			ENSMUSG00000048489	5.35821e-05	0.000170519	-1.55874	8430408G22Rik			ENSMUSG00000042379	2.46531e-24	1.50902e-22	-2.60271	Esm1
ENSMUSG00000050105	2.39687e-07	1.15071e-06	-2.84351	Grrp1			ENSMUSG00000019256	0.00107204	0.0332615	0.727007	Ahr			ENSMUSG00000072941	6.07343e-91	5.2029e-89	-1.55818	Sod3			ENSMUSG00000023132	5.04239e-05	0.000291922	-2.59079	Gzma
ENSMUSG00000017716	6.005e-146	3.70509e-143	-2.84101	Birc5			ENSMUSG00000038068	0.000909359	0.0295246	0.728286	Rnf144b			ENSMUSG00000056706	0.010613	0.0231035	-1.55446	Krtap7-1			ENSMUSG00000000861	2.32856e-19	9.26142e-18	-2.59045	Bcl11a
ENSMUSG00000034159	0.00127106	0.00343499	-2.83849	2310007B03Rik			ENSMUSG00000046242	0.000381629	0.0169476	0.733155	Nme9			ENSMUSG00000034917	7.67332e-13	5.1818e-12	-1.55284	Tjp3			ENSMUSG00000048489	3.6158e-40	6.73098e-38	-2.58908	8430408G22Rik
ENSMUSG00000032218	1.27642e-146	8.15679e-144	-2.83586	Ccnb2			ENSMUSG00000047180	0.000171674	0.0104326	0.73398	Neurl3			ENSMUSG00000048108	4.40868e-95	4.04654e-93	-1.55189	Tmem72			ENSMUSG00000026358	4.65513e-07	4.16746e-06	-2.58579	Rgs1
ENSMUSG00000030247	1.04384e-25	1.94152e-24	-2.83447	Kcnj8			ENSMUSG00000067780	2.52e-06	0.00065578	0.734683	Pi15			ENSMUSG00000022206	3.02687e-64	1.45209e-62	-1.55114	Npr3			ENSMUSG00000040478	5.17524e-07	4.60115e-06	-2.57955	Prdm13
ENSMUSG00000058290	1.33904e-66	1.03273e-64	-2.83345	Espl1			ENSMUSG00000041012	0.000383526	0.016991	0.734984	Cmtm8			ENSMUSG00000022491	7.23425e-09	3.56559e-08	-1.54923	Glycam1			ENSMUSG00000032323	1.78115e-05	0.000114538	-2.57918	Cyp11a1
ENSMUSG00000020808	5.56511e-96	8.81208e-94	-2.83268	Pimreg			ENSMUSG00000039021	4.41e-05	0.00440284	0.735307	Ttc16			ENSMUSG00000009900	0.002817	0.00689588	-1.54906	Wnt3a			ENSMUSG00000031075	3.12361e-14	7.47061e-13	-2.57775	Ano1
ENSMUSG00000040478	6.26178e-59	3.87689e-57	-2.8283	Prdm13			ENSMUSG00000036617	0.00129954	0.0375706	0.736437	Etl4			ENSMUSG00000036412	4.58144e-23	5.67632e-22	-1.54687	Arsi			ENSMUSG00000020897	2.13776e-13	4.57907e-12	-2.57616	Aurkb
ENSMUSG00000030792	3.18819e-06	1.31594e-05	-2.82749	Dkkl1			ENSMUSG00000032440	0.000881772	0.0292092	0.736969	Tgfbr2			ENSMUSG00000003227	7.02633e-30	1.15967e-28	-1.54518	Edar			ENSMUSG00000031004	2.08243e-80	1.7092e-77	-2.57213	Mki67
ENSMUSG00000038379	2.56174e-83	2.86483e-81	-2.82715	Ttk			ENSMUSG00000032849	0.000184113	0.0109719	0.737132	Abcc4			ENSMUSG00000000154	6.45307e-10	3.46333e-09	-1.54048	Slc22a18			ENSMUSG00000029177	1.93563e-13	4.17584e-12	-2.56483	Cenpa
ENSMUSG00000063060	2.92446e-69	2.37852e-67	-2.82473	Sox7			ENSMUSG00000073650	0.000142996	0.00923672	0.737538	Catip			ENSMUSG00000056870	4.40385e-112	5.86854e-110	-1.53983	Gulp1			ENSMUSG00000022034	2.32352e-35	3.13102e-33	-2.56473	Esco2
ENSMUSG00000023015	2.11041e-120	7.55232e-118	-2.82425	Racgap1			ENSMUSG00000027580	5.9e-05	0.00535185	0.737634	Helz2			ENSMUSG00000072568	3.85405e-128	6.73149e-126	-1.5367	Fam84b			ENSMUSG00000042988	6.31635e-21	2.90215e-19	-2.56183	Notum
ENSMUSG00000026278	8.44605e-116	2.51875e-113	-2.8232	Bok			ENSMUSG00000029135	7.29e-07	0.000299956	0.738004	Fosl2			ENSMUSG00000030559	1.56561e-19	1.60486e-18	-1.53464	Rab38			ENSMUSG00000046280	1.62493e-17	5.4691e-16	-2.55914	She
ENSMUSG00000069270	7.46907e-07	3.35958e-06	-2.82276	Hist1h2ac			ENSMUSG00000046618	3.14e-07	0.000165925	0.738874	Olfml2a			ENSMUSG00000026564	4.17476e-05	0.000134885	-1.53336	Dusp27			ENSMUSG00000000530	8.09938e-14	1.84427e-12	-2.55717	Acvrl1
ENSMUSG00000045440	7.8986e-23	1.2966e-21	-2.82258	Insm2			ENSMUSG00000027676	0.000133848	0.0088698	0.739074	Ccdc39			ENSMUSG00000104301	8.75884e-09	4.28883e-08	-1.53307	Wdr49			ENSMUSG00000025993	2.81028e-32	3.00268e-30	-2.55457	Slc40a1
ENSMUSG00000037544	2.56263e-46	1.01445e-44	-2.81995	Dlgap5			ENSMUSG00000057816	0.000164948	0.0102466	0.740271	1700007G11Rik			ENSMUSG00000056758	1.57148e-20	1.71131e-19	-1.53146	Hmga2			ENSMUSG00000027326	2.17558e-65	1.19044e-62	-2.55015	Knl1
ENSMUSG00000023959	9.5628e-09	5.396e-08	-2.81455	Clic5			ENSMUSG00000002983	0.00150438	0.0411122	0.741195	Relb			ENSMUSG00000075296	0.0113226	0.0244589	-1.53119	Aldh3b2			ENSMUSG00000002289	6.53083e-31	6.40908e-29	-2.54869	Angptl4
ENSMUSG00000036040	5.74152e-12	4.47248e-11	-2.81194	Adamtsl2			ENSMUSG00000025225	1.75e-05	0.00220448	0.741286	Nfkb2			ENSMUSG00000042842	1.04515e-06	4.1062e-06	-1.53097	Serpinb6b			ENSMUSG00000018387	3.63119e-08	3.9499e-07	-2.54865	Shroom1
ENSMUSG00000011263	6.23271e-08	3.21482e-07	-2.80984	Exoc3l2			ENSMUSG00000043505	0.000526726	0.0208814	0.742006	Gimap5			ENSMUSG00000069117	1.69026e-39	3.91853e-38	-1.53092	Gm10260			ENSMUSG00000071178	9.61902e-06	6.56427e-05	-2.54865	Serpina1b
ENSMUSG00000000317	2.45449e-19	3.24359e-18	-2.80597	Bcl6b			ENSMUSG00000063409	0.00023123	0.0124178	0.746127	Lrrc43			ENSMUSG00000083674	3.91994e-07	1.61483e-06	-1.53002	Zfp133-ps			ENSMUSG00000078926	2.34454e-09	3.07893e-08	-2.5453	Cdc20b
ENSMUSG00000043008	2.59982e-12	2.10301e-11	-2.80256	Klhl6			ENSMUSG00000019990	0.000249046	0.0129238	0.746487	Pde7b			ENSMUSG00000044279	5.94406e-20	6.26075e-19	-1.52849	Crb3			ENSMUSG00000043953	2.75383e-06	2.12777e-05	-2.54287	Ccrl2
ENSMUSG00000058057	0.000904445	0.00251058	-2.8015	Mettl7a3			ENSMUSG00000020562	0.000797513	0.0273852	0.747111	Efcab10			ENSMUSG00000037548	0.00776054	0.0174102	-1.52596	H2-DMb2			ENSMUSG00000002228	1.00283e-08	1.20239e-07	-2.54282	Ppm1j
ENSMUSG00000017499	9.79832e-51	4.71294e-49	-2.80139	Cdc6			ENSMUSG00000050157	3.53e-06	0.000794242	0.748868	Gm867			ENSMUSG00000020169	3.34974e-14	2.49842e-13	-1.52516	Best3			ENSMUSG00000026582	2.37873e-09	3.11929e-08	-2.54122	Sele
ENSMUSG00000040148	4.44133e-06	1.80201e-05	-2.79698	Hmx3			ENSMUSG00000041482	0.00124344	0.0365786	0.751697	Piezo2			ENSMUSG00000055235	1.41066e-54	5.42258e-53	-1.52486	Wdr86			ENSMUSG00000033082	9.49332e-12	1.6839e-10	-2.53904	Clec1a
ENSMUSG00000069266	0.000336902	0.00102155	-2.7952	Hist1h4b			ENSMUSG00000017446	3.99e-05	0.00419098	0.751903	C1qtnf1			ENSMUSG00000025165	0.0209386	0.0425009	-1.52436	Sectm1a			ENSMUSG00000059991	1.08746e-23	6.35476e-22	-2.52813	Nptx2
ENSMUSG00000051517	8.26958e-29	1.77207e-27	-2.793	Arhgef39			ENSMUSG00000034258	0.00087367	0.029124	0.752292	Flvcr2			ENSMUSG00000038259	1.95826e-30	3.31412e-29	-1.52118	Gdf5			ENSMUSG00000055612	6.09366e-16	1.73008e-14	-2.52448	Cdca7
ENSMUSG00000033952	1.55102e-35	4.2894e-34	-2.79041	Aspm			ENSMUSG00000034422	0.000497296	0.0200153	0.752357	Parp14			ENSMUSG00000033044	0.00336207	0.00811098	-1.52072	Dhrs7c			ENSMUSG00000027715	3.18107e-14	7.57792e-13	-2.52389	Ccna2
ENSMUSG00000037474	4.03961e-128	1.80702e-125	-2.78953	Dtl			ENSMUSG00000041992	8.6e-05	0.00657624	0.753997	Rapgef5			ENSMUSG00000039238	0.0225477	0.0453829	-1.52019	Zfp750			ENSMUSG00000087006	3.45717e-18	1.23861e-16	-2.5229	Gm13889
ENSMUSG00000020717	4.07243e-81	4.33738e-79	-2.78207	Pecam1			ENSMUSG00000012126	0.00046799	0.0193415	0.75403	Ubxn11			ENSMUSG00000036356	3.524e-16	2.94869e-15	-1.51981	Csgalnact1			ENSMUSG00000026989	1.07472e-10	1.67729e-09	-2.519	Dapl1
ENSMUSG00000039396	1.24421e-45	4.81876e-44	-2.78086	Neil3			ENSMUSG00000085576	0.000160235	0.010021	0.756063	Dpy19l2			ENSMUSG00000019892	1.01046e-08	4.91832e-08	-1.51894	Lrriq1			ENSMUSG00000041498	2.76392e-41	5.36646e-39	-2.50147	Kif14
ENSMUSG00000018387	2.93154e-13	2.55873e-12	-2.78023	Shroom1			ENSMUSG00000046280	0.00178214	0.0457903	0.756674	She			ENSMUSG00000091530	0.000920447	0.00243979	-1.5176	Cldn20			ENSMUSG00000034000	2.34196e-17	7.74518e-16	-2.49399	Neu4
ENSMUSG00000071303	7.02937e-06	2.77652e-05	-2.77551	Rps8-ps1			ENSMUSG00000031554	0.00199534	0.0496123	0.757037	Adam5			ENSMUSG00000034258	2.54385e-23	3.18913e-22	-1.5171	Flvcr2			ENSMUSG00000028339	3.59925e-06	2.70798e-05	-2.49257	Col15a1
ENSMUSG00000048904	1.94072e-10	1.32287e-09	-2.77424	Neurog1			ENSMUSG00000050994	8.15e-05	0.00640531	0.758169	Adgb			ENSMUSG00000037490	7.64668e-69	4.156e-67	-1.5164	Slc2a12			ENSMUSG00000050700	6.36133e-10	8.98096e-09	-2.49134	Emilin3
ENSMUSG00000022864	1.56334e-48	6.90688e-47	-2.76595	D16Ertd472e			ENSMUSG00000029650	0.000332088	0.0156107	0.759351	Slc46a3			ENSMUSG00000019102	3.88557e-05	0.000126153	-1.51574	Aldh3a1			ENSMUSG00000041431	7.56552e-17	2.3883e-15	-2.49079	Ccnb1
ENSMUSG00000027326	2.88144e-28	6.02308e-27	-2.76	Knl1			ENSMUSG00000037362	4.91e-05	0.00477755	0.760105	Nov			ENSMUSG00000064080	8.74993e-22	1.02016e-20	-1.51504	Fbln2			ENSMUSG00000044254	1.67754e-27	1.25171e-25	-2.48953	Pcsk9
ENSMUSG00000043557	1.747e-60	1.13669e-58	-2.7555	Mdga1			ENSMUSG00000048924	0.000146378	0.00941757	0.760463	Ccdc125			ENSMUSG00000027792	5.0955e-19	5.06733e-18	-1.51421	Bche			ENSMUSG00000039396	2.57185e-16	7.57583e-15	-2.4867	Neil3
ENSMUSG00000032254	1.95857e-78	1.94693e-76	-2.75527	Kif23			ENSMUSG00000041779	7.31e-07	0.000299956	0.76092	Tram2			ENSMUSG00000048583	2.82797e-45	8.23222e-44	-1.51175	Igf2			ENSMUSG00000015467	9.09135e-11	1.43373e-09	-2.48033	Egfl8
ENSMUSG00000040084	2.40589e-49	1.08435e-47	-2.75421	Bub1b			ENSMUSG00000061171	0.000255656	0.0132214	0.761756	Slc38a11			ENSMUSG00000039481	2.44438e-08	1.14606e-07	-1.51106	Nrtn			ENSMUSG00000113651	2.98621e-05	0.000181495	-2.47686	Gm4900
ENSMUSG00000066538	0.00779695	0.0177022	-2.75394	Gm6254			ENSMUSG00000010044	0.000279205	0.0139578	0.762058	Zmynd10			ENSMUSG00000049630	2.38473e-15	1.90418e-14	-1.51001	C1ql3			ENSMUSG00000040084	1.65923e-19	6.70263e-18	-2.47432	Bub1b
ENSMUSG00000001228	3.09376e-77	2.91351e-75	-2.75259	Uhrf1			ENSMUSG00000046733	0.000620989	0.0234604	0.763349	Gprc5a			ENSMUSG00000029304	7.94705e-46	2.34373e-44	-1.50911	Spp1			ENSMUSG00000033032	5.94071e-20	2.5005e-18	-2.47008	Afap1l1
ENSMUSG00000064325	3.17355e-41	1.06537e-39	-2.7505	Hhip			ENSMUSG00000006784	0.000766317	0.0267555	0.76394	Ttc25			ENSMUSG00000051985	0.000399745	0.00112771	-1.50758	Igfn1			ENSMUSG00000038188	8.12524e-15	2.05199e-13	-2.46895	Scarf1
ENSMUSG00000062510	3.70833e-17	4.31987e-16	-2.74751	Nsl1			ENSMUSG00000026546	0.00039719	0.01742	0.765959	Cfap45			ENSMUSG00000018500	7.38266e-38	1.64374e-36	-1.50645	Adora2b			ENSMUSG00000101355	1.28072e-05	8.50845e-05	-2.46842	Hist1h3h
ENSMUSG00000001403	6.07801e-219	1.20838e-215	-2.74726	Ube2c			ENSMUSG00000034903	0.000357956	0.0163685	0.768863	Cobll1			ENSMUSG00000090215	3.2771e-09	1.66211e-08	-1.50293	Trim34b			ENSMUSG00000031871	1.16307e-15	3.18687e-14	-2.46239	Cdh5
ENSMUSG00000005233	1.31779e-112	3.41728e-110	-2.74546	Spc25			ENSMUSG00000054404	0.000222615	0.0121674	0.769288	Slfn5			ENSMUSG00000022949	9.28391e-103	1.03738e-100	-1.50061	Clic6			ENSMUSG00000031074	8.89608e-06	6.11464e-05	-2.46175	Fgf3
ENSMUSG00000030867	2.75306e-90	3.6221e-88	-2.74324	Plk1			ENSMUSG00000026193	1.07e-05	0.00164284	0.77171	Fn1			ENSMUSG00000021390	8.44672e-57	3.39948e-55	-1.50029	Ogn			ENSMUSG00000096544	0.00987112	0.0292657	-2.46154	Gm4617
ENSMUSG00000036777	4.49534e-52	2.31802e-50	-2.7431	Anln			ENSMUSG00000025085	1.57e-05	0.00205477	0.773429	Ablim1			ENSMUSG00000061322	8.91776e-08	3.93984e-07	-1.4995	Dnaic1			ENSMUSG00000001943	1.21205e-05	8.08494e-05	-2.45613	Vsig2
ENSMUSG00000025747	2.41651e-98	4.11796e-96	-2.74201	Tyms			ENSMUSG00000051606	0.00130387	0.037637	0.773593	2010001K21Rik			ENSMUSG00000038859	5.25014e-61	2.34367e-59	-1.49914	Baiap2l1			ENSMUSG00000055197	0.000119361	0.000628735	-2.44791	Fev
ENSMUSG00000026683	1.40654e-107	3.35562e-105	-2.74044	Nuf2			ENSMUSG00000002257	0.00132647	0.0380515	0.77372	Def6			ENSMUSG00000022197	4.05392e-54	1.53537e-52	-1.49586	Pdzd2			ENSMUSG00000028341	3.52523e-07	3.23898e-06	-2.43463	Nr4a3
ENSMUSG00000027306	1.63638e-132	8.36567e-130	-2.73858	Nusap1			ENSMUSG00000034810	0.00059785	0.0228668	0.774038	Scn7a			ENSMUSG00000050777	1.47293e-33	2.81595e-32	-1.49362	Tmem37			ENSMUSG00000022053	3.11403e-28	2.45546e-26	-2.433	Ebf2
ENSMUSG00000081564	0.00277199	0.00696911	-2.7352	Gm13717			ENSMUSG00000019970	1.76e-05	0.00220448	0.775264	Sgk1			ENSMUSG00000084349	6.17462e-182	2.52458e-179	-1.4907	Rpl3-ps1			ENSMUSG00000021108	3.47959e-13	7.23026e-12	-2.43141	Prkch
ENSMUSG00000002055	2.67687e-50	1.26378e-48	-2.7352	Spag5			ENSMUSG00000030898	0.00104032	0.0324096	0.776253	Cckbr			ENSMUSG00000021553	1.23828e-14	9.47944e-14	-1.4905	Slc28a3			ENSMUSG00000047534	4.31597e-23	2.42029e-21	-2.4308	Mis18bp1
ENSMUSG00000028718	4.13728e-26	7.8337e-25	-2.73319	Stil			ENSMUSG00000025810	0.00100158	0.0315754	0.776451	Nrp1			ENSMUSG00000066553	9.09766e-22	1.06002e-20	-1.48948	Gm6969			ENSMUSG00000022575	2.01232e-10	3.0331e-09	-2.42943	Gsdmd
ENSMUSG00000033031	2.42492e-83	2.72887e-81	-2.73199	C330027C09Rik			ENSMUSG00000007379	0.000287812	0.0140491	0.777215	Dennd2c			ENSMUSG00000011034	1.7754e-17	1.62047e-16	-1.48931	Slc5a1			ENSMUSG00000101878	0.00523463	0.0171515	-2.42752	Gm8203
ENSMUSG00000081516	0.000209865	0.000661811	-2.72569	Gm12470			ENSMUSG00000021534	0.00028106	0.0139578	0.777451	1700001L19Rik			ENSMUSG00000086596	0.0073298	0.0165512	-1.48747	Susd5			ENSMUSG00000047821	2.15274e-35	2.92271e-33	-2.42735	Trim16
ENSMUSG00000024056	1.65644e-81	1.77477e-79	-2.7244	Ndc80			ENSMUSG00000032515	0.000193238	0.0114054	0.780261	Csrnp1			ENSMUSG00000035984	8.85357e-50	2.96603e-48	-1.48667	Nme5			ENSMUSG00000028718	1.87962e-36	2.78199e-34	-2.42689	Stil
ENSMUSG00000027654	5.91288e-99	1.02718e-96	-2.72371	Fam83d			ENSMUSG00000091415	0.00154051	0.0415466	0.780746	Ak9			ENSMUSG00000056144	4.17206e-11	2.45039e-10	-1.4864	Trim34a			ENSMUSG00000026735	1.15754e-13	2.58684e-12	-2.42494	Ptf1a
ENSMUSG00000081640	1.14337e-05	4.38832e-05	-2.71605	Rplp0-ps1			ENSMUSG00000063727	0.000486646	0.0197156	0.781078	Tnfrsf11b			ENSMUSG00000055102	0.00663318	0.0151014	-1.48561	Zfp819			ENSMUSG00000028175	2.77898e-14	6.68177e-13	-2.423	Depdc1a
ENSMUSG00000069273	2.07699e-05	7.65945e-05	-2.71557	Hist1h3e			ENSMUSG00000070867	6.99e-05	0.00587138	0.781282	Trabd2b			ENSMUSG00000035295	6.37817e-07	2.5641e-06	-1.48344	Wdr38			ENSMUSG00000081855	0.00721966	0.0225312	-2.42237	Rpl17-ps5
ENSMUSG00000025795	2.16709e-91	3.00587e-89	-2.71548	Rassf3			ENSMUSG00000028645	0.000195677	0.0114152	0.782796	Slc2a1			ENSMUSG00000028600	1.0132e-20	1.11552e-19	-1.48325	Podn			ENSMUSG00000022595	2.02268e-09	2.68753e-08	-2.42236	Lypd2
ENSMUSG00000070423	1.33276e-05	5.05128e-05	-2.71467	Olfr558			ENSMUSG00000039304	0.000642681	0.0240404	0.785016	Tnfsf10			ENSMUSG00000051000	4.71905e-40	1.1112e-38	-1.48111	Fam160a1			ENSMUSG00000038543	4.91276e-08	5.26154e-07	-2.41667	BC028528
ENSMUSG00000025610	0.00844636	0.0190245	-2.71149	Map3k7cl			ENSMUSG00000020396	0.000871761	0.029124	0.785111	Nefh			ENSMUSG00000046718	3.33004e-145	7.98766e-143	-1.48047	Bst2			ENSMUSG00000027379	4.80067e-27	3.48136e-25	-2.41258	Bub1
ENSMUSG00000045903	1.44548e-26	2.78406e-25	-2.71008	Npas4			ENSMUSG00000031831	1.35e-05	0.00187832	0.785395	Dnaaf1			ENSMUSG00000041390	7.00684e-63	3.26563e-61	-1.47998	Mdfic			ENSMUSG00000006398	2.07125e-13	4.45244e-12	-2.41219	Cdc20
ENSMUSG00000039055	5.48307e-19	7.13981e-18	-2.70597	Eme1			ENSMUSG00000029096	0.000377758	0.0169476	0.7856	Htra3			ENSMUSG00000015354	5.11799e-158	1.56055e-155	-1.47828	Pcolce2			ENSMUSG00000026605	1.96347e-12	3.74782e-11	-2.40935	Cenpf
ENSMUSG00000020357	5.12293e-35	1.39308e-33	-2.70328	Flt4			ENSMUSG00000026547	0.000923178	0.029764	0.78708	Tagln2			ENSMUSG00000021763	2.53917e-23	3.18547e-22	-1.47594	BC067074			ENSMUSG00000052565	4.21666e-06	3.12691e-05	-2.40864	Hist1h1d
ENSMUSG00000027368	1.03039e-30	2.43551e-29	-2.69836	Dusp2			ENSMUSG00000026894	8.61e-05	0.00657624	0.787125	Morn5			ENSMUSG00000046808	4.7115e-168	1.66196e-165	-1.47534	Atp10d			ENSMUSG00000010476	6.26346e-75	4.52397e-72	-2.40733	Ebf3
ENSMUSG00000000247	2.81558e-09	1.68831e-08	-2.69762	Lhx2			ENSMUSG00000027344	0.00159022	0.0423921	0.788379	Fsip1			ENSMUSG00000037762	5.40925e-99	5.43644e-97	-1.47387	Slc16a9			ENSMUSG00000068154	2.13144e-14	5.17303e-13	-2.40524	Insm1
ENSMUSG00000022322	1.75855e-61	1.17849e-59	-2.69365	Shcbp1			ENSMUSG00000031170	0.000587856	0.0225781	0.788701	Slc38a5			ENSMUSG00000036528	2.33446e-76	1.49456e-74	-1.47213	Ppfibp2			ENSMUSG00000026826	1.32595e-23	7.6986e-22	-2.40105	Nr4a2
ENSMUSG00000022595	9.17636e-06	3.56166e-05	-2.69071	Lypd2			ENSMUSG00000027368	6.84e-05	0.00579864	0.78915	Dusp2			ENSMUSG00000014158	5.13348e-130	9.23513e-128	-1.4716	Trpv4			ENSMUSG00000015880	1.55801e-16	4.7045e-15	-2.40044	Ncapg
ENSMUSG00000047534	8.18152e-52	4.15886e-50	-2.68648	Mis18bp1			ENSMUSG00000031871	0.00198282	0.0495257	0.789782	Cdh5			ENSMUSG00000026459	0.0150531	0.031583	-1.47051	Myog			ENSMUSG00000052684	8.28506e-46	1.96846e-43	-2.39528	Jun
ENSMUSG00000027793	5.6121e-22	8.78542e-21	-2.68447	Ccna1			ENSMUSG00000031994	0.000877164	0.0291452	0.790653	Adamts8			ENSMUSG00000035473	5.56755e-36	1.15792e-34	-1.46831	Galm			ENSMUSG00000031304	4.21531e-08	4.55511e-07	-2.39034	Il2rg
ENSMUSG00000109713	2.33603e-05	8.53751e-05	-2.68038	Pvrig			ENSMUSG00000027867	0.00170469	0.0445883	0.793337	Spag17			ENSMUSG00000036169	1.39189e-272	1.78857e-269	-1.46064	Sostdc1			ENSMUSG00000027306	1.7894e-13	3.88356e-12	-2.38668	Nusap1
ENSMUSG00000037313	5.99123e-129	2.82108e-126	-2.67877	Tacc3			ENSMUSG00000031616	0.00181566	0.0464578	0.793778	Ednra			ENSMUSG00000031786	1.31506e-35	2.70067e-34	-1.46045	Drc7			ENSMUSG00000036743	9.84673e-06	6.70194e-05	-2.38657	Psma8
ENSMUSG00000063011	3.15929e-06	1.30462e-05	-2.67713	Msln			ENSMUSG00000047394	0.000659934	0.0244812	0.794207	Odf3b			ENSMUSG00000031548	9.88653e-198	4.94052e-195	-1.45991	Sfrp1			ENSMUSG00000053441	4.47994e-07	4.03061e-06	-2.38607	Adamts19
ENSMUSG00000045591	5.25362e-13	4.48621e-12	-2.67228	Olig3			ENSMUSG00000025498	0.00182398	0.0466062	0.795086	Irf7			ENSMUSG00000034739	3.35575e-120	5.20431e-118	-1.45808	Mfrp			ENSMUSG00000027699	1.46905e-32	1.64761e-30	-2.38281	Ect2
ENSMUSG00000070690	2.03496e-05	7.51527e-05	-2.67192	5830473C10Rik			ENSMUSG00000036923	0.000748817	0.0263498	0.796704	Stox1			ENSMUSG00000113061	2.16875e-15	1.73481e-14	-1.45583	Gm11361			ENSMUSG00000025795	7.08552e-39	1.21851e-36	-2.38158	Rassf3
ENSMUSG00000027699	4.66687e-35	1.27099e-33	-2.67186	Ect2			ENSMUSG00000041323	5.67e-05	0.00526359	0.797364	Ak7			ENSMUSG00000052776	1.39915e-29	2.28824e-28	-1.45408	Oas1a			ENSMUSG00000034883	2.4891e-13	5.28773e-12	-2.37703	Lrr1
ENSMUSG00000037846	4.35467e-27	8.58128e-26	-2.66802	Rtkn2			ENSMUSG00000061802	4.96e-05	0.0047952	0.798693	Armc4			ENSMUSG00000035200	2.85572e-12	1.84402e-11	-1.45198	Chrnb4			ENSMUSG00000046179	1.25539e-22	6.74659e-21	-2.37187	E2f8
ENSMUSG00000028066	1.10368e-117	3.46458e-115	-2.66731	Pmf1			ENSMUSG00000027800	7.17e-06	0.00127445	0.799491	Tm4sf1			ENSMUSG00000036570	4.23684e-61	1.90076e-59	-1.45153	Fxyd1			ENSMUSG00000046480	9.86572e-17	3.07147e-15	-2.37111	Scn4b
ENSMUSG00000059991	1.88032e-55	1.07148e-53	-2.66495	Nptx2			ENSMUSG00000027474	0.00148376	0.0409118	0.80012	Ccm2l			ENSMUSG00000044468	2.48813e-24	3.27683e-23	-1.45128	Fam46c			ENSMUSG00000035683	2.8121e-13	5.90495e-12	-2.36968	Melk
ENSMUSG00000041134	2.99965e-43	1.07131e-41	-2.66234	Cyyr1			ENSMUSG00000020806	0.000196607	0.0114152	0.800387	Rhbdf2			ENSMUSG00000032246	6.37042e-126	1.07106e-123	-1.45043	Calml4			ENSMUSG00000037544	8.47048e-22	4.23688e-20	-2.36923	Dlgap5
ENSMUSG00000020493	5.56795e-124	2.3208e-121	-2.65579	Prr11			ENSMUSG00000043008	0.000159272	0.0100082	0.803466	Klhl6			ENSMUSG00000023043	3.43146e-190	1.50566e-187	-1.44964	Krt18			ENSMUSG00000045328	6.7174e-19	2.5693e-17	-2.36621	Cenpe
ENSMUSG00000079019	1.62059e-05	6.07782e-05	-2.64944	Insl3			ENSMUSG00000027360	4.15e-05	0.00425562	0.8051	Hdc			ENSMUSG00000059887	0.00655656	0.0149326	-1.44764	Olfr1507			ENSMUSG00000024989	1.06098e-17	3.64224e-16	-2.36616	Cep55
ENSMUSG00000068466	3.64719e-05	0.000129328	-2.64484	Gm5518			ENSMUSG00000031503	0.00134465	0.038335	0.805154	Col4a2			ENSMUSG00000060579	1.09424e-07	4.78737e-07	-1.44569	Fhit			ENSMUSG00000017344	3.87294e-06	2.89581e-05	-2.36409	Vtn
ENSMUSG00000020871	2.37996e-05	8.68013e-05	-2.64345	Dlx4			ENSMUSG00000066319	0.00165947	0.043547	0.806988	Rtp3			ENSMUSG00000061086	0.0103468	0.0225924	-1.44521	Myl4			ENSMUSG00000027863	0.00383871	0.0131345	-2.36007	Cd2
ENSMUSG00000048922	3.41514e-50	1.60386e-48	-2.64331	Cdca2			ENSMUSG00000047021	3.03e-06	0.000756406	0.807002	Cfap65			ENSMUSG00000024525	1.19703e-23	1.52619e-22	-1.44364	Impa2			ENSMUSG00000091119	1.56902e-07	1.53394e-06	-2.35353	Ccdc152
ENSMUSG00000036353	3.45482e-08	1.83379e-07	-2.64229	P2ry12			ENSMUSG00000021414	0.000543459	0.0213959	0.8083	Fam217a			ENSMUSG00000032348	5.37487e-133	1.02866e-130	-1.44322	Gsta4			ENSMUSG00000012443	5.79466e-22	2.92274e-20	-2.35274	Kif11
ENSMUSG00000028785	2.4508e-113	6.64426e-111	-2.64191	Hpca			ENSMUSG00000035778	0.000838547	0.0284244	0.808514	Ggta1			ENSMUSG00000017002	6.04108e-15	4.70472e-14	-1.44129	Slpi			ENSMUSG00000111220	5.79466e-22	2.92274e-20	-2.35274	Kif11
ENSMUSG00000094338	5.26968e-05	0.000183302	-2.64077	Hist1h2bl			ENSMUSG00000026921	0.000987479	0.0312375	0.81047	Egfl7			ENSMUSG00000035783	2.85355e-138	6.03946e-136	-1.44092	Acta2			ENSMUSG00000019773	2.00101e-24	1.23318e-22	-2.34915	Fbxo5
ENSMUSG00000081738	0.0103305	0.0227807	-2.63861	Hmgb1-ps2			ENSMUSG00000037447	0.00124781	0.0365905	0.810758	Arid5a			ENSMUSG00000032401	0.00927981	0.0204538	-1.44025	Lctl			ENSMUSG00000005917	2.89063e-05	0.00017616	-2.3446	Otx1
ENSMUSG00000020077	5.5427e-17	6.38529e-16	-2.63733	Srgn			ENSMUSG00000024140	0.00137161	0.0388637	0.811106	Epas1			ENSMUSG00000029759	4.45793e-43	1.19699e-41	-1.43769	Pon3			ENSMUSG00000036223	1.04759e-10	1.64025e-09	-2.34381	Ska1
ENSMUSG00000028678	1.70868e-60	1.11582e-58	-2.63723	Kif2c			ENSMUSG00000038729	5.28e-08	6.29e-05	0.811628	Akap2			ENSMUSG00000074280	6.01994e-32	1.07867e-30	-1.4369	Gm6166			ENSMUSG00000048329	3.44108e-05	0.000207049	-2.33964	Mfsd6l
ENSMUSG00000094248	0.000873164	0.00243054	-2.63544	Hist1h2ao			ENSMUSG00000037627	0.000399426	0.01742	0.812909	Rgs22			ENSMUSG00000032014	2.94754e-18	2.79821e-17	-1.4348	Oaf			ENSMUSG00000058290	1.67574e-44	3.87934e-42	-2.33799	Espl1
ENSMUSG00000000028	6.34036e-79	6.48275e-77	-2.63075	Cdc45			ENSMUSG00000031523	4.72e-06	0.000917303	0.813755	Dlc1			ENSMUSG00000062778	4.98531e-10	2.70056e-09	-1.43009	Chia1			ENSMUSG00000023942	1.23665e-10	1.91183e-09	-2.33785	Slc29a1
ENSMUSG00000007655	1.23941e-14	1.20986e-13	-2.62944	Cav1			ENSMUSG00000024451	0.000548159	0.0214548	0.81618	Arap3			ENSMUSG00000000440	9.54227e-08	4.20131e-07	-1.42999	Pparg			ENSMUSG00000042002	1.41665e-09	1.92479e-08	-2.33394	Foxn4
ENSMUSG00000080981	0.0225355	0.0454801	-2.62826	Gm12161			ENSMUSG00000017969	0.000847289	0.0285635	0.816763	Ptgis			ENSMUSG00000026435	1.81936e-06	6.96094e-06	-1.42538	Slc45a3			ENSMUSG00000051517	2.83693e-10	4.19202e-09	-2.33214	Arhgef39
ENSMUSG00000064057	0.000286427	0.000880136	-2.62761	Scgb3a1			ENSMUSG00000053161	3.39e-05	0.003683	0.817771	Daw1			ENSMUSG00000052609	2.88205e-21	3.26911e-20	-1.42473	Plekhg3			ENSMUSG00000001403	1.16788e-07	1.16575e-06	-2.32974	Ube2c
ENSMUSG00000062960	9.56618e-66	7.28373e-64	-2.62317	Kdr			ENSMUSG00000090291	2.02e-05	0.00240644	0.818489	Lrrc10b			ENSMUSG00000035441	6.57185e-83	4.94676e-81	-1.42224	Myo1d			ENSMUSG00000034159	0.00064246	0.00276015	-2.32836	2310007B03Rik
ENSMUSG00000108892	5.88593e-05	0.00020265	-2.62162	Gm9449			ENSMUSG00000045629	0.000165541	0.0102466	0.818739	Sh3tc2			ENSMUSG00000067203	1.32456e-06	5.15329e-06	-1.42187	H2-K2			ENSMUSG00000027075	4.08084e-17	1.30884e-15	-2.3278	Slc43a1
ENSMUSG00000020415	4.30527e-99	7.62715e-97	-2.61982	Pttg1			ENSMUSG00000034255	0.00161951	0.042987	0.821393	Arhgap27			ENSMUSG00000044461	2.9863e-102	3.27583e-100	-1.42061	Shisa2			ENSMUSG00000017716	3.41275e-11	5.71122e-10	-2.32761	Birc5
ENSMUSG00000041859	1.09613e-88	1.41101e-86	-2.61797	Mcm3			ENSMUSG00000050625	0.00107971	0.0333188	0.822447	Ccdc121			ENSMUSG00000039323	2.75547e-103	3.17763e-101	-1.41865	Igfbp2			ENSMUSG00000071847	2.77061e-21	1.32703e-19	-2.32186	Apcdd1
ENSMUSG00000026605	2.41701e-33	6.24064e-32	-2.61794	Cenpf			ENSMUSG00000031465	1.68e-05	0.00215067	0.823665	Angpt2			ENSMUSG00000026686	3.34967e-65	1.68325e-63	-1.41801	Lmx1a			ENSMUSG00000027469	3.41705e-17	1.10974e-15	-2.31724	Tpx2
ENSMUSG00000045930	2.50901e-22	4.00837e-21	-2.61423	Clec14a			ENSMUSG00000021294	0.000520611	0.0207279	0.825624	Kif26a			ENSMUSG00000014444	2.89685e-103	3.31938e-101	-1.41702	Piezo1			ENSMUSG00000021294	3.71056e-11	6.16958e-10	-2.31566	Kif26a
ENSMUSG00000092137	0.00442747	0.0106365	-2.61012	Gcom1			ENSMUSG00000001247	0.00109441	0.0334738	0.82685	Lsr			ENSMUSG00000047390	0.00441362	0.0104092	-1.41688	Defb9			ENSMUSG00000091455	1.02943e-14	2.571e-13	-2.31446	Otogl
ENSMUSG00000026355	2.37849e-185	2.83722e-182	-2.60643	Mcm6			ENSMUSG00000067872	0.000710106	0.0256221	0.827187	Ccdc87			ENSMUSG00000044338	2.54618e-12	1.64947e-11	-1.41685	Aplnr			ENSMUSG00000033031	1.63045e-24	1.01521e-22	-2.31177	C330027C09Rik
ENSMUSG00000074575	0.00377088	0.00920748	-2.60555	Kcng1			ENSMUSG00000035539	7.18e-05	0.00594691	0.827224	Ccdc180			ENSMUSG00000035403	5.96066e-47	1.84883e-45	-1.4163	Crb2			ENSMUSG00000018822	0.00100924	0.00410203	-2.31156	Sfrp5
ENSMUSG00000050107	5.84606e-52	2.98016e-50	-2.60554	Haspin			ENSMUSG00000000159	0.000985181	0.0312375	0.829495	Igsf5			ENSMUSG00000025784	8.91154e-38	1.97924e-36	-1.41535	Clec3b			ENSMUSG00000046591	3.8079e-42	7.63992e-40	-2.30541	Ticrr
ENSMUSG00000070637	7.26021e-06	2.85887e-05	-2.60196	Srarp			ENSMUSG00000030103	0.000377938	0.0169476	0.83022	Bhlhe40			ENSMUSG00000057751	5.13331e-27	7.5141e-26	-1.41257	Megf6			ENSMUSG00000034683	6.24044e-06	4.43986e-05	-2.30402	Ppp1r1c
ENSMUSG00000048621	5.67035e-07	2.5962e-06	-2.59739	Gm6377			ENSMUSG00000051236	5.63e-05	0.00525159	0.831197	Msrb3			ENSMUSG00000082100	5.53795e-05	0.000175959	-1.41189	Glns-ps1			ENSMUSG00000062248	1.07004e-06	8.88356e-06	-2.3033	Cks2
ENSMUSG00000112657	5.94003e-05	0.000204473	-2.59531	BC106175			ENSMUSG00000075302	0.00113036	0.0343257	0.832895	Erich2			ENSMUSG00000020604	2.02386e-93	1.82961e-91	-1.40951	Arsg			ENSMUSG00000109156	3.3161e-05	0.000199996	-2.30312	Gm45194
ENSMUSG00000089910	0.000605927	0.00174419	-2.59405	Gm16113			ENSMUSG00000045761	1.2e-05	0.00177093	0.833635	Togaram2			ENSMUSG00000027338	1.62917e-92	1.45093e-90	-1.40868	Prnd			ENSMUSG00000023505	1.65797e-08	1.92033e-07	-2.30228	Cdca3
ENSMUSG00000048015	1.03217e-37	3.1197e-36	-2.59337	Neurod4			ENSMUSG00000047735	0.00161447	0.0429147	0.836166	Samd9l			ENSMUSG00000021187	2.58188e-17	2.33289e-16	-1.40819	Tc2n			ENSMUSG00000031377	2.62044e-12	4.92199e-11	-2.30112	Bmx
ENSMUSG00000044258	2.86353e-16	3.14145e-15	-2.59069	Ctla2a			ENSMUSG00000027985	0.000390377	0.017212	0.836862	Lef1			ENSMUSG00000063796	1.5456e-27	2.31518e-26	-1.40685	Slc22a8			ENSMUSG00000024647	5.08366e-18	1.80345e-16	-2.29944	Cbln2
ENSMUSG00000020330	1.47662e-86	1.79735e-84	-2.586	Hmmr			ENSMUSG00000038188	0.00108166	0.0333188	0.837066	Scarf1			ENSMUSG00000032718	3.05261e-21	3.46039e-20	-1.40677	Mansc1			ENSMUSG00000026039	5.2863e-21	2.47292e-19	-2.29807	Sgol2a
ENSMUSG00000052684	8.71228e-43	3.04836e-41	-2.58569	Jun			ENSMUSG00000033191	0.000406064	0.0176509	0.838834	Tie1			ENSMUSG00000057346	1.07852e-10	6.15367e-10	-1.40644	Apol9a			ENSMUSG00000020914	1.75873e-11	3.0419e-10	-2.29161	Top2a
ENSMUSG00000002289	1.29652e-15	1.35983e-14	-2.58128	Angptl4			ENSMUSG00000024986	0.000288983	0.0140491	0.83917	Hhex			ENSMUSG00000052151	5.99867e-26	8.41123e-25	-1.40641	Plpp2			ENSMUSG00000064141	4.8861e-25	3.11761e-23	-2.28894	Zfp69
ENSMUSG00000006649	1.7419e-15	1.80788e-14	-2.58108	Nphs1			ENSMUSG00000111314	0.000288983	0.0140491	0.83917	Hhex			ENSMUSG00000031740	1.68481e-132	3.19049e-130	-1.40448	Mmp2			ENSMUSG00000032218	7.48848e-11	1.19641e-09	-2.28664	Ccnb2
ENSMUSG00000026921	5.89438e-49	2.63013e-47	-2.58107	Egfl7			ENSMUSG00000052273	0.000418579	0.017952	0.839601	Dnah3			ENSMUSG00000090394	2.65956e-06	9.95535e-06	-1.40395	4930523C07Rik			ENSMUSG00000039748	4.56293e-21	2.14565e-19	-2.28576	Exo1
ENSMUSG00000078137	7.90428e-05	0.000266952	-2.58044	Ankrd63			ENSMUSG00000019989	0.000688233	0.0251867	0.83991	Enpp3			ENSMUSG00000031283	3.73459e-10	2.04522e-09	-1.40378	Chrdl1			ENSMUSG00000083849	6.27054e-05	0.000354721	-2.28158	Gm13477
ENSMUSG00000027524	2.0195e-07	9.82192e-07	-2.57578	Edn3			ENSMUSG00000031075	0.000101841	0.00749566	0.841698	Ano1			ENSMUSG00000025916	0.000253469	0.000735112	-1.40333	Ppp1r42			ENSMUSG00000010825	1.74069e-35	2.39936e-33	-2.27885	Grid2ip
ENSMUSG00000061482	0.00458551	0.0109779	-2.57439	Hist1h4d			ENSMUSG00000063796	0.00014036	0.0091303	0.842285	Slc22a8			ENSMUSG00000032060	1.48999e-64	7.22506e-63	-1.40253	Cryab			ENSMUSG00000050397	9.24397e-07	7.77812e-06	-2.27693	Foxl2
ENSMUSG00000046561	2.37067e-22	3.79753e-21	-2.57277	Arsj			ENSMUSG00000024778	0.00196144	0.0493003	0.843534	Fas			ENSMUSG00000041608	8.82693e-07	3.4931e-06	-1.39992	Entpd3			ENSMUSG00000027496	4.0771e-13	8.39455e-12	-2.2716	Aurka
ENSMUSG00000034023	3.47879e-27	6.90089e-26	-2.57021	Fancd2			ENSMUSG00000022297	0.000124562	0.00849138	0.845845	Fzd6			ENSMUSG00000026664	6.4849e-65	3.21387e-63	-1.39496	Phyh			ENSMUSG00000001517	1.42909e-50	3.97001e-48	-2.27153	Foxm1
ENSMUSG00000027463	4.85199e-12	3.80801e-11	-2.56931	Slc52a3			ENSMUSG00000107137	0.000124562	0.00849138	0.845845	Fzd6			ENSMUSG00000032327	5.39353e-12	3.41413e-11	-1.39467	Stra6			ENSMUSG00000022322	4.60789e-15	1.19034e-13	-2.27094	Shcbp1
ENSMUSG00000024301	3.167e-85	3.67969e-83	-2.5683	Kifc5b			ENSMUSG00000020871	0.00017149	0.0104326	0.846119	Dlx4			ENSMUSG00000012126	5.87958e-28	8.94114e-27	-1.39412	Ubxn11			ENSMUSG00000041219	1.10374e-31	1.126e-29	-2.2692	Arhgap11a
ENSMUSG00000041219	2.73383e-36	7.80168e-35	-2.56564	Arhgap11a			ENSMUSG00000032135	0.00170646	0.0445883	0.84691	Mcam			ENSMUSG00000001827	1.81035e-24	2.39472e-23	-1.39192	Folr1			ENSMUSG00000028312	4.3809e-35	5.73231e-33	-2.26849	Smc2
ENSMUSG00000000861	3.31655e-56	1.92672e-54	-2.56453	Bcl11a			ENSMUSG00000074272	0.000264516	0.013386	0.847814	Ceacam1			ENSMUSG00000096696	1.12607e-06	4.41157e-06	-1.39085	Zfp960			ENSMUSG00000062960	1.53762e-17	5.18969e-16	-2.26719	Kdr
ENSMUSG00000082895	2.31166e-05	8.46205e-05	-2.56199	Rpsa-ps9			ENSMUSG00000063286	0.000178365	0.0106984	0.847997	Gm8995			ENSMUSG00000031286	3.77365e-11	2.22657e-10	-1.38923	Glt28d2			ENSMUSG00000052336	5.6246e-29	4.70201e-27	-2.26293	Cx3cr1
ENSMUSG00000022053	1.42812e-32	3.58391e-31	-2.56111	Ebf2			ENSMUSG00000025969	0.000901138	0.0294981	0.848035	Nrp2			ENSMUSG00000021696	5.89626e-246	5.05113e-243	-1.389	Elovl7			ENSMUSG00000034311	4.80228e-14	1.1218e-12	-2.26216	Kif4
ENSMUSG00000081051	0.0228315	0.0459532	-2.55892	Gm15427			ENSMUSG00000025993	1.69e-06	0.000520324	0.848331	Slc40a1			ENSMUSG00000071604	2.85004e-90	2.40715e-88	-1.38888	Fam189a2			ENSMUSG00000030834	6.70908e-08	7.03927e-07	-2.25921	Abcc6
ENSMUSG00000026870	2.95914e-06	1.22536e-05	-2.55721	Cutal			ENSMUSG00000044921	8.69e-06	0.00146508	0.851207	Rassf9			ENSMUSG00000045284	1.15764e-129	2.06198e-127	-1.38777	Dcaf12l1			ENSMUSG00000023015	1.01734e-21	5.06065e-20	-2.2589	Racgap1
ENSMUSG00000026196	1.44164e-64	1.06592e-62	-2.55393	Bard1			ENSMUSG00000024042	8.46e-05	0.00653803	0.852352	Sik1			ENSMUSG00000046402	2.33287e-104	2.70763e-102	-1.38682	Rbp1			ENSMUSG00000034898	2.35672e-17	7.77976e-16	-2.25797	Filip1
ENSMUSG00000074476	5.15869e-63	3.6484e-61	-2.5527	Spc24			ENSMUSG00000049758	0.00164889	0.0434321	0.852458	Olfr1318			ENSMUSG00000039813	1.23161e-111	1.61727e-109	-1.38663	Tbc1d2			ENSMUSG00000028172	3.19816e-06	2.42745e-05	-2.2569	Tacr3
ENSMUSG00000002870	3.12757e-58	1.8906e-56	-2.54693	Mcm2			ENSMUSG00000045319	0.000821253	0.0279923	0.852712	Proser2			ENSMUSG00000039977	3.10458e-05	0.000102086	-1.38575	Deup1			ENSMUSG00000030865	6.78797e-10	9.56087e-09	-2.25412	Chp2
ENSMUSG00000046591	9.88034e-28	2.00441e-26	-2.54623	Ticrr			ENSMUSG00000020788	0.00035508	0.0163585	0.853001	Atp2a3			ENSMUSG00000051811	1.95049e-15	1.56509e-14	-1.38435	Cox6b2			ENSMUSG00000039109	2.75372e-18	9.91666e-17	-2.25089	F13a1
ENSMUSG00000019909	0.000109746	0.000362169	-2.5429	Fam162b			ENSMUSG00000042842	0.000165841	0.0102466	0.853352	Serpinb6b			ENSMUSG00000052387	8.58061e-156	2.45024e-153	-1.38433	Trpm3			ENSMUSG00000040204	6.00435e-15	1.5357e-13	-2.25075	Pclaf
ENSMUSG00000028873	1.61602e-119	5.45573e-117	-2.54017	Cdca8			ENSMUSG00000015053	0.000722963	0.0258838	0.853674	Gata2			ENSMUSG00000110040	2.09376e-10	1.16688e-09	-1.38398	AC034099.1			ENSMUSG00000018983	1.28012e-30	1.22953e-28	-2.24506	E2f2
ENSMUSG00000024256	2.76267e-13	2.42079e-12	-2.5378	Adcyap1			ENSMUSG00000011154	0.000369851	0.0167878	0.853854	Cfap161			ENSMUSG00000002980	3.14765e-121	4.96721e-119	-1.38264	Bcam			ENSMUSG00000048327	7.13771e-22	3.59013e-20	-2.24466	Ckap2l
ENSMUSG00000101878	3.87188e-07	1.81028e-06	-2.53742	Gm8203			ENSMUSG00000006345	0.00170881	0.0445883	0.853892	Ggt1			ENSMUSG00000020520	1.00577e-76	6.50855e-75	-1.38221	Galnt10			ENSMUSG00000079018	1.21608e-06	9.99491e-06	-2.24222	Ly6c1
ENSMUSG00000053560	1.36229e-34	3.64357e-33	-2.53597	Ier2			ENSMUSG00000071042	0.000380881	0.0169476	0.854525	Rasgrp3			ENSMUSG00000040152	1.26015e-269	1.51134e-266	-1.38195	Thbs1			ENSMUSG00000038379	3.27055e-15	8.64661e-14	-2.23794	Ttk
ENSMUSG00000046480	1.39381e-06	6.03278e-06	-2.53486	Scn4b			ENSMUSG00000022759	1.14e-07	9.12e-05	0.854824	Lrrc74b			ENSMUSG00000057286	7.29228e-57	2.94144e-55	-1.38125	St6galnac2			ENSMUSG00000026938	0.00109334	0.00440188	-2.23522	Fcna
ENSMUSG00000015053	2.97664e-14	2.82702e-13	-2.53458	Gata2			ENSMUSG00000020178	0.00198381	0.0495257	0.855069	Adora2a			ENSMUSG00000030220	1.62926e-127	2.81831e-125	-1.38114	Arhgdib			ENSMUSG00000052384	5.31157e-10	7.57591e-09	-2.2338	Nrros
ENSMUSG00000028214	6.81557e-14	6.29912e-13	-2.53374	Gem			ENSMUSG00000006014	0.000215531	0.0120202	0.855237	Prg4			ENSMUSG00000075330	3.6013e-15	2.83906e-14	-1.38014	A930003A15Rik			ENSMUSG00000079553	1.14309e-20	5.10912e-19	-2.22752	Kifc1
ENSMUSG00000036553	9.08189e-16	9.62692e-15	-2.53236	Sh3tc1			ENSMUSG00000005611	0.00058211	0.0224977	0.855295	Mrvi1			ENSMUSG00000020473	3.31511e-290	4.58761e-287	-1.37998	Aebp1			ENSMUSG00000021485	1.10552e-07	1.10964e-06	-2.22641	Mxd3
ENSMUSG00000028068	6.58548e-81	6.97242e-79	-2.53055	Iqgap3			ENSMUSG00000042116	0.000757556	0.0266066	0.855928	Vwa1			ENSMUSG00000037101	1.26433e-05	4.36485e-05	-1.37987	Ttc29			ENSMUSG00000044317	5.78419e-13	1.16698e-11	-2.22542	Gpr4
ENSMUSG00000032318	0.000246394	0.000767311	-2.52827	Isl2			ENSMUSG00000049154	0.000522591	0.020762	0.856797	Fam183b			ENSMUSG00000017754	2.37115e-141	5.39962e-139	-1.37866	Pltp			ENSMUSG00000064262	1.0284e-13	2.31255e-12	-2.22297	Gimap8
ENSMUSG00000052336	4.91933e-09	2.87935e-08	-2.52644	Cx3cr1			ENSMUSG00000037683	0.00074605	0.0263202	0.856815	Armc3			ENSMUSG00000062488	4.75117e-06	1.72361e-05	-1.37853	Ifit3b			ENSMUSG00000024056	4.33433e-14	1.0204e-12	-2.22194	Ndc80
ENSMUSG00000094017	0.000103944	0.000344356	-2.52461	Gm13160			ENSMUSG00000044317	0.000899234	0.0294981	0.861196	Gpr4			ENSMUSG00000066197	0.00128373	0.00332244	-1.37846	Gpr139			ENSMUSG00000033952	4.42685e-58	1.53722e-55	-2.21943	Aspm
ENSMUSG00000034738	2.10932e-09	1.28026e-08	-2.52225	Nostrin			ENSMUSG00000022146	8.86e-08	7.86e-05	0.861706	Osmr			ENSMUSG00000042761	2.1751e-11	1.30957e-10	-1.37801	Mrap2			ENSMUSG00000060534	1.37533e-05	9.07027e-05	-2.21709	Dcc
ENSMUSG00000022176	1.3797e-34	3.68461e-33	-2.51777	Rem2			ENSMUSG00000027861	0.000488929	0.0197647	0.861863	Casq2			ENSMUSG00000053093	1.53965e-11	9.37974e-11	-1.37748	Myh7			ENSMUSG00000051378	4.36589e-16	1.25934e-14	-2.21686	Kif18b
ENSMUSG00000005410	3.41686e-182	3.59634e-179	-2.51647	Mcm5			ENSMUSG00000039031	0.00103881	0.0324096	0.862443	Arhgap18			ENSMUSG00000042788	2.19112e-13	1.54824e-12	-1.37567	Fam166b			ENSMUSG00000031891	8.46956e-16	2.35647e-14	-2.21672	Hsd11b2
ENSMUSG00000021545	1.6405e-05	6.14989e-05	-2.51549	1700067P10Rik			ENSMUSG00000020905	8.03e-05	0.00639379	0.862989	Usp43			ENSMUSG00000022425	2.11521e-225	1.46356e-222	-1.3754	Enpp2			ENSMUSG00000007655	2.256e-10	3.37783e-09	-2.21484	Cav1
ENSMUSG00000050397	1.08183e-14	1.0595e-13	-2.51402	Foxl2			ENSMUSG00000006445	2.23e-05	0.00260262	0.863746	Epha2			ENSMUSG00000040770	3.92456e-08	1.80017e-07	-1.37533	Il25			ENSMUSG00000037169	5.44177e-13	1.10262e-11	-2.21175	Mycn
ENSMUSG00000041479	7.38305e-19	9.55205e-18	-2.51188	Syt15			ENSMUSG00000028730	0.00133869	0.0382832	0.864904	Cfap57			ENSMUSG00000063531	4.3565e-30	7.25679e-29	-1.37515	Sema3e			ENSMUSG00000048922	9.0839e-19	3.42439e-17	-2.21129	Cdca2
ENSMUSG00000001930	2.26214e-25	4.12183e-24	-2.51168	Vwf			ENSMUSG00000026679	4.09e-05	0.00423259	0.866035	Enkur			ENSMUSG00000035158	3.57254e-21	4.03453e-20	-1.37476	Mitf			ENSMUSG00000022033	5.99421e-10	8.50255e-09	-2.20964	Pbk
ENSMUSG00000024647	2.42786e-11	1.79734e-10	-2.51122	Cbln2			ENSMUSG00000045655	3.81e-06	0.000819117	0.866181	Fam216b			ENSMUSG00000050822	9.83504e-93	8.84662e-91	-1.37141	Slc29a4			ENSMUSG00000002055	4.77681e-15	1.23221e-13	-2.20774	Spag5
ENSMUSG00000003779	6.7786e-142	3.7903e-139	-2.51017	Kif20a			ENSMUSG00000024033	0.00131348	0.0378553	0.866773	Rsph1			ENSMUSG00000022235	0.00192077	0.0048457	-1.37137	Cmbl			ENSMUSG00000026355	5.71799e-27	4.11354e-25	-2.20738	Mcm6
ENSMUSG00000045751	1.79576e-58	1.09664e-56	-2.50729	Mms22l			ENSMUSG00000006386	0.00011922	0.00824893	0.8685	Tek			ENSMUSG00000037185	3.30469e-05	0.000108409	-1.37137	Krt80			ENSMUSG00000081480	0.000330156	0.00154767	-2.20372	Gm13608
ENSMUSG00000010476	2.36806e-197	3.25937e-194	-2.5058	Ebf3			ENSMUSG00000030208	0.000108812	0.00788309	0.868658	Emp1			ENSMUSG00000053153	2.41713e-20	2.6101e-19	-1.37108	Spag16			ENSMUSG00000081622	0.00184011	0.00694107	-2.20345	Gm5937
ENSMUSG00000109933	0.000144256	0.000468112	-2.50476	Gm7600			ENSMUSG00000039543	0.000197289	0.0114152	0.86874	Cfap70			ENSMUSG00000078636	3.6613e-61	1.6508e-59	-1.37071	Gm7336			ENSMUSG00000052229	1.17541e-16	3.65308e-15	-2.2005	Gpr17
ENSMUSG00000068101	1.74049e-61	1.17077e-59	-2.50425	Cenpm			ENSMUSG00000043943	0.000720184	0.0258838	0.868803	Naalad2			ENSMUSG00000025466	1.14746e-40	2.78956e-39	-1.37013	Fuom			ENSMUSG00000043230	9.35682e-13	1.85259e-11	-2.1977	Fam124b
ENSMUSG00000078126	0.00495299	0.0117554	-2.50163	Rpl23a-ps3			ENSMUSG00000040612	0.000225738	0.0122655	0.872585	Ildr2			ENSMUSG00000037660	1.09951e-45	3.23736e-44	-1.36944	Gdf7			ENSMUSG00000083472	0.00217664	0.00804578	-2.19709	Gm13491
ENSMUSG00000016087	8.8923e-32	2.18258e-30	-2.50074	Fli1			ENSMUSG00000063704	0.000480049	0.0196639	0.87285	Mapk15			ENSMUSG00000024972	0.00099395	0.0026188	-1.36597	Lgals12			ENSMUSG00000052301	5.93211e-09	7.35687e-08	-2.19689	Doc2a
ENSMUSG00000020649	3.794e-121	1.44439e-118	-2.49733	Rrm2			ENSMUSG00000031639	0.000171014	0.0104326	0.873516	Tlr3			ENSMUSG00000040714	7.31174e-21	8.14983e-20	-1.36508	Klc3			ENSMUSG00000071516	0.00334388	0.0116835	-2.19599	Hist1h2ai
ENSMUSG00000021965	1.981e-77	1.89551e-75	-2.49712	Ska3			ENSMUSG00000078161	0.00103941	0.0324096	0.873746	Erich3			ENSMUSG00000045104	3.16254e-21	3.58276e-20	-1.36454	Gm5514			ENSMUSG00000056824	1.07337e-09	1.4784e-08	-2.19354	Zfp663
ENSMUSG00000028312	7.43374e-91	1.00767e-88	-2.49471	Smc2			ENSMUSG00000020911	0.000227101	0.0123034	0.876002	Krt19			ENSMUSG00000110332	9.55825e-103	1.06144e-100	-1.36432	Gm19935			ENSMUSG00000091191	1.83207e-05	0.000117561	-2.1908	Gm17334
ENSMUSG00000020098	4.94297e-06	1.99514e-05	-2.49455	Pcbd1			ENSMUSG00000026301	0.000301164	0.0144137	0.877707	Iqca			ENSMUSG00000044447	5.39933e-33	1.01393e-31	-1.36274	Dock5			ENSMUSG00000019942	4.46844e-11	7.34851e-10	-2.18959	Cdk1
ENSMUSG00000034881	1.63267e-07	8.01682e-07	-2.49093	Tbxa2r			ENSMUSG00000022388	0.000243755	0.0128402	0.8785	Ttll8			ENSMUSG00000006205	3.21441e-17	2.88271e-16	-1.36273	Htra1			ENSMUSG00000045903	2.09872e-08	2.38344e-07	-2.18771	Npas4
ENSMUSG00000027474	2.81589e-12	2.26725e-11	-2.4896	Ccm2l			ENSMUSG00000043165	0.000653946	0.0243078	0.878625	Lor			ENSMUSG00000036273	0.00052629	0.00145459	-1.36119	Lrrk2			ENSMUSG00000021388	5.62115e-05	0.000321624	-2.18738	Aspn
ENSMUSG00000027115	5.1207e-48	2.22931e-46	-2.488	Kif18a			ENSMUSG00000041445	0.000381155	0.0169476	0.879376	Mmrn2			ENSMUSG00000025504	1.25616e-11	7.72061e-11	-1.35858	Eps8l2			ENSMUSG00000024747	4.33958e-07	3.91896e-06	-2.186	Aldh1a7
ENSMUSG00000024795	2.37543e-47	9.83877e-46	-2.4834	Kif20b			ENSMUSG00000032125	0.00108394	0.0333188	0.880659	Robo4			ENSMUSG00000024552	1.636e-12	1.07769e-11	-1.35785	Slc14a2			ENSMUSG00000032254	4.58794e-12	8.36813e-11	-2.18148	Kif23
ENSMUSG00000050721	2.58014e-154	1.9236e-151	-2.47913	Plekho2			ENSMUSG00000053897	0.000158252	0.0100082	0.884626	Slc39a8			ENSMUSG00000034324	2.69459e-05	8.94054e-05	-1.35768	Tmem132c			ENSMUSG00000090404	0.00581768	0.0187623	-2.18115	Gm8362
ENSMUSG00000027331	6.19412e-77	5.80269e-75	-2.47772	Knstrn			ENSMUSG00000036962	0.000296205	0.0142502	0.885254	Cfap221			ENSMUSG00000067818	8.14481e-19	7.97199e-18	-1.35734	Myl9			ENSMUSG00000037474	8.41921e-36	1.17849e-33	-2.17821	Dtl
ENSMUSG00000049892	2.36565e-09	1.43002e-08	-2.4774	Rasd1			ENSMUSG00000027803	3.07e-05	0.00345617	0.88657	Wwtr1			ENSMUSG00000026389	1.28847e-86	1.02113e-84	-1.35697	Steap3			ENSMUSG00000032113	4.75783e-34	5.96612e-32	-2.17473	Chek1
ENSMUSG00000052229	1.0201e-08	5.74344e-08	-2.47675	Gpr17			ENSMUSG00000039552	0.00179042	0.0459391	0.886672	Rsph4a			ENSMUSG00000078234	5.71874e-194	2.63795e-191	-1.35616	Klhdc7a			ENSMUSG00000050107	6.28816e-14	1.44644e-12	-2.174	Haspin
ENSMUSG00000022941	1.71002e-05	6.38911e-05	-2.47552	Ripply3			ENSMUSG00000038011	2.68e-05	0.00303332	0.886963	Dnah10			ENSMUSG00000024867	6.03852e-65	3.00091e-63	-1.35393	Pip5k1b			ENSMUSG00000030346	9.50623e-12	1.68453e-10	-2.17308	Rad51ap1
ENSMUSG00000096544	0.00909238	0.0203011	-2.47402	Gm4617			ENSMUSG00000030125	8.2e-05	0.00641888	0.887536	Lrrc23			ENSMUSG00000041548	5.01898e-100	5.2495e-98	-1.35342	Hspb8			ENSMUSG00000025494	2.14565e-06	1.68943e-05	-2.17235	Sigirr
ENSMUSG00000023942	3.64183e-184	4.0727e-181	-2.47217	Slc29a1			ENSMUSG00000062960	0.000127547	0.00859966	0.887621	Kdr			ENSMUSG00000050447	1.04409e-16	9.0609e-16	-1.35173	Lypd6			ENSMUSG00000028602	6.86534e-05	0.000384753	-2.17177	Tnfrsf8
ENSMUSG00000045377	1.73459e-14	1.67677e-13	-2.46801	Tmem88			ENSMUSG00000056498	6.92e-05	0.00583879	0.887748	Tmem154			ENSMUSG00000029561	1.26656e-11	7.78189e-11	-1.35156	Oasl2			ENSMUSG00000082463	0.000511755	0.0022577	-2.16662	Gm15765
ENSMUSG00000022464	3.46989e-09	2.0579e-08	-2.46685	Slc38a4			ENSMUSG00000035245	2.52e-07	0.000150032	0.888056	Eogt			ENSMUSG00000040428	1.0559e-16	9.15453e-16	-1.35128	Plekha4			ENSMUSG00000043557	1.93423e-16	5.77296e-15	-2.1662	Mdga1
ENSMUSG00000020423	5.03329e-23	8.31585e-22	-2.46417	Btg2			ENSMUSG00000023084	4.2e-05	0.0042822	0.889539	Lrrc71			ENSMUSG00000033544	0.00330957	0.00799398	-1.35118	Angptl1			ENSMUSG00000037313	9.93693e-10	1.3739e-08	-2.16593	Tacc3
ENSMUSG00000040280	7.34919e-17	8.40787e-16	-2.46386	Ndufa4l2			ENSMUSG00000038756	8.9e-06	0.0014681	0.889878	Ttll6			ENSMUSG00000033880	3.36414e-153	9.03296e-151	-1.34983	Lgals3bp			ENSMUSG00000082436	0.000565997	0.00247343	-2.16513	Gm11688
ENSMUSG00000031377	1.20758e-05	4.61298e-05	-2.46366	Bmx			ENSMUSG00000014813	1.56e-06	0.000511992	0.89182	Stc1			ENSMUSG00000072940	0.0156885	0.03278	-1.34957	Gm10443			ENSMUSG00000028678	6.42398e-15	1.63147e-13	-2.16477	Kif2c
ENSMUSG00000100862	0.000752482	0.00212235	-2.4597	Gm10925			ENSMUSG00000038496	0.000893924	0.0294768	0.892455	Slc19a3			ENSMUSG00000031521	3.46186e-55	1.34222e-53	-1.34878	Aga			ENSMUSG00000081404	0.0003194	0.00150428	-2.16175	Gm15694
ENSMUSG00000021391	7.04935e-50	3.25928e-48	-2.45701	Cenpp			ENSMUSG00000039391	4.96e-06	0.000943825	0.893676	Ccdc81			ENSMUSG00000020085	4.4438e-16	3.69256e-15	-1.34805	Aifm2			ENSMUSG00000017499	5.29078e-18	1.86593e-16	-2.15812	Cdc6
ENSMUSG00000022686	2.97242e-43	1.06371e-41	-2.45517	B3gnt5			ENSMUSG00000032487	0.000199966	0.0115083	0.894161	Ptgs2			ENSMUSG00000054612	7.56669e-19	7.43039e-18	-1.34756	Mgmt			ENSMUSG00000066510	1.84529e-11	3.17942e-10	-2.15737	Ankdd1a
ENSMUSG00000024190	3.14807e-20	4.38694e-19	-2.45496	Dusp1			ENSMUSG00000047361	3.33e-05	0.00366134	0.894586	Gm973			ENSMUSG00000060675	7.30912e-67	3.80032e-65	-1.34716	Pla2g16			ENSMUSG00000089993	0.000527628	0.00232035	-2.15451	Gm5822
ENSMUSG00000029675	1.12302e-44	4.24824e-43	-2.45489	Eln			ENSMUSG00000033377	4.6e-06	0.000903728	0.896051	Palmd			ENSMUSG00000062694	5.39361e-09	2.68487e-08	-1.34689	Cav3			ENSMUSG00000021965	1.01848e-14	2.54719e-13	-2.15212	Ska3
ENSMUSG00000048329	0.000171296	0.000548888	-2.45089	Mfsd6l			ENSMUSG00000043230	0.000340229	0.0158722	0.896633	Fam124b			ENSMUSG00000019590	2.54818e-77	1.67919e-75	-1.34684	Cyb561			ENSMUSG00000024795	1.54793e-50	4.235e-48	-2.15195	Kif20b
ENSMUSG00000004837	8.60783e-22	1.3289e-20	-2.44874	Grap			ENSMUSG00000050737	5.21e-05	0.0049042	0.89901	Ptges			ENSMUSG00000058420	0.000498363	0.00138272	-1.3466	Syt17			ENSMUSG00000074207	5.91425e-06	4.23784e-05	-2.15006	Adh1
ENSMUSG00000042498	4.50974e-16	4.89047e-15	-2.44572	D330045A20Rik			ENSMUSG00000057751	0.000841815	0.0284829	0.900191	Megf6			ENSMUSG00000049791	2.43131e-158	7.67356e-156	-1.3465	Fzd4			ENSMUSG00000024409	3.66311e-05	0.000218516	-2.14909	Psors1c2
ENSMUSG00000024168	4.48713e-29	9.80321e-28	-2.44422	Tmem204			ENSMUSG00000027702	0.00143733	0.0399899	0.90074	Lrrc34			ENSMUSG00000016024	2.80901e-79	1.96631e-77	-1.34642	Lbp			ENSMUSG00000030159	2.03893e-05	0.000129273	-2.14742	Clec1b
ENSMUSG00000069910	3.7286e-46	1.46307e-44	-2.43834	Spdl1			ENSMUSG00000073599	0.00113596	0.0344028	0.902791	Ecscr			ENSMUSG00000026532	9.65952e-07	3.81002e-06	-1.34534	Spta1			ENSMUSG00000028873	9.59458e-13	1.89551e-11	-2.1452	Cdca8
ENSMUSG00000019773	1.24419e-77	1.20337e-75	-2.43733	Fbxo5			ENSMUSG00000020717	0.000866912	0.0290659	0.904258	Pecam1			ENSMUSG00000025934	5.10526e-57	2.07322e-55	-1.34377	Gsta3			ENSMUSG00000005233	2.12738e-11	3.64115e-10	-2.14519	Spc25
ENSMUSG00000017146	5.34607e-34	1.40672e-32	-2.4337	Brca1			ENSMUSG00000032035	0.0002642	0.013386	0.905321	Ets1			ENSMUSG00000066058	1.57732e-06	6.08273e-06	-1.34314	Cldn19			ENSMUSG00000005718	3.92164e-20	1.68202e-18	-2.1445	Tfap4
ENSMUSG00000015880	7.18529e-18	8.74006e-17	-2.43308	Ncapg			ENSMUSG00000025584	0.000195516	0.0114152	0.90555	Pde8a			ENSMUSG00000046192	1.36912e-17	1.25794e-16	-1.34287	Iqub			ENSMUSG00000022528	2.34975e-32	2.52556e-30	-2.1437	Hes1
ENSMUSG00000051243	1.27904e-115	3.69126e-113	-2.42876	Islr2			ENSMUSG00000033688	0.00191472	0.0483893	0.908909	1300017J02Rik			ENSMUSG00000100916	2.64146e-17	2.38434e-16	-1.3426	Lhb			ENSMUSG00000042498	1.20923e-16	3.73889e-15	-2.14297	D330045A20Rik
ENSMUSG00000063556	0.000654176	0.00187014	-2.42828	Gm10132			ENSMUSG00000028801	9.6e-05	0.00718299	0.908911	Stpg1			ENSMUSG00000026600	4.76583e-34	9.2489e-33	-1.34095	Soat1			ENSMUSG00000024301	9.75794e-18	3.36258e-16	-2.14144	Kifc5b
ENSMUSG00000035551	4.72885e-97	7.83457e-95	-2.42495	Igfbpl1			ENSMUSG00000030554	8.8e-06	0.00146508	0.913834	Synm			ENSMUSG00000045337	1.3542e-05	4.6608e-05	-1.34017	Defb11			ENSMUSG00000042258	0.00102232	0.00415207	-2.14121	Isl1
ENSMUSG00000022528	6.54968e-13	5.54631e-12	-2.42415	Hes1			ENSMUSG00000024440	0.000397179	0.01742	0.916444	Pcdh12			ENSMUSG00000002847	6.92784e-08	3.09568e-07	-1.33993	Pla1a			ENSMUSG00000040584	3.73619e-11	6.20078e-10	-2.14053	Abcb1a
ENSMUSG00000078949	7.99698e-05	0.000269879	-2.42302	R3hdml			ENSMUSG00000035179	0.0015309	0.041512	0.918685	Ppp1r32			ENSMUSG00000037738	6.63146e-23	8.11564e-22	-1.33821	Nek5			ENSMUSG00000037362	8.10465e-22	4.06516e-20	-2.13794	Nov
ENSMUSG00000024747	0.00378111	0.00922616	-2.42281	Aldh1a7			ENSMUSG00000054641	3.29e-05	0.00365046	0.920698	Mmrn1			ENSMUSG00000031549	0.0133763	0.0283405	-1.3373	Ido2			ENSMUSG00000026683	2.66052e-10	3.9475e-09	-2.13517	Nuf2
ENSMUSG00000043668	5.71265e-88	7.19834e-86	-2.42012	Tox3			ENSMUSG00000056492	5.92e-05	0.00535185	0.920945	Adgrf5			ENSMUSG00000033792	1.68324e-69	9.23215e-68	-1.33697	Atp7a			ENSMUSG00000063286	2.0395e-18	7.43986e-17	-2.13431	Gm8995
ENSMUSG00000029219	0.000761648	0.00214482	-2.41953	Slc10a4			ENSMUSG00000075225	0.000556319	0.0217282	0.921112	Ccdc162			ENSMUSG00000067235	2.10885e-10	1.17419e-09	-1.33672	H2-Q10			ENSMUSG00000062510	3.26751e-21	1.56088e-19	-2.12631	Nsl1
ENSMUSG00000005470	4.50446e-36	1.27731e-34	-2.41544	Asf1b			ENSMUSG00000046886	7.79e-07	0.000306297	0.921759	Zfp474			ENSMUSG00000001763	6.02045e-46	1.79021e-44	-1.33534	Tspan33			ENSMUSG00000025154	4.49446e-44	1.00193e-41	-2.12344	Arhgap19
ENSMUSG00000049353	0.00991359	0.0219453	-2.41189	Rd3			ENSMUSG00000061723	0.000414528	0.0179344	0.921811	Tnnt3			ENSMUSG00000039676	1.13449e-14	8.70337e-14	-1.3347	Capsl			ENSMUSG00000034255	4.34377e-10	6.26982e-09	-2.12132	Arhgap27
ENSMUSG00000111723	0.00991359	0.0219453	-2.41189	Rd3			ENSMUSG00000050147	0.000967167	0.0308059	0.921946	F2rl3			ENSMUSG00000027208	2.14896e-17	1.95153e-16	-1.33328	Fgf7			ENSMUSG00000042918	7.76996e-09	9.46709e-08	-2.11611	Mamstr
ENSMUSG00000108347	7.24381e-05	0.000246133	-2.41057	Gm19187			ENSMUSG00000047821	2.74e-08	4.21e-05	0.922649	Trim16			ENSMUSG00000035910	5.89057e-12	3.7196e-11	-1.33241	Dcdc2a			ENSMUSG00000037846	3.95111e-19	1.53101e-17	-2.1157	Rtkn2
ENSMUSG00000061684	0.000470126	0.0013815	-2.40786	Rpl21-ps8			ENSMUSG00000049871	9.33e-08	7.86e-05	0.923998	Nlrc3			ENSMUSG00000039410	6.0511e-19	5.98128e-18	-1.33131	Prdm16			ENSMUSG00000025597	7.51723e-14	1.71604e-12	-2.11502	Klhl4
ENSMUSG00000034906	1.40588e-94	2.11389e-92	-2.4071	Ncaph			ENSMUSG00000038415	0.000631082	0.0237446	0.925698	Foxq1			ENSMUSG00000036949	2.39122e-118	3.58483e-116	-1.33123	Slc39a12			ENSMUSG00000024340	1.26029e-05	8.38818e-05	-2.11471	Btnl2
ENSMUSG00000004366	5.44831e-06	2.18678e-05	-2.406	Sst			ENSMUSG00000020826	3.66e-05	0.00389021	0.931637	Nos2			ENSMUSG00000051043	2.08814e-96	1.96679e-94	-1.32873	Gprc5c			ENSMUSG00000040505	0.00220513	0.00814107	-2.11453	Abcg5
ENSMUSG00000026814	2.98456e-35	8.20318e-34	-2.40564	Eng			ENSMUSG00000036551	6.11e-05	0.0054469	0.932172	Akap14			ENSMUSG00000068428	4.81724e-130	8.75375e-128	-1.32869	Gmnc			ENSMUSG00000030789	0.000102634	0.000548627	-2.11201	Itgax
ENSMUSG00000020439	1.35092e-82	1.50137e-80	-2.40518	Smtn			ENSMUSG00000002885	0.000607694	0.0230999	0.934224	Adgre5			ENSMUSG00000028167	4.46318e-21	5.01517e-20	-1.32795	Bdh2			ENSMUSG00000020709	6.26038e-10	8.85229e-09	-2.11183	Adap2
ENSMUSG00000030796	5.29555e-73	4.59967e-71	-2.40479	Tead2			ENSMUSG00000021367	0.000158907	0.0100082	0.934429	Edn1			ENSMUSG00000045954	1.24298e-86	9.89434e-85	-1.3276	Cavin2			ENSMUSG00000049436	6.03595e-08	6.36631e-07	-2.11049	Upk1b
ENSMUSG00000046814	0.00425347	0.0102584	-2.40406	Gchfr			ENSMUSG00000000094	0.000922225	0.029764	0.93731	Tbx4			ENSMUSG00000066363	0.000129599	0.000391911	-1.32744	Serpina3f			ENSMUSG00000022602	6.96744e-39	1.20972e-36	-2.10962	Arc
ENSMUSG00000022945	1.40408e-51	7.09693e-50	-2.40156	Chaf1b			ENSMUSG00000041695	8.25e-10	1.97e-06	0.938604	Kcnj2			ENSMUSG00000025498	8.94467e-09	4.37625e-08	-1.32729	Irf7			ENSMUSG00000035298	2.7533e-07	2.574e-06	-2.10582	Klhl35
ENSMUSG00000079018	1.54469e-12	1.26901e-11	-2.39471	Ly6c1			ENSMUSG00000054134	0.000434315	0.0184148	0.938754	Umodl1			ENSMUSG00000031298	1.51556e-05	5.18741e-05	-1.32604	Adgrg2			ENSMUSG00000017861	7.08354e-28	5.44287e-26	-2.10544	Mybl2
ENSMUSG00000095217	0.000398835	0.00119178	-2.39219	Hist1h2bn			ENSMUSG00000026072	1.56e-05	0.00205477	0.939632	Il1r1			ENSMUSG00000034459	3.7482e-07	1.54621e-06	-1.32582	Ifit1			ENSMUSG00000039985	1.45229e-33	1.71399e-31	-2.10248	Fam60a
ENSMUSG00000042489	8.49193e-31	2.01788e-29	-2.38816	Clspn			ENSMUSG00000050052	9.36e-08	7.86e-05	0.941753	Tdrp			ENSMUSG00000059049	5.07017e-34	9.81833e-33	-1.32536	Frem1			ENSMUSG00000074476	1.83e-12	3.49675e-11	-2.10068	Spc24
ENSMUSG00000092210	0.000352192	0.00106467	-2.38545	A930009A15Rik			ENSMUSG00000042284	6.01e-05	0.00538787	0.943392	Itga1			ENSMUSG00000073633	1.35474e-32	2.48692e-31	-1.32533	Fbxo36			ENSMUSG00000033170	1.17911e-09	1.61787e-08	-2.09881	Card10
ENSMUSG00000112698	0.000232419	0.000727169	-2.38451	Gm7525			ENSMUSG00000071550	0.00127233	0.0370742	0.944388	Cfap44			ENSMUSG00000026193	9.52394e-137	1.947e-134	-1.32472	Fn1			ENSMUSG00000027684	1.33368e-12	2.60067e-11	-2.09649	Mecom
ENSMUSG00000023336	1.80209e-09	1.10503e-08	-2.38288	Wfdc1			ENSMUSG00000019312	0.000115287	0.00809036	0.94501	Grb7			ENSMUSG00000107092	6.92295e-15	5.36827e-14	-1.32467	Gm7993			ENSMUSG00000020007	0.00252244	0.00914295	-2.09594	Il20ra
ENSMUSG00000091191	0.00859003	0.0193044	-2.38009	Gm17334			ENSMUSG00000044338	0.00011329	0.00803533	0.945589	Aplnr			ENSMUSG00000040978	9.31622e-43	2.45746e-41	-1.32442	Gm11992			ENSMUSG00000020493	1.17894e-18	4.40749e-17	-2.09575	Prr11
ENSMUSG00000031410	0.000259425	0.000805184	-2.37885	Nxf7			ENSMUSG00000023903	0.0002209	0.0121095	0.947198	Mmp25			ENSMUSG00000108900	4.7384e-40	1.1143e-38	-1.32419	C430049E01Rik			ENSMUSG00000042622	8.28356e-49	2.1368e-46	-2.09495	Maff
ENSMUSG00000022085	0.00031599	0.000963039	-2.37718	Pebp4			ENSMUSG00000000275	5.07e-07	0.000228646	0.951487	Trim25			ENSMUSG00000005950	7.73513e-19	7.58751e-18	-1.32386	P2rx5			ENSMUSG00000043366	0.0056174	0.0182139	-2.0944	Olfr78
ENSMUSG00000023467	0.0209772	0.0426771	-2.37462	Tulp2			ENSMUSG00000026611	0.000287758	0.0140491	0.954577	Spata17			ENSMUSG00000070780	7.50786e-14	5.47271e-13	-1.3216	Rbm47			ENSMUSG00000031822	1.08885e-55	3.33245e-53	-2.09411	Gse1
ENSMUSG00000019214	4.34759e-29	9.50996e-28	-2.37084	Chtf18			ENSMUSG00000046480	8.75e-06	0.00146508	0.954767	Scn4b			ENSMUSG00000007891	8.76835e-254	8.30224e-251	-1.32123	Ctsd			ENSMUSG00000050600	0.00121631	0.00483872	-2.09112	Zfp831
ENSMUSG00000026668	1.14558e-34	3.07641e-33	-2.37019	Ucma			ENSMUSG00000026483	2.85e-09	5.85e-06	0.958514	Fam129a			ENSMUSG00000040985	0.00249714	0.00616817	-1.3186	Sun3			ENSMUSG00000009876	0.00185348	0.00698275	-2.08977	Cox4i2
ENSMUSG00000032323	1.82866e-24	3.2205e-23	-2.36504	Cyp11a1			ENSMUSG00000033107	1.02e-05	0.00160542	0.961488	Rnf125			ENSMUSG00000025915	4.15949e-28	6.40114e-27	-1.31847	Sgk3			ENSMUSG00000005410	1.14573e-17	3.90349e-16	-2.08915	Mcm5
ENSMUSG00000000706	0.00014275	0.000463645	-2.36008	Btn1a1			ENSMUSG00000022262	0.000773077	0.0268609	0.962264	Dnah5			ENSMUSG00000044976	1.09426e-07	4.78737e-07	-1.31811	Wdr72			ENSMUSG00000058099	1.73659e-14	4.28382e-13	-2.08708	Nfam1
ENSMUSG00000031871	1.12952e-41	3.835e-40	-2.35676	Cdh5			ENSMUSG00000026980	4.28e-07	0.000204757	0.962491	Ly75			ENSMUSG00000009378	8.90683e-52	3.13569e-50	-1.31764	Slc16a12			ENSMUSG00000062310	0.000721901	0.00306257	-2.08414	Glrp1
ENSMUSG00000005917	1.22764e-36	3.56595e-35	-2.35643	Otx1			ENSMUSG00000042607	0.000133172	0.0088698	0.963588	Asb4			ENSMUSG00000019577	1.05579e-09	5.56834e-09	-1.31428	Pdk4			ENSMUSG00000032515	8.66302e-44	1.86224e-41	-2.08087	Csrnp1
ENSMUSG00000060534	9.44346e-11	6.61079e-10	-2.35472	Dcc			ENSMUSG00000027435	1.27e-05	0.00180873	0.963759	Cd93			ENSMUSG00000037679	6.79526e-67	3.54339e-65	-1.31231	Inf2			ENSMUSG00000050106	4.84644e-09	6.09416e-08	-2.07982	Tmc8
ENSMUSG00000037892	3.69934e-29	8.17189e-28	-2.35352	Pcdh18			ENSMUSG00000084989	8.12e-05	0.00640531	0.964689	Crocc2			ENSMUSG00000022032	2.50678e-68	1.34618e-66	-1.31187	Scara5			ENSMUSG00000030677	2.07983e-07	1.99339e-06	-2.07156	Kif22
ENSMUSG00000017861	2.28222e-20	3.21037e-19	-2.34978	Mybl2			ENSMUSG00000033788	1.88e-08	3.47e-05	0.968721	Dysf			ENSMUSG00000029032	3.21554e-10	1.76688e-09	-1.31144	Arhgef16			ENSMUSG00000103098	0.000690648	0.00295103	-2.06937	Gm37559
ENSMUSG00000027454	1.04893e-43	3.79929e-42	-2.34526	Gins1			ENSMUSG00000040584	0.000237969	0.0126329	0.971496	Abcb1a			ENSMUSG00000010311	3.7757e-18	3.56374e-17	-1.31115	Optc			ENSMUSG00000025747	2.22396e-07	2.11804e-06	-2.06935	Tyms
ENSMUSG00000113651	0.000134918	0.000439806	-2.34488	Gm4900			ENSMUSG00000028003	0.000600346	0.0229149	0.972618	Lrat			ENSMUSG00000021403	3.93925e-13	2.71417e-12	-1.31102	Serpinb9b			ENSMUSG00000020808	6.0143e-09	7.44346e-08	-2.06846	Pimreg
ENSMUSG00000043953	2.74711e-05	9.93012e-05	-2.34045	Ccrl2			ENSMUSG00000035458	1.82e-05	0.00224193	0.973229	Tnni3			ENSMUSG00000074896	6.21391e-14	4.55721e-13	-1.31097	Ifit3			ENSMUSG00000024395	3.55189e-08	3.87456e-07	-2.06809	Lims2
ENSMUSG00000025993	1.1417e-23	1.94186e-22	-2.33933	Slc40a1			ENSMUSG00000063260	0.00129256	0.0375245	0.976559	Syt10			ENSMUSG00000030708	3.77228e-19	3.77438e-18	-1.31003	Dnajb13			ENSMUSG00000022176	5.28393e-13	1.07446e-11	-2.06577	Rem2
ENSMUSG00000028655	2.2405e-22	3.59544e-21	-2.33679	Mfsd2a			ENSMUSG00000053175	0.000179094	0.0107074	0.978082	Bcl3			ENSMUSG00000034402	0.00111015	0.002902	-1.30998	Kcnh5			ENSMUSG00000044933	1.16975e-11	2.05869e-10	-2.05954	Sstr3
ENSMUSG00000003436	4.65561e-16	5.0456e-15	-2.33658	Dll3			ENSMUSG00000024388	0.000963246	0.030734	0.9787	Myo7b			ENSMUSG00000026649	7.09163e-40	1.66118e-38	-1.30976	Cfap126			ENSMUSG00000107432	5.62133e-05	0.000321624	-2.05886	Gm36189
ENSMUSG00000022385	1.03943e-90	1.39839e-88	-2.33463	Gtse1			ENSMUSG00000051669	0.000536927	0.0211949	0.980849	AU021092			ENSMUSG00000036395	3.20147e-40	7.59822e-39	-1.30889	Glb1l2			ENSMUSG00000054134	8.15724e-08	8.43615e-07	-2.05698	Umodl1
ENSMUSG00000038943	4.57076e-120	1.60362e-117	-2.33425	Prc1			ENSMUSG00000027684	0.000122153	0.00842035	0.981861	Mecom			ENSMUSG00000032454	5.46175e-08	2.46815e-07	-1.30823	Rbp2			ENSMUSG00000078521	1.41668e-13	3.13492e-12	-2.05608	Aunip
ENSMUSG00000025082	2.32742e-06	9.7734e-06	-2.33287	Vwa2			ENSMUSG00000024727	0.000113523	0.00803533	0.983884	Trpm6			ENSMUSG00000031488	4.13474e-21	4.66065e-20	-1.3079	Rab11fip1			ENSMUSG00000026278	1.95733e-19	7.85413e-18	-2.05465	Bok
ENSMUSG00000025574	2.05209e-72	1.75684e-70	-2.33272	Tk1			ENSMUSG00000107873	0.000353119	0.0163585	0.984438	Gm19065			ENSMUSG00000029994	4.1454e-61	1.86439e-59	-1.30725	Anxa4			ENSMUSG00000001228	2.01781e-22	1.06537e-20	-2.05262	Uhrf1
ENSMUSG00000024395	2.1549e-11	1.6019e-10	-2.33261	Lims2			ENSMUSG00000024659	6.25e-05	0.00552612	0.988945	Anxa1			ENSMUSG00000062866	2.04966e-122	3.32192e-120	-1.30711	Phactr2			ENSMUSG00000094338	0.0145865	0.0407044	-2.04789	Hist1h2bl
ENSMUSG00000038204	0.000419157	0.00124584	-2.33046	Asb10			ENSMUSG00000074591	2.16e-06	0.000603979	0.989174	Ankub1			ENSMUSG00000021981	3.87242e-205	2.24726e-202	-1.30695	Cab39l			ENSMUSG00000039639	0.000167995	0.000848313	-2.04785	Kcne1
ENSMUSG00000083087	0.00179703	0.00470918	-2.32542	Gm11249			ENSMUSG00000024910	0.00074655	0.0263202	0.990183	Ctsw			ENSMUSG00000033685	4.50007e-106	5.39709e-104	-1.30638	Ucp2			ENSMUSG00000023992	6.96797e-05	0.000390142	-2.04553	Trem2
ENSMUSG00000034317	1.4104e-96	2.29421e-94	-2.32311	Trim59			ENSMUSG00000002847	0.000890556	0.0294313	0.993236	Pla1a			ENSMUSG00000022150	6.9411e-54	2.61235e-52	-1.30548	Dab2			ENSMUSG00000026785	5.5526e-08	5.90132e-07	-2.04455	Pkn3
ENSMUSG00000036362	0.000347519	0.00105161	-2.32124	P2ry13			ENSMUSG00000046637	0.000142307	0.00922448	0.997199	Ttc34			ENSMUSG00000022261	9.60194e-210	5.75797e-207	-1.30504	Sdc2			ENSMUSG00000047330	1.03024e-08	1.2328e-07	-2.04409	Kcne4
ENSMUSG00000029910	1.1943e-103	2.51407e-101	-2.31762	Mad2l1			ENSMUSG00000037358	4.32e-07	0.000204757	0.998107	4930578C19Rik			ENSMUSG00000050732	6.48914e-77	4.21443e-75	-1.30491	Vamp8			ENSMUSG00000024727	5.60842e-07	4.95275e-06	-2.04368	Trpm6
ENSMUSG00000025597	2.67357e-20	3.74321e-19	-2.31706	Klhl4			ENSMUSG00000091119	0.000218357	0.0120776	1.00191	Ccdc152			ENSMUSG00000103205	6.48914e-77	4.21443e-75	-1.30491	Vamp8			ENSMUSG00000029414	2.21743e-13	4.73288e-12	-2.04285	Kntc1
ENSMUSG00000074547	0.00101805	0.00279858	-2.3167	Rps8-ps4			ENSMUSG00000020154	1.35e-07	9.97e-05	1.00275	Ptprb			ENSMUSG00000046694	4.64827e-36	9.70098e-35	-1.30465	Fam46b			ENSMUSG00000025804	8.96393e-08	9.21764e-07	-2.04257	Ccr1
ENSMUSG00000035200	7.55668e-32	1.8573e-30	-2.31427	Chrnb4			ENSMUSG00000048939	0.000785986	0.0271408	1.00447	Atp13a5			ENSMUSG00000060519	6.18579e-96	5.76592e-94	-1.30434	Tor3a			ENSMUSG00000027454	5.4758e-11	8.91583e-10	-2.04006	Gins1
ENSMUSG00000083207	0.000219722	0.000690604	-2.31294	Gm14780			ENSMUSG00000020357	9.99e-06	0.00159521	1.00549	Flt4			ENSMUSG00000038765	2.40978e-12	1.56392e-11	-1.30428	Lmx1b			ENSMUSG00000083462	0.00152074	0.00587882	-2.03854	Gm12501
ENSMUSG00000031756	5.16064e-60	3.29783e-58	-2.30912	Cenpn			ENSMUSG00000054342	0.00152051	0.0414305	1.00563	Kcnn4			ENSMUSG00000023094	9.22119e-12	5.72822e-11	-1.30414	Msrb2			ENSMUSG00000028068	1.24018e-13	2.76469e-12	-2.03518	Iqgap3
ENSMUSG00000026398	2.80985e-05	0.000101405	-2.30895	Nr5a2			ENSMUSG00000029648	0.000197729	0.0114152	1.00675	Flt1			ENSMUSG00000019851	3.16353e-54	1.20576e-52	-1.30414	Perp			ENSMUSG00000048015	7.97461e-11	1.26536e-09	-2.03255	Neurod4
ENSMUSG00000018983	7.59212e-55	4.20575e-53	-2.30447	E2f2			ENSMUSG00000069833	0.000563793	0.0219274	1.02897	Ahnak			ENSMUSG00000060878	0.00103889	0.00272801	-1.30345	Olfr1420			ENSMUSG00000025758	1.27346e-27	9.66171e-26	-2.03119	Plk4
ENSMUSG00000039672	6.69469e-07	3.03799e-06	-2.30163	Kcne2			ENSMUSG00000040732	5.7e-06	0.00103776	1.02902	Erg			ENSMUSG00000008999	5.71276e-85	4.39199e-83	-1.30329	Bmp7			ENSMUSG00000000028	6.40676e-11	1.03292e-09	-2.03029	Cdc45
ENSMUSG00000079906	0.00587198	0.0137128	-2.30108	Gm15846			ENSMUSG00000090698	7.14e-05	0.00594112	1.03253	Apold1			ENSMUSG00000032436	1.15444e-20	1.26637e-19	-1.30298	Cmtm7			ENSMUSG00000026646	6.07948e-18	2.12335e-16	-2.02479	Suv39h2
ENSMUSG00000043155	1.39043e-16	1.56079e-15	-2.29309	Hpdl			ENSMUSG00000020836	0.000146815	0.00941757	1.03735	Coro6			ENSMUSG00000000215	3.61304e-25	4.90555e-24	-1.30228	Ins2			ENSMUSG00000010342	1.70649e-07	1.65935e-06	-2.0215	Tex14
ENSMUSG00000040505	1.64775e-05	6.173e-05	-2.29246	Abcg5			ENSMUSG00000066363	0.000678828	0.0249814	1.04276	Serpina3f			ENSMUSG00000023186	1.42427e-40	3.45318e-39	-1.30227	Vwa5a			ENSMUSG00000020415	9.15714e-08	9.38958e-07	-2.02137	Pttg1
ENSMUSG00000022422	4.9569e-33	1.27251e-31	-2.29219	Dscc1			ENSMUSG00000000317	1.57e-05	0.00205477	1.05561	Bcl6b			ENSMUSG00000023039	8.64763e-07	3.42592e-06	-1.30213	Krt7			ENSMUSG00000030867	4.03866e-09	5.12122e-08	-2.01104	Plk1
ENSMUSG00000034883	2.54627e-16	2.80544e-15	-2.28666	Lrr1			ENSMUSG00000028259	0.000767233	0.0267555	1.05615	Fhl5			ENSMUSG00000035637	2.42184e-40	5.79373e-39	-1.30199	Grhpr			ENSMUSG00000039055	1.8043e-11	3.11474e-10	-2.01069	Eme1
ENSMUSG00000020105	9.08357e-65	6.80051e-63	-2.28501	Lrig3			ENSMUSG00000026582	0.00116432	0.0349181	1.06118	Sele			ENSMUSG00000040812	9.87392e-13	6.61079e-12	-1.30182	Agbl2			ENSMUSG00000048217	0.00013675	0.000705067	-2.00919	Nags
ENSMUSG00000035355	1.15046e-06	5.03797e-06	-2.28489	Kcnh4			ENSMUSG00000030249	0.000175696	0.0105727	1.06405	Abcc9			ENSMUSG00000028763	2.55804e-40	6.11144e-39	-1.30113	Hspg2			ENSMUSG00000045377	4.01651e-12	7.37054e-11	-2.00677	Tmem88
ENSMUSG00000032303	1.548e-82	1.70977e-80	-2.28475	Chrna3			ENSMUSG00000042433	1.4e-05	0.00191309	1.06697	Pih1h3b			ENSMUSG00000031639	2.775e-15	2.20116e-14	-1.30082	Tlr3			ENSMUSG00000023828	2.40864e-06	1.88281e-05	-2.00421	Slc22a3
ENSMUSG00000026012	0.00284465	0.00713175	-2.28287	Cd28			ENSMUSG00000063060	0.000118121	0.00823459	1.07088	Sox7			ENSMUSG00000109228	1.52974e-05	5.23193e-05	-1.29915	Fam81b			ENSMUSG00000006720	1.01965e-19	4.24235e-18	-2.00396	Zfp184
ENSMUSG00000028717	1.39929e-05	5.28328e-05	-2.28212	Tal1			ENSMUSG00000091455	3.62e-06	0.00079532	1.07658	Otogl			ENSMUSG00000074825	2.47163e-81	1.82232e-79	-1.29904	Itpripl1			ENSMUSG00000036353	1.52462e-06	1.22738e-05	-2.00283	P2ry12
ENSMUSG00000041695	7.68951e-41	2.54322e-39	-2.28141	Kcnj2			ENSMUSG00000064023	0.000794548	0.0273342	1.08068	Klk8			ENSMUSG00000032387	2.74696e-13	1.92063e-12	-1.29872	Rbpms2			ENSMUSG00000032035	1.7926e-10	2.71551e-09	-2.00033	Ets1
ENSMUSG00000055546	0.00102381	0.00281312	-2.27554	Timd4			ENSMUSG00000040483	7.33e-05	0.00601484	1.08694	Xaf1			ENSMUSG00000038526	1.35307e-148	3.52779e-146	-1.29855	Car14			ENSMUSG00000017146	3.30246e-25	2.13736e-23	-1.99989	Brca1
ENSMUSG00000074482	0.00137247	0.00369011	-2.27316	Gm16589			ENSMUSG00000073077	0.000986243	0.0312375	1.09534	Gm7173			ENSMUSG00000049382	2.41241e-161	7.89077e-159	-1.29846	Krt8			ENSMUSG00000003436	4.00947e-17	1.28824e-15	-1.99926	Dll3
ENSMUSG00000018381	4.00401e-06	1.63496e-05	-2.2668	Abi3			ENSMUSG00000039167	8.03e-06	0.00139877	1.09703	Adgrl4			ENSMUSG00000061838	2.0607e-48	6.66764e-47	-1.29817	Suclg2			ENSMUSG00000053647	6.49667e-07	5.66443e-06	-1.99843	Gper1
ENSMUSG00000047821	6.60024e-20	9.04966e-19	-2.2645	Trim16			ENSMUSG00000038151	0.000115614	0.00809036	1.09997	Prdm1			ENSMUSG00000033965	5.14688e-168	1.78062e-165	-1.29814	Slc16a2			ENSMUSG00000030589	4.40012e-08	4.74346e-07	-1.99753	Rasgrp4
ENSMUSG00000096029	0.00345208	0.00849981	-2.2635	Olfr679			ENSMUSG00000062585	2.19e-07	0.000135698	1.10587	Cnr2			ENSMUSG00000037594	1.17976e-45	3.46795e-44	-1.29628	BC022687			ENSMUSG00000038496	2.72414e-08	3.02706e-07	-1.99725	Slc19a3
ENSMUSG00000031016	2.36257e-97	3.95078e-95	-2.26346	Wee1			ENSMUSG00000090394	4.21e-06	0.00087401	1.11491	4930523C07Rik			ENSMUSG00000113637	9.83757e-14	7.10754e-13	-1.29604	Gm7049			ENSMUSG00000028996	0.00371864	0.012778	-1.99434	Rbp7
ENSMUSG00000037166	1.38237e-13	1.24734e-12	-2.25801	Ppp1r14a			ENSMUSG00000034382	0.000128506	0.00863283	1.11772	AI661453			ENSMUSG00000094800	0.000174962	0.000518374	-1.2937	Gm9780			ENSMUSG00000027996	2.69953e-11	4.56846e-10	-1.99335	Sfrp2
ENSMUSG00000027579	0.00210688	0.00543597	-2.25604	Srms			ENSMUSG00000046223	0.000906938	0.0295246	1.12289	Plaur			ENSMUSG00000047671	9.66833e-12	5.9915e-11	-1.29362	Tctex1d4			ENSMUSG00000036931	8.27815e-08	8.5563e-07	-1.99326	Nfkbid
ENSMUSG00000053522	0.000639335	0.00183122	-2.25278	Lgals7			ENSMUSG00000054940	0.0014035	0.0392257	1.13593	Olfr137			ENSMUSG00000041309	1.45473e-07	6.2594e-07	-1.29262	Nkx6-2			ENSMUSG00000017309	8.52379e-07	7.2328e-06	-1.99073	Cd300lg
ENSMUSG00000074570	2.1947e-05	8.06195e-05	-2.24858	Cass4			ENSMUSG00000110105	0.000415554	0.0179368	1.1378	Gm45844			ENSMUSG00000030849	7.5484e-98	7.3802e-96	-1.29255	Fgfr2			ENSMUSG00000056130	7.06055e-13	1.41658e-11	-1.99067	Ticam2
ENSMUSG00000038151	7.31551e-11	5.18197e-10	-2.24589	Prdm1			ENSMUSG00000020310	0.000256928	0.0132214	1.14154	Madcam1			ENSMUSG00000032278	8.36757e-08	3.70041e-07	-1.2921	Paqr5			ENSMUSG00000083097	0.014883	0.0414152	-1.99019	Gm14494
ENSMUSG00000069307	0.00121201	0.00328683	-2.2454	Hist1h2bq			ENSMUSG00000062609	1.82e-05	0.00224193	1.16428	Kcnj15			ENSMUSG00000039480	2.11577e-10	1.17732e-09	-1.29077	Nt5dc1			ENSMUSG00000069910	3.2369e-16	9.47304e-15	-1.98807	Spdl1
ENSMUSG00000031821	3.83142e-51	1.8834e-49	-2.24236	Gins2			ENSMUSG00000044534	7.47e-07	0.000299956	1.17472	Ackr2			ENSMUSG00000034810	5.90376e-14	4.33681e-13	-1.28994	Scn7a			ENSMUSG00000063011	1.18696e-24	7.494e-23	-1.98718	Msln
ENSMUSG00000010825	2.64929e-62	1.83026e-60	-2.24024	Grid2ip			ENSMUSG00000037010	3.89e-08	5.53e-05	1.20167	Apln			ENSMUSG00000033053	8.05278e-06	2.8456e-05	-1.28958	1700028P14Rik			ENSMUSG00000034023	7.34563e-19	2.78655e-17	-1.98673	Fancd2
ENSMUSG00000034452	0.000209109	0.000659543	-2.23851	Slc24a1			ENSMUSG00000030865	2.13e-05	0.00252154	1.2082	Chp2			ENSMUSG00000036880	2.30406e-73	1.37252e-71	-1.28928	Acaa2			ENSMUSG00000052921	3.87274e-09	4.91773e-08	-1.98656	Arhgef15
ENSMUSG00000046215	4.58451e-06	1.85716e-05	-2.23806	Rprml			ENSMUSG00000017652	8.71e-08	7.86e-05	1.21474	Cd40			ENSMUSG00000019779	1.16306e-13	8.35601e-13	-1.2891	Frk			ENSMUSG00000031997	2.0378e-05	0.000129247	-1.98644	Trpc6
ENSMUSG00000005465	8.33758e-05	0.000280353	-2.23567	Il27ra			ENSMUSG00000091055	1.05e-05	0.00164284	1.22735	Siglec15			ENSMUSG00000027217	1.63909e-15	1.31875e-14	-1.28904	Tspan18			ENSMUSG00000020439	1.60071e-15	4.32696e-14	-1.9857	Smtn
ENSMUSG00000027684	6.81218e-21	9.8937e-20	-2.23486	Mecom			ENSMUSG00000042258	0.000944002	0.0301721	1.26654	Isl1			ENSMUSG00000036256	1.6201e-60	7.16107e-59	-1.28886	Igfbp7			ENSMUSG00000042195	1.16532e-07	1.16448e-06	-1.98413	Slc35f2
ENSMUSG00000001493	2.81308e-06	1.16866e-05	-2.23464	Meox1			ENSMUSG00000036960	0.000743017	0.0263202	1.31218	Clca2			ENSMUSG00000052397	5.00402e-191	2.25056e-188	-1.28852	Ezr			ENSMUSG00000020330	7.48837e-13	1.49516e-11	-1.98219	Hmmr
ENSMUSG00000021388	1.22635e-15	1.28849e-14	-2.23075	Aspn			ENSMUSG00000037411	2.31e-05	0.00266249	1.44778	Serpine1			ENSMUSG00000021835	1.46079e-30	2.48624e-29	-1.28828	Bmp4			ENSMUSG00000008489	2.96832e-25	1.93498e-23	-1.98173	Elavl2
ENSMUSG00000069303	0.0015893	0.00421107	-2.22991	Hist1h2br			ENSMUSG00000071984	5.79e-08	6.29e-05	1.50487	Fndc1			ENSMUSG00000050052	3.28537e-29	5.28184e-28	-1.28774	Tdrp			ENSMUSG00000044199	1.03019e-07	1.04272e-06	-1.98168	S1pr4
ENSMUSG00000027217	2.92329e-40	9.54497e-39	-2.22844	Tspan18			ENSMUSG00000021070	1.62e-05	0.00209349	1.51763	Bdkrb2			ENSMUSG00000034361	1.36555e-62	6.34788e-61	-1.28754	Cpne2			ENSMUSG00000023336	1.99366e-09	2.65093e-08	-1.9769	Wfdc1
ENSMUSG00000031075	2.62947e-07	1.25598e-06	-2.22816	Ano1			ENSMUSG00000112611	0.00131797	0.0378814	1.52663	Glipr1l3			ENSMUSG00000027995	2.27172e-130	4.21323e-128	-1.28574	Tlr2			ENSMUSG00000002297	1.82598e-13	3.9582e-12	-1.97028	Dbf4
ENSMUSG00000047591	0.000391352	0.00117216	-2.22424	Mafa			ENSMUSG00000055865	0.00201237	0.0498346	1.82952	Fam19a3			ENSMUSG00000021363	1.00867e-22	1.22526e-21	-1.28403	Mak			ENSMUSG00000024968	3.60718e-09	4.59667e-08	-1.96784	Rcor2
ENSMUSG00000066720	7.57539e-06	2.97382e-05	-2.2212	Cldn9			ENSMUSG00000026166	0.000260608	0.0133365	1.98299	Ccl20			ENSMUSG00000032334	2.02071e-195	9.82501e-193	-1.2831	Loxl1			ENSMUSG00000029910	3.0406e-08	3.35394e-07	-1.96522	Mad2l1
ENSMUSG00000090243	0.00161983	0.00428687	-2.21822	Gm16103			ENSMUSG00000049233	0.000733341	0.0261539	3.99879	Apoo-ps			ENSMUSG00000047797	2.08941e-16	1.77808e-15	-1.28276	Gjb1			ENSMUSG00000018381	6.70795e-06	4.74816e-05	-1.96374	Abi3
ENSMUSG00000022203	4.50523e-116	1.36631e-113	-2.21315	Efs										ENSMUSG00000026536	0.000651859	0.00177278	-1.2824	Mnda			ENSMUSG00000006715	1.66644e-09	2.24559e-08	-1.9628	Gmnn
ENSMUSG00000021927	0.00271127	0.00682893	-2.21011	Hnrnpa1l2-ps2										ENSMUSG00000091462	0.00649325	0.0148109	-1.28219	Gm17084			ENSMUSG00000043668	1.9575e-16	5.83275e-15	-1.95944	Tox3
ENSMUSG00000066510	3.14139e-05	0.00011262	-2.20935	Ankdd1a										ENSMUSG00000017007	0.00438339	0.0103489	-1.28191	Rbpjl			ENSMUSG00000020649	2.1131e-18	7.69279e-17	-1.95583	Rrm2
ENSMUSG00000030159	0.000266962	0.000825998	-2.20756	Clec1b										ENSMUSG00000044551	5.01733e-05	0.000160465	-1.28097	9930012K11Rik			ENSMUSG00000028655	4.72881e-07	4.22295e-06	-1.95462	Mfsd2a
ENSMUSG00000030345	0.00265027	0.00669225	-2.20556	Dyrk4										ENSMUSG00000026831	1.53723e-38	3.47422e-37	-1.28004	1700007K13Rik			ENSMUSG00000024590	4.22654e-24	2.54395e-22	-1.95096	Lmnb1
ENSMUSG00000030677	4.11495e-64	2.9689e-62	-2.20432	Kif22										ENSMUSG00000030553	0.000185486	0.000547212	-1.27946	Pgpep1l			ENSMUSG00000046215	6.72224e-05	0.000377671	-1.94657	Rprml
ENSMUSG00000040629	0.00200015	0.0051845	-2.20317	Mael										ENSMUSG00000066196	7.58258e-16	6.22596e-15	-1.279	Spag8			ENSMUSG00000019214	2.01568e-11	3.45652e-10	-1.94116	Chtf18
ENSMUSG00000039109	3.23955e-06	1.3353e-05	-2.20136	F13a1										ENSMUSG00000031767	1.28969e-09	6.76233e-09	-1.27837	Nudt7			ENSMUSG00000041237	0.000118519	0.000625209	-1.94005	Pklr
ENSMUSG00000070526	6.70816e-37	1.96769e-35	-2.1967	Peg12										ENSMUSG00000034903	4.52483e-34	8.79068e-33	-1.27808	Cobll1			ENSMUSG00000006235	1.65228e-12	3.16722e-11	-1.93941	Epor
ENSMUSG00000042462	2.63423e-58	1.59777e-56	-2.19449	Dctpp1										ENSMUSG00000005220	3.5979e-07	1.48693e-06	-1.27729	Corin			ENSMUSG00000074793	3.06947e-11	5.17512e-10	-1.93886	Hspa12b
ENSMUSG00000027075	6.64094e-24	1.14037e-22	-2.19396	Slc43a1										ENSMUSG00000022763	3.96353e-09	1.99675e-08	-1.27719	Aifm3			ENSMUSG00000058396	2.92908e-07	2.72763e-06	-1.9358	Gpr182
ENSMUSG00000037466	1.70374e-22	2.75135e-21	-2.19274	Tedc1										ENSMUSG00000061816	1.40246e-05	4.81676e-05	-1.27589	Myl1			ENSMUSG00000027331	5.83445e-12	1.05776e-10	-1.93314	Knstrn
ENSMUSG00000025395	1.8885e-95	2.93834e-93	-2.18808	Prim1										ENSMUSG00000045777	3.86418e-31	6.7101e-30	-1.27573	Ifitm10			ENSMUSG00000006585	2.60134e-13	5.50672e-12	-1.93144	Cdt1
ENSMUSG00000031952	3.89565e-06	1.59289e-05	-2.18651	Chst5										ENSMUSG00000049811	5.95402e-38	1.33059e-36	-1.27566	Fam161a			ENSMUSG00000027654	5.06659e-14	1.17896e-12	-1.93058	Fam83d
ENSMUSG00000046295	1.12495e-32	2.83103e-31	-2.18277	Ankle1										ENSMUSG00000024175	1.32723e-13	9.5165e-13	-1.27529	Tekt4			ENSMUSG00000027377	0.000944469	0.00387862	-1.93015	Mall
ENSMUSG00000091997	0.00497612	0.011804	-2.18118	Gm6611										ENSMUSG00000004085	5.13623e-46	1.52981e-44	-1.27464	Map3k20			ENSMUSG00000069308	0.00127306	0.00503303	-1.92967	Hist1h2bp
ENSMUSG00000048349	3.04951e-07	1.44428e-06	-2.17909	Pou4f1										ENSMUSG00000048520	0.00757108	0.0170404	-1.2744	Fbxl13			ENSMUSG00000046182	1.8947e-30	1.77267e-28	-1.92764	Gsg1l
ENSMUSG00000048217	0.00859593	0.0193128	-2.17857	Nags										ENSMUSG00000042451	0.00407759	0.00967756	-1.27355	Mybph			ENSMUSG00000028066	3.52939e-07	3.23996e-06	-1.92518	Pmf1
ENSMUSG00000035365	7.19126e-13	6.06377e-12	-2.17855	Parpbp										ENSMUSG00000033377	2.61357e-10	1.4436e-09	-1.27349	Palmd			ENSMUSG00000031756	2.80886e-11	4.74485e-10	-1.92318	Cenpn
ENSMUSG00000032113	2.70881e-22	4.31985e-21	-2.17503	Chek1										ENSMUSG00000028294	2.78799e-17	2.50906e-16	-1.27251	Cfap206			ENSMUSG00000018698	7.99016e-08	8.2681e-07	-1.92305	Lhx1
ENSMUSG00000031629	3.24363e-21	4.83249e-20	-2.17256	Cenpu										ENSMUSG00000022040	8.1063e-28	1.22445e-26	-1.27109	Ephx2			ENSMUSG00000068101	5.84018e-07	5.13669e-06	-1.92208	Cenpm
ENSMUSG00000022235	1.50628e-07	7.43089e-07	-2.1711	Cmbl										ENSMUSG00000026807	5.23032e-06	1.88791e-05	-1.26977	Ak8			ENSMUSG00000042961	2.35089e-09	3.08504e-08	-1.9213	Egflam
ENSMUSG00000041605	3.36905e-18	4.17469e-17	-2.17012	5730559C18Rik										ENSMUSG00000036918	2.10363e-10	1.17165e-09	-1.26969	Ttc7			ENSMUSG00000022686	5.28383e-20	2.22921e-18	-1.91777	B3gnt5
ENSMUSG00000074802	1.11654e-17	1.34083e-16	-2.1694	Gas2l3										ENSMUSG00000059588	2.80752e-64	1.35046e-62	-1.26933	Calcrl			ENSMUSG00000027330	1.14098e-12	2.23457e-11	-1.91486	Cdc25b
ENSMUSG00000109509	0.00642947	0.0149	-2.16701	Rps12-ps4										ENSMUSG00000042613	7.89007e-112	1.04369e-109	-1.26887	Pbxip1			ENSMUSG00000036777	1.45818e-27	1.09709e-25	-1.91399	Anln
ENSMUSG00000027377	1.75286e-05	6.53825e-05	-2.16221	Mall										ENSMUSG00000020173	2.58995e-49	8.56492e-48	-1.26814	Cobl			ENSMUSG00000031629	1.48265e-07	1.45343e-06	-1.91253	Cenpu
ENSMUSG00000008489	9.15487e-66	7.00035e-64	-2.16024	Elavl2										ENSMUSG00000063931	4.60284e-71	2.62874e-69	-1.26737	Pepd			ENSMUSG00000052837	8.52473e-10	1.19326e-08	-1.91175	Junb
ENSMUSG00000051079	2.53034e-13	2.22592e-12	-2.15843	Rgs13										ENSMUSG00000048416	8.86309e-71	5.02987e-69	-1.26726	Mlf1			ENSMUSG00000019961	1.52969e-12	2.96053e-11	-1.9092	Tmpo
ENSMUSG00000078773	4.09187e-18	5.04241e-17	-2.1582	Rad54b										ENSMUSG00000012350	0.00449682	0.0105873	-1.26687	Ehf			ENSMUSG00000039304	2.64228e-10	3.92366e-09	-1.90702	Tnfsf10
ENSMUSG00000039985	4.04364e-40	1.31074e-38	-2.15818	Fam60a										ENSMUSG00000024437	0.00128918	0.00333558	-1.26662	Gm8615			ENSMUSG00000058427	5.57927e-05	0.000319724	-1.90557	Cxcl2
ENSMUSG00000051906	7.03496e-05	0.000239263	-2.1576	Cd209f										ENSMUSG00000007655	1.96595e-05	6.63803e-05	-1.26641	Cav1			ENSMUSG00000044966	4.76547e-18	1.6939e-16	-1.90415	Fbxo48
ENSMUSG00000064310	0.00018746	0.000596731	-2.15567	Zpld1										ENSMUSG00000036598	7.18287e-24	9.22999e-23	-1.26591	Ccdc113			ENSMUSG00000000706	7.41478e-05	0.000411585	-1.90407	Btn1a1
ENSMUSG00000035946	0.00456702	0.0109365	-2.15527	Gsx2										ENSMUSG00000023966	4.45204e-33	8.38662e-32	-1.26484	Rsph9			ENSMUSG00000038943	1.8422e-13	3.98855e-12	-1.90329	Prc1
ENSMUSG00000022602	2.51229e-25	4.56833e-24	-2.1541	Arc										ENSMUSG00000026879	2.16803e-94	1.97984e-92	-1.26202	Gsn			ENSMUSG00000041859	1.33624e-08	1.56577e-07	-1.89775	Mcm3
ENSMUSG00000090122	5.30273e-50	2.47733e-48	-2.15352	Kcne1l										ENSMUSG00000030761	6.31532e-27	9.20686e-26	-1.26169	Myo7a			ENSMUSG00000035365	4.91978e-14	1.14628e-12	-1.89737	Parpbp
ENSMUSG00000024177	3.38891e-27	6.73005e-26	-2.15349	Nme4										ENSMUSG00000049892	0.000163707	0.000487115	-1.26052	Rasd1			ENSMUSG00000072672	0.00102861	0.00417289	-1.89556	Duxbl3
ENSMUSG00000071724	0.00156047	0.00414265	-2.15298	Smpd5										ENSMUSG00000027015	2.18598e-81	1.61835e-79	-1.26002	Cybrd1			ENSMUSG00000064158	0.00171649	0.00653483	-1.89515	Izumo1
ENSMUSG00000049932	1.795e-149	1.28472e-146	-2.14825	H2afx										ENSMUSG00000073077	4.61445e-07	1.88582e-06	-1.25854	Gm7173			ENSMUSG00000107873	3.07556e-12	5.71352e-11	-1.89422	Gm19065
ENSMUSG00000022723	3.42726e-33	8.83632e-32	-2.14797	Crybg3										ENSMUSG00000075602	1.9833e-07	8.43089e-07	-1.25824	Ly6a			ENSMUSG00000084131	0.00370124	0.0127374	-1.89153	Rpl3-ps2
ENSMUSG00000072672	0.00019994	0.000632854	-2.14728	Duxbl3										ENSMUSG00000062960	1.53231e-54	5.87766e-53	-1.25773	Kdr			ENSMUSG00000037157	0.00252102	0.00914096	-1.88893	Il22ra1
ENSMUSG00000081999	0.00807524	0.0182668	-2.1461	Gm13461										ENSMUSG00000046818	8.19816e-10	4.36734e-09	-1.25636	Ddit4l			ENSMUSG00000042489	3.11766e-22	1.60845e-20	-1.88846	Clspn
ENSMUSG00000029343	0.000640444	0.00183381	-2.14341	Crybb1										ENSMUSG00000000489	1.0938e-34	2.16236e-33	-1.25574	Pdgfb			ENSMUSG00000021391	9.67695e-08	9.8833e-07	-1.88656	Cenpp
ENSMUSG00000034773	9.20118e-17	1.04135e-15	-2.14327	BC030867										ENSMUSG00000049422	4.39767e-90	3.69692e-88	-1.25543	Chchd10			ENSMUSG00000040010	7.73283e-28	5.9166e-26	-1.88592	Slc7a5
ENSMUSG00000041237	0.000322824	0.000982528	-2.14324	Pklr										ENSMUSG00000059898	0.00737431	0.016637	-1.25531	Dsc3			ENSMUSG00000034906	2.61215e-13	5.52313e-12	-1.88136	Ncaph
ENSMUSG00000048747	3.73396e-55	2.08787e-53	-2.14306	E130114P18Rik										ENSMUSG00000034486	2.21952e-06	8.39376e-06	-1.25511	Gbx2			ENSMUSG00000032528	3.29214e-09	4.24312e-08	-1.881	Vipr1
ENSMUSG00000082163	3.00234e-18	3.72803e-17	-2.13763	Gm14276										ENSMUSG00000028173	2.14439e-251	1.92888e-248	-1.25352	Wls			ENSMUSG00000026175	0.000206672	0.00102299	-1.87549	Vil1
ENSMUSG00000058755	0.000940541	0.00260311	-2.13736	Osm										ENSMUSG00000048616	4.30464e-06	1.57144e-05	-1.25311	Nog			ENSMUSG00000086598	0.000847563	0.00353207	-1.87185	Btbd18
ENSMUSG00000051504	6.62788e-08	3.40686e-07	-2.13524	Siglech										ENSMUSG00000020799	2.21455e-34	4.34457e-33	-1.25305	Tekt1			ENSMUSG00000022438	3.56646e-23	2.01249e-21	-1.8714	Parvb
ENSMUSG00000081992	0.00106207	0.00291064	-2.1343	Gm13408										ENSMUSG00000068220	1.52362e-95	1.41288e-93	-1.25277	Lgals1			ENSMUSG00000022422	2.78182e-13	5.8608e-12	-1.86907	Dscc1
ENSMUSG00000069272	0.00013247	0.000432455	-2.13345	Hist1h2ae										ENSMUSG00000020904	6.64976e-31	1.14807e-29	-1.25236	Cfap52			ENSMUSG00000000359	1.49588e-06	1.20532e-05	-1.86904	Rem1
ENSMUSG00000002835	5.18443e-103	1.05415e-100	-2.12661	Chaf1a										ENSMUSG00000026817	8.63565e-56	3.40691e-54	-1.25052	Ak1			ENSMUSG00000022070	1.74123e-13	3.78813e-12	-1.86886	Bora
ENSMUSG00000025154	1.85279e-51	9.26035e-50	-2.12581	Arhgap19										ENSMUSG00000050931	5.43303e-32	9.75451e-31	-1.24988	Sgms2			ENSMUSG00000101122	1.62227e-09	2.18934e-08	-1.86624	Gm17971
ENSMUSG00000024660	7.96912e-90	1.03327e-87	-2.12342	Incenp										ENSMUSG00000048450	8.8442e-88	7.26517e-86	-1.24914	Msx1			ENSMUSG00000038264	1.19424e-09	1.63615e-08	-1.85656	Sema7a
ENSMUSG00000081855	0.0207565	0.0422906	-2.12281	Rpl17-ps5										ENSMUSG00000031209	6.34995e-26	8.88302e-25	-1.24894	Heph			ENSMUSG00000038007	3.59093e-17	1.15995e-15	-1.85117	Acer2
ENSMUSG00000081455	0.00305872	0.0076024	-2.11851	Hmgb1-ps3										ENSMUSG00000010064	3.61891e-115	5.12631e-113	-1.24824	Slc38a3			ENSMUSG00000061615	0.00760175	0.0235365	-1.84537	Hist1h2ab
ENSMUSG00000021108	4.75235e-09	2.78617e-08	-2.11635	Prkch										ENSMUSG00000040219	5.31473e-38	1.1892e-36	-1.24556	Ttc12			ENSMUSG00000037411	3.57027e-07	3.27417e-06	-1.84446	Serpine1
ENSMUSG00000072980	4.4228e-37	1.30374e-35	-2.11627	Oip5										ENSMUSG00000067297	0.000833413	0.00222681	-1.2451	Ifit1bl2			ENSMUSG00000018570	2.23168e-06	1.74978e-05	-1.84328	2810408A11Rik
ENSMUSG00000044177	3.04945e-21	4.55458e-20	-2.11552	Wfikkn2										ENSMUSG00000020053	3.4822e-10	1.91107e-09	-1.24475	Igf1			ENSMUSG00000021569	6.95095e-07	6.01982e-06	-1.84308	Trip13
ENSMUSG00000061702	1.16701e-12	9.67171e-12	-2.11464	Tmem91										ENSMUSG00000049538	3.3588e-12	2.16034e-11	-1.24449	Adamts16			ENSMUSG00000003779	9.91719e-10	1.37222e-08	-1.84141	Kif20a
ENSMUSG00000037725	2.71671e-71	2.29293e-69	-2.11396	Ckap2										ENSMUSG00000028464	3.6021e-11	2.12954e-10	-1.24395	Tpm2			ENSMUSG00000025727	2.14867e-23	1.23957e-21	-1.84036	A930017K11Rik
ENSMUSG00000006585	1.26166e-50	6.03606e-49	-2.11356	Cdt1										ENSMUSG00000028655	8.91376e-14	6.47129e-13	-1.24392	Mfsd2a			ENSMUSG00000022991	0.00389054	0.0132876	-1.83886	Lalba
ENSMUSG00000048502	0.00287455	0.00719866	-2.11348	Duxbl1										ENSMUSG00000053783	1.9431e-14	1.46814e-13	-1.24312	1700016K19Rik			ENSMUSG00000051251	1.28694e-08	1.5139e-07	-1.83846	Nhlh1
ENSMUSG00000111942	0.00932728	0.0207733	-2.11235	Gm5182										ENSMUSG00000031558	1.48139e-44	4.15113e-43	-1.24155	Slit2			ENSMUSG00000062329	0.00127984	0.00505582	-1.83269	Cytl1
ENSMUSG00000038188	4.63677e-30	1.06094e-28	-2.11192	Scarf1										ENSMUSG00000074227	5.5072e-92	4.80945e-90	-1.24072	Spint2			ENSMUSG00000051079	0.000335502	0.00156814	-1.83124	Rgs13
ENSMUSG00000089809	1.92357e-47	8.02295e-46	-2.11093	Rasgef1b										ENSMUSG00000040189	6.72445e-22	7.90672e-21	-1.24071	Ccdc114			ENSMUSG00000037572	0.000491343	0.00218151	-1.83036	Wdhd1
ENSMUSG00000006715	7.10721e-47	2.90341e-45	-2.1087	Gmnn										ENSMUSG00000032489	1.01563e-59	4.4027e-58	-1.2402	Kif9			ENSMUSG00000081451	0.00628842	0.0200477	-1.82988	Gm12734
ENSMUSG00000051980	2.0327e-07	9.87808e-07	-2.10789	Casr										ENSMUSG00000066279	0.0114518	0.0247096	-1.23892	Chrna10			ENSMUSG00000004791	1.89185e-17	6.29117e-16	-1.82783	Pgf
ENSMUSG00000021569	1.39764e-32	3.51236e-31	-2.10696	Trip13										ENSMUSG00000027886	7.86793e-11	4.52507e-10	-1.23878	1700013F07Rik			ENSMUSG00000036768	1.49496e-09	2.02662e-08	-1.82539	Kif15
ENSMUSG00000023828	0.0157637	0.0332083	-2.10403	Slc22a3										ENSMUSG00000034227	7.60032e-79	5.21869e-77	-1.23862	Foxj1			ENSMUSG00000040740	7.4551e-08	7.76337e-07	-1.82416	Slc25a34
ENSMUSG00000083992	0.00151279	0.00402804	-2.10387	Gm11478										ENSMUSG00000023019	1.80932e-55	7.06065e-54	-1.23859	Gpd1			ENSMUSG00000024014	1.04866e-41	2.05822e-39	-1.82374	Pim1
ENSMUSG00000019326	7.95014e-14	7.30996e-13	-2.10354	Aoc3										ENSMUSG00000038530	1.31932e-31	2.33378e-30	-1.23822	Rgs4			ENSMUSG00000021714	1.44507e-08	1.68564e-07	-1.822	Cenpk
ENSMUSG00000049241	0.00018349	0.00058503	-2.10114	Hcar1										ENSMUSG00000079022	0.000478957	0.00133299	-1.23712	Col22a1			ENSMUSG00000021414	9.07179e-12	1.61388e-10	-1.82188	Fam217a
ENSMUSG00000044424	0.00137383	0.00369231	-2.10005	Gm9493										ENSMUSG00000024900	4.80262e-158	1.48964e-155	-1.23652	Cpt1a			ENSMUSG00000060470	1.50696e-05	9.86627e-05	-1.82159	Adgrg3
ENSMUSG00000045573	1.22446e-07	6.11139e-07	-2.09986	Penk										ENSMUSG00000010051	6.40537e-28	9.71608e-27	-1.23543	Hyal1			ENSMUSG00000020871	2.07263e-12	3.93952e-11	-1.82153	Dlx4
ENSMUSG00000038543	5.24926e-18	6.43322e-17	-2.09827	BC028528										ENSMUSG00000037683	7.46101e-19	7.33462e-18	-1.23505	Armc3			ENSMUSG00000038781	6.58986e-06	4.66822e-05	-1.82075	Stap2
ENSMUSG00000042116	5.79176e-49	2.5908e-47	-2.09781	Vwa1										ENSMUSG00000038370	1.02482e-70	5.77949e-69	-1.23318	Pcp4l1			ENSMUSG00000066755	5.08574e-05	0.000294055	-1.81803	Tnfsf18
ENSMUSG00000031822	1.29171e-19	1.73388e-18	-2.09757	Gse1										ENSMUSG00000032596	2.59408e-05	8.62455e-05	-1.23318	Uba7			ENSMUSG00000028755	0.0039345	0.0134098	-1.81794	Cda
ENSMUSG00000002930	0.0214866	0.0435994	-2.09688	Ppp1r17										ENSMUSG00000023905	9.6389e-65	4.75079e-63	-1.233	Tnfrsf12a			ENSMUSG00000027115	3.62491e-13	7.50631e-12	-1.81444	Kif18a
ENSMUSG00000038253	0.0218605	0.0442778	-2.09607	Hoxa5										ENSMUSG00000050974	1.04637e-05	3.65023e-05	-1.23288	Gm9847			ENSMUSG00000048456	0.0106861	0.0312636	-1.81418	Olfr1448
ENSMUSG00000051220	1.18294e-50	5.67462e-49	-2.09489	Ercc6l										ENSMUSG00000063838	0.000566984	0.00156036	-1.23206	1700027J19Rik			ENSMUSG00000023000	1.18864e-06	9.78273e-06	-1.81374	Dhh
ENSMUSG00000075031	0.00187627	0.00489699	-2.09402	Hist1h2bb										ENSMUSG00000026471	5.52734e-63	2.58277e-61	-1.23157	Mr1			ENSMUSG00000022864	1.02233e-23	5.99358e-22	-1.8118	D16Ertd472e
ENSMUSG00000025727	1.59977e-31	3.90514e-30	-2.09247	A930017K11Rik										ENSMUSG00000029119	1.04703e-102	1.15558e-100	-1.23109	Man2b2			ENSMUSG00000047495	1.7119e-09	2.30341e-08	-1.80774	Dlgap2
ENSMUSG00000025494	1.18245e-05	4.5286e-05	-2.09041	Sigirr										ENSMUSG00000037946	4.63132e-22	5.47781e-21	-1.2275	Fgd3			ENSMUSG00000048621	0.000455911	0.00204786	-1.80604	Gm6377
ENSMUSG00000042622	2.5296e-12	2.04899e-11	-2.0898	Maff										ENSMUSG00000021791	6.58037e-05	0.000206887	-1.22741	Dydc2			ENSMUSG00000002870	3.15724e-16	9.25492e-15	-1.80477	Mcm2
ENSMUSG00000021508	1.28847e-29	2.89994e-28	-2.08894	Cxcl14										ENSMUSG00000027204	7.13443e-190	3.05592e-187	-1.22733	Fbn1			ENSMUSG00000034317	3.53491e-25	2.27964e-23	-1.80059	Trim59
ENSMUSG00000042804	4.05855e-13	3.48797e-12	-2.08791	Gpr153										ENSMUSG00000022894	2.32225e-142	5.42562e-140	-1.2267	Adamts5			ENSMUSG00000113072	0.00602382	0.0193235	-1.8002	Gm47820
ENSMUSG00000042918	7.24426e-18	8.80582e-17	-2.08633	Mamstr										ENSMUSG00000035692	1.49542e-35	3.05711e-34	-1.22627	Isg15			ENSMUSG00000032303	1.69573e-12	3.24706e-11	-1.79991	Chrna3
ENSMUSG00000084329	0.0033554	0.00827999	-2.08623	Gm6733										ENSMUSG00000090958	4.02892e-28	6.21083e-27	-1.22578	Lrrc32			ENSMUSG00000046080	0.00261221	0.00941113	-1.79978	Clec9a
ENSMUSG00000053129	2.97511e-09	1.77742e-08	-2.08269	Gsx1										ENSMUSG00000042417	1.08449e-05	3.77441e-05	-1.22486	Ccno			ENSMUSG00000025900	1.56778e-06	1.261e-05	-1.79889	Rp1
ENSMUSG00000000120	1.18168e-115	3.4662e-113	-2.08135	Ngfr										ENSMUSG00000021866	5.03913e-102	5.46108e-100	-1.22436	Anxa11			ENSMUSG00000000531	5.09916e-18	1.8054e-16	-1.79863	Grasp
ENSMUSG00000027330	1.34938e-55	7.71386e-54	-2.08091	Cdc25b										ENSMUSG00000070532	1.69728e-36	3.59225e-35	-1.22238	Ccdc190			ENSMUSG00000041708	3.31834e-10	4.86357e-09	-1.79792	Mpped1
ENSMUSG00000026826	3.78331e-64	2.75182e-62	-2.08041	Nr4a2										ENSMUSG00000015112	3.15897e-11	1.87496e-10	-1.22237	Slc25a13			ENSMUSG00000069273	0.00601713	0.0193055	-1.79775	Hist1h3e
ENSMUSG00000018604	8.0159e-18	9.72397e-17	-2.07772	Tbx3										ENSMUSG00000059040	8.33295e-135	1.66566e-132	-1.22052	Eno1b			ENSMUSG00000056917	4.97214e-08	5.32199e-07	-1.79575	Sipa1
ENSMUSG00000034329	5.2583e-13	4.48673e-12	-2.07692	Brip1										ENSMUSG00000062157	5.05227e-05	0.000161497	-1.2193	Ifnlr1			ENSMUSG00000019992	4.97536e-08	5.32228e-07	-1.79356	Mtfr2
ENSMUSG00000024590	8.94457e-147	5.9276e-144	-2.07654	Lmnb1										ENSMUSG00000029718	4.06204e-99	4.15205e-97	-1.21835	Pcolce			ENSMUSG00000042462	1.24754e-05	8.3125e-05	-1.79254	Dctpp1
ENSMUSG00000028640	0.000225168	0.000706706	-2.07251	Tfap2c										ENSMUSG00000028716	1.04546e-05	3.64777e-05	-1.21831	Pdzk1ip1			ENSMUSG00000058755	0.000189735	0.000945116	-1.79205	Osm
ENSMUSG00000031785	1.04094e-93	1.50206e-91	-2.07166	Adgrg1										ENSMUSG00000006649	0.00216482	0.00540004	-1.21804	Nphs1			ENSMUSG00000027398	0.000133874	0.000693053	-1.79061	Il1b
ENSMUSG00000054932	0.0240886	0.0482068	-2.07002	Afp										ENSMUSG00000041801	3.30295e-17	2.96064e-16	-1.21695	Phlda3			ENSMUSG00000029802	1.82873e-09	2.44784e-08	-1.78965	Abcg2
ENSMUSG00000025358	2.98373e-76	2.73784e-74	-2.06945	Cdk2										ENSMUSG00000095687	1.01719e-157	2.99986e-155	-1.21662	Rnaset2a			ENSMUSG00000026196	2.62368e-15	6.99789e-14	-1.7895	Bard1
ENSMUSG00000000530	7.92259e-13	6.65535e-12	-2.06811	Acvrl1										ENSMUSG00000031503	2.04451e-140	4.48546e-138	-1.21627	Col4a2			ENSMUSG00000035000	8.3059e-10	1.16534e-08	-1.7891	Dpp4
ENSMUSG00000089640	0.011053	0.0241685	-2.06801	Gm6397										ENSMUSG00000040569	2.50761e-07	1.05476e-06	-1.21578	Slc26a7			ENSMUSG00000036875	4.35818e-14	1.02335e-12	-1.78347	Dna2
ENSMUSG00000027985	1.59271e-21	2.42127e-20	-2.06665	Lef1										ENSMUSG00000040998	4.80569e-99	4.85699e-97	-1.21564	Npnt			ENSMUSG00000048540	4.00563e-15	1.04674e-13	-1.7829	Nhlh2
ENSMUSG00000098715	0.00416835	0.0100831	-2.06488	Gm28053										ENSMUSG00000015652	2.33451e-27	3.47664e-26	-1.21558	Steap1			ENSMUSG00000022723	7.95146e-21	3.59848e-19	-1.7823	Crybg3
ENSMUSG00000045382	5.92813e-36	1.67043e-34	-2.06447	Cxcr4										ENSMUSG00000020432	3.59545e-126	6.16021e-124	-1.21548	Tcn2			ENSMUSG00000081265	0.000533532	0.00234575	-1.78169	Gm11282
ENSMUSG00000064262	1.19978e-21	1.83484e-20	-2.06065	Gimap8										ENSMUSG00000021097	2.3952e-10	1.32788e-09	-1.21489	Clmn			ENSMUSG00000025395	9.05133e-09	1.0904e-07	-1.77761	Prim1
ENSMUSG00000001943	0.00346002	0.008517	-2.05856	Vsig2										ENSMUSG00000078496	1.96866e-11	1.18926e-10	-1.21488	Zfp982			ENSMUSG00000102185	0.00199134	0.00743693	-1.77387	5033404E19Rik
ENSMUSG00000107092	1.64857e-24	2.91481e-23	-2.05836	Gm7993										ENSMUSG00000022297	4.67601e-75	2.89077e-73	-1.2146	Fzd6			ENSMUSG00000028976	0.000425617	0.00193294	-1.77174	Slc2a5
ENSMUSG00000070720	0.00265447	0.00670097	-2.05603	Tmem200b										ENSMUSG00000107137	4.67601e-75	2.89077e-73	-1.2146	Fzd6			ENSMUSG00000041313	2.86586e-17	9.37478e-16	-1.77078	Slc7a1
ENSMUSG00000019992	2.42705e-23	4.08151e-22	-2.05511	Mtfr2										ENSMUSG00000039007	3.39217e-54	1.28745e-52	-1.2146	Cpq			ENSMUSG00000027579	0.00109081	0.00439462	-1.7699	Srms
ENSMUSG00000024014	1.59621e-93	2.28487e-91	-2.05488	Pim1										ENSMUSG00000045827	1.81157e-06	6.93408e-06	-1.21447	Serpinb9			ENSMUSG00000091997	0.00058654	0.00255332	-1.76499	Gm6611
ENSMUSG00000048281	0.000120665	0.000395721	-2.05327	Dleu7										ENSMUSG00000032231	3.17315e-128	5.59657e-126	-1.21433	Anxa2			ENSMUSG00000022847	0.000108043	0.000575155	-1.76382	Thpo
ENSMUSG00000037716	5.24665e-11	3.76567e-10	-2.04958	Ccdc33										ENSMUSG00000041845	3.59636e-45	1.0412e-43	-1.21428	Rhod			ENSMUSG00000051220	2.05048e-09	2.71846e-08	-1.7615	Ercc6l
ENSMUSG00000000889	0.000660225	0.00188652	-2.04801	Dbh										ENSMUSG00000028927	2.81578e-10	1.55291e-09	-1.21374	Padi2			ENSMUSG00000034349	2.12927e-09	2.81673e-08	-1.76033	Smc4
ENSMUSG00000059430	5.61199e-05	0.000194189	-2.04788	Actg2										ENSMUSG00000030214	5.79039e-06	2.07757e-05	-1.21282	Plbd1			ENSMUSG00000028044	2.90272e-06	2.2285e-05	-1.75965	Cks1b
ENSMUSG00000035298	8.61154e-20	1.16909e-18	-2.04616	Klhl35										ENSMUSG00000031274	1.04934e-177	4.19504e-175	-1.21277	Col4a5			ENSMUSG00000062175	8.83773e-21	3.97962e-19	-1.7587	Tgif2
ENSMUSG00000015467	2.74166e-13	2.40473e-12	-2.0428	Egfl8										ENSMUSG00000023074	4.17998e-118	6.16375e-116	-1.21258	Mospd1			ENSMUSG00000027314	7.49009e-08	7.7953e-07	-1.75685	Dll4
ENSMUSG00000052301	1.18697e-08	6.63846e-08	-2.04273	Doc2a										ENSMUSG00000026778	1.29924e-44	3.66352e-43	-1.21223	Prkcq			ENSMUSG00000027102	0.000457153	0.00205144	-1.7555	Hoxd8
ENSMUSG00000051212	3.68319e-05	0.00013045	-2.04112	Gpr183										ENSMUSG00000022037	5.03684e-169	1.81226e-166	-1.21205	Clu			ENSMUSG00000042286	1.01145e-06	8.4515e-06	-1.75386	Stab1
ENSMUSG00000042417	5.15134e-16	5.57273e-15	-2.04093	Ccno										ENSMUSG00000041143	3.06868e-13	2.13396e-12	-1.21099	Tmco4			ENSMUSG00000081805	0.00262589	0.00944913	-1.75381	Gm14335
ENSMUSG00000010342	6.64354e-21	9.67232e-20	-2.04051	Tex14										ENSMUSG00000032232	5.22483e-140	1.11899e-137	-1.21081	Cgnl1			ENSMUSG00000049932	1.12545e-08	1.33876e-07	-1.75376	H2afx
ENSMUSG00000081341	0.00604871	0.0140942	-2.04022	Gm14891										ENSMUSG00000040936	1.53797e-17	1.40876e-16	-1.21019	Ulk4			ENSMUSG00000098090	4.09696e-15	1.06444e-13	-1.75371	2700099C18Rik
ENSMUSG00000053441	3.30866e-12	2.64767e-11	-2.03914	Adamts19										ENSMUSG00000034467	8.78355e-24	1.12547e-22	-1.20981	Dynlrb2			ENSMUSG00000005470	2.05421e-07	1.97198e-06	-1.75217	Asf1b
ENSMUSG00000052837	3.2627e-15	3.31701e-14	-2.03749	Junb										ENSMUSG00000025239	1.37625e-33	2.63672e-32	-1.20965	Limd1			ENSMUSG00000072980	1.06495e-08	1.2735e-07	-1.75169	Oip5
ENSMUSG00000043122	0.00188755	0.00492045	-2.03077	A530016L24Rik										ENSMUSG00000010136	4.89841e-24	6.36262e-23	-1.2091	Pifo			ENSMUSG00000046295	1.44476e-08	1.68564e-07	-1.75094	Ankle1
ENSMUSG00000076498	0.00639879	0.0148384	-2.0298	Trbc2										ENSMUSG00000090439	1.55418e-10	8.74015e-10	-1.20899	Gm17455			ENSMUSG00000051504	9.97705e-08	1.01496e-06	-1.74975	Siglech
ENSMUSG00000032515	1.1091e-13	1.00942e-12	-2.02923	Csrnp1										ENSMUSG00000006356	9.72382e-21	1.07123e-19	-1.20859	Crip2			ENSMUSG00000024986	2.42121e-12	4.57798e-11	-1.74974	Hhex
ENSMUSG00000025758	3.27335e-40	1.06491e-38	-2.02885	Plk4										ENSMUSG00000042010	6.36321e-22	7.49176e-21	-1.20844	Acacb			ENSMUSG00000111314	2.42121e-12	4.57798e-11	-1.74974	Hhex
ENSMUSG00000031431	3.53303e-60	2.29045e-58	-2.02808	Tsc22d3										ENSMUSG00000026896	7.82539e-20	8.18481e-19	-1.2081	Ifih1			ENSMUSG00000028195	5.77717e-12	1.04842e-10	-1.74924	Cyr61
ENSMUSG00000053368	0.00375029	0.00916221	-2.02788	Rxfp2										ENSMUSG00000079243	0.020184	0.0411317	-1.20743	Xirp1			ENSMUSG00000048120	1.13702e-08	1.35073e-07	-1.74814	Entpd1
ENSMUSG00000062175	6.98184e-50	3.23643e-48	-2.02663	Tgif2										ENSMUSG00000048277	6.72787e-37	1.44778e-35	-1.20742	Syngr2			ENSMUSG00000033762	9.40918e-12	1.67062e-10	-1.74784	Recql4
ENSMUSG00000019823	1.58325e-20	2.25192e-19	-2.02238	Mical1										ENSMUSG00000039099	6.85808e-09	3.38575e-08	-1.20702	Wdr93			ENSMUSG00000037725	1.25652e-08	1.48391e-07	-1.74503	Ckap2
ENSMUSG00000022225	0.00761357	0.0173408	-2.02209	Cma1										ENSMUSG00000073207	2.16318e-09	1.11442e-08	-1.20602	Ccdc160			ENSMUSG00000026779	2.72221e-27	1.99817e-25	-1.74283	Mastl
ENSMUSG00000021933	4.07421e-08	2.14664e-07	-2.01896	Gucy1b2										ENSMUSG00000048612	2.84993e-184	1.19233e-181	-1.20539	Myof			ENSMUSG00000037894	1.594e-07	1.55583e-06	-1.73888	H2afz
ENSMUSG00000068154	5.57729e-124	2.3208e-121	-2.01732	Insm1										ENSMUSG00000019817	5.35371e-77	3.5023e-75	-1.20539	Plagl1			ENSMUSG00000045751	8.22728e-26	5.58496e-24	-1.73728	Mms22l
ENSMUSG00000027342	6.96221e-135	3.77499e-132	-2.01074	Pcna										ENSMUSG00000090173	0.000614655	0.00167992	-1.20445	Fbxw10			ENSMUSG00000078202	8.97972e-14	2.03446e-12	-1.73583	Nrarp
ENSMUSG00000020213	0.0018728	0.00489198	-2.00786	Glipr1l1										ENSMUSG00000032265	2.12003e-33	4.03591e-32	-1.20416	Fam46a			ENSMUSG00000026708	3.52651e-10	5.14779e-09	-1.73441	Cenpl
ENSMUSG00000028195	5.77901e-12	4.49973e-11	-2.00631	Cyr61										ENSMUSG00000029601	8.21265e-07	3.26437e-06	-1.20384	Iqcd			ENSMUSG00000037892	1.04691e-22	5.67689e-21	-1.7343	Pcdh18
ENSMUSG00000039304	7.93629e-11	5.59953e-10	-2.00584	Tnfsf10										ENSMUSG00000038060	2.97077e-07	1.23828e-06	-1.20271	Dlec1			ENSMUSG00000022945	2.75122e-10	4.07203e-09	-1.72768	Chaf1b
ENSMUSG00000030346	2.15066e-33	5.56094e-32	-2.00395	Rad51ap1										ENSMUSG00000025020	0.00156982	0.00402123	-1.20234	Slit1			ENSMUSG00000024660	2.81235e-13	5.90495e-12	-1.72604	Incenp
ENSMUSG00000020154	1.43807e-31	3.51521e-30	-2.00093	Ptprb										ENSMUSG00000039239	2.0081e-59	8.6219e-58	-1.20162	Tgfb2			ENSMUSG00000059775	0.0105755	0.0309801	-1.72489	Rps26-ps1
ENSMUSG00000019312	0.000316878	0.000965254	-1.99841	Grb7										ENSMUSG00000072674	1.81993e-14	1.37681e-13	-1.20097	Plac9b			ENSMUSG00000016758	7.88003e-07	6.75639e-06	-1.72467	Bik
ENSMUSG00000027323	8.9533e-32	2.19454e-30	-1.99786	Rad51										ENSMUSG00000028413	4.98877e-126	8.46679e-124	-1.20013	B4galt1			ENSMUSG00000034329	2.60687e-10	3.87426e-09	-1.7245	Brip1
ENSMUSG00000019961	3.59631e-123	1.42997e-120	-1.99466	Tmpo										ENSMUSG00000024256	0.00384194	0.00916056	-1.2	Adcyap1			ENSMUSG00000025584	9.39669e-08	9.61338e-07	-1.72219	Pde8a
ENSMUSG00000040658	6.3534e-56	3.65535e-54	-1.99213	Dnph1										ENSMUSG00000033715	0.00049528	0.00137459	-1.19972	Akr1c14			ENSMUSG00000082163	4.97939e-06	3.62991e-05	-1.7203	Gm14276
ENSMUSG00000048939	5.8995e-07	2.69423e-06	-1.99199	Atp13a5										ENSMUSG00000026414	0.00916637	0.0202285	-1.19929	Tnnt2			ENSMUSG00000027954	5.90357e-08	6.24126e-07	-1.71757	Efna1
ENSMUSG00000027510	3.11984e-47	1.28625e-45	-1.99134	Rbm38										ENSMUSG00000072662	5.4815e-05	0.000174257	-1.19806	Mansc4			ENSMUSG00000031789	1.40948e-05	9.27514e-05	-1.71709	Cngb1
ENSMUSG00000026708	5.96433e-38	1.8142e-36	-1.98962	Cenpl										ENSMUSG00000060802	8.408e-120	1.29282e-117	-1.1978	B2m			ENSMUSG00000019850	1.04826e-10	1.64025e-09	-1.71474	Tnfaip3
ENSMUSG00000047407	4.41509e-50	2.06804e-48	-1.98924	Tgif1										ENSMUSG00000059456	2.48742e-21	2.83758e-20	-1.1976	Ptk2b			ENSMUSG00000025574	1.02578e-08	1.22828e-07	-1.71335	Tk1
ENSMUSG00000022678	4.49812e-93	6.38769e-91	-1.98877	Nde1										ENSMUSG00000078502	0.0050514	0.0117897	-1.19734	Gm13212			ENSMUSG00000030796	1.8812e-08	2.15402e-07	-1.71298	Tead2
ENSMUSG00000050164	0.000762456	0.00214642	-1.98652	Mchr1										ENSMUSG00000024033	1.08502e-43	2.98921e-42	-1.19716	Rsph1			ENSMUSG00000000093	0.000172753	0.000870125	-1.70848	Tbx2
ENSMUSG00000071516	0.000241716	0.000754144	-1.98578	Hist1h2ai										ENSMUSG00000031111	5.63719e-14	4.15287e-13	-1.19615	Igsf1			ENSMUSG00000031016	9.1877e-30	8.21299e-28	-1.70792	Wee1
ENSMUSG00000001240	3.02369e-13	2.63146e-12	-1.97914	Ramp2										ENSMUSG00000020407	4.64777e-15	3.64487e-14	-1.19608	Upp1			ENSMUSG00000022881	9.80959e-07	8.21957e-06	-1.70631	Rfc4
ENSMUSG00000017817	0.000351746	0.0010635	-1.97768	Jph2										ENSMUSG00000017300	0.0186314	0.0383063	-1.19578	Tnnc2			ENSMUSG00000036960	0.000184844	0.000923555	-1.70108	Clca2
ENSMUSG00000020486	1.673e-99	3.08608e-97	-1.97744	2014-09-03										ENSMUSG00000038776	2.8629e-167	9.71767e-165	-1.19559	Ephx1			ENSMUSG00000025608	2.08324e-13	4.4729e-12	-1.69984	Podxl
ENSMUSG00000101972	0.00291537	0.00728965	-1.9761	Hist1h3i										ENSMUSG00000017765	3.84236e-56	1.53609e-54	-1.19487	Slc12a4			ENSMUSG00000028031	2.46076e-10	3.66315e-09	-1.69572	Dkk2
ENSMUSG00000002297	1.30973e-85	1.54178e-83	-1.97314	Dbf4										ENSMUSG00000021280	0.00455528	0.0107123	-1.19458	Exoc3l4			ENSMUSG00000031431	1.55349e-15	4.20559e-14	-1.69526	Tsc22d3
ENSMUSG00000034349	6.8219e-82	7.44295e-80	-1.97267	Smc4										ENSMUSG00000039629	3.59758e-200	1.84915e-197	-1.19435	Strip2			ENSMUSG00000037466	1.81779e-10	2.75137e-09	-1.691	Tedc1
ENSMUSG00000056394	7.88226e-114	2.20371e-111	-1.9725	Lig1										ENSMUSG00000023999	1.04361e-06	4.10103e-06	-1.19368	Kif6			ENSMUSG00000029675	1.64507e-27	1.23257e-25	-1.68815	Eln
ENSMUSG00000027398	0.004809	0.0114486	-1.97156	Il1b										ENSMUSG00000026809	7.18392e-10	3.84296e-09	-1.19272	Spaca9			ENSMUSG00000026669	5.29534e-10	7.55873e-09	-1.6869	Mcm10
ENSMUSG00000036185	3.01753e-06	1.24845e-05	-1.97082	Sapcd1										ENSMUSG00000048376	5.3279e-133	1.02866e-130	-1.19139	F2r			ENSMUSG00000022978	1.49805e-05	9.81504e-05	-1.68689	Mis18a
ENSMUSG00000034898	5.51541e-10	3.58993e-09	-1.96741	Filip1										ENSMUSG00000071537	1.86976e-06	7.14315e-06	-1.19057	Klrg2			ENSMUSG00000058806	9.10852e-07	7.68563e-06	-1.68517	Col13a1
ENSMUSG00000051251	8.8485e-124	3.59832e-121	-1.96519	Nhlh1										ENSMUSG00000029070	5.82053e-42	1.49161e-40	-1.19044	Mxra8			ENSMUSG00000032028	0.0113485	0.0328919	-1.68468	Nxpe2
ENSMUSG00000059022	0.00106933	0.0029274	-1.96481	Kcp										ENSMUSG00000054150	5.17783e-24	6.70138e-23	-1.19009	Syne3			ENSMUSG00000034773	1.80796e-08	2.0847e-07	-1.68424	BC030867
ENSMUSG00000023411	3.09163e-44	1.14769e-42	-1.96451	Nfatc4										ENSMUSG00000075588	0.00678689	0.015424	-1.18996	Hoxb2			ENSMUSG00000047604	2.33338e-14	5.6404e-13	-1.68413	Frat2
ENSMUSG00000051984	0.00030237	0.000924522	-1.96292	Sec31b										ENSMUSG00000021760	5.05608e-78	3.36885e-76	-1.18959	Gpx8			ENSMUSG00000055540	2.4225e-06	1.89282e-05	-1.68359	Epha6
ENSMUSG00000026407	0.000323239	0.000983458	-1.95665	Cacna1s										ENSMUSG00000047230	2.5344e-78	1.70126e-76	-1.18894	Cldn2			ENSMUSG00000030495	0.000183343	0.000916309	-1.68324	Slc7a10
ENSMUSG00000047832	2.15138e-86	2.58353e-84	-1.95482	Cdca4										ENSMUSG00000006784	7.74934e-25	1.04038e-23	-1.18836	Ttc25			ENSMUSG00000032815	3.07289e-10	4.5185e-09	-1.68188	Fanca
ENSMUSG00000068744	9.0514e-59	5.54646e-57	-1.95446	Psrc1										ENSMUSG00000078452	1.55361e-05	5.30569e-05	-1.18835	Raet1d			ENSMUSG00000026934	0.00452124	0.0151129	-1.68113	Lhx3
ENSMUSG00000028339	8.33868e-05	0.000280353	-1.95158	Col15a1										ENSMUSG00000045377	0.000408256	0.00114956	-1.18832	Tmem88			ENSMUSG00000042804	9.22639e-11	1.45249e-09	-1.68037	Gpr153
ENSMUSG00000029394	7.30192e-129	3.35009e-126	-1.94968	Cdk2ap1										ENSMUSG00000024610	3.32637e-79	2.31944e-77	-1.18805	Cd74			ENSMUSG00000105529	0.000734166	0.00310828	-1.67501	Gm9480
ENSMUSG00000048251	1.05508e-08	5.92363e-08	-1.94763	Rit1										ENSMUSG00000032122	6.79085e-42	1.73287e-40	-1.1879	Slc37a2			ENSMUSG00000033825	0.00387274	0.0132343	-1.67301	Tpsb2
ENSMUSG00000027434	1.81997e-05	6.77021e-05	-1.94523	Nkx2-2										ENSMUSG00000022013	8.23199e-44	2.27137e-42	-1.18757	Dnajc15			ENSMUSG00000000247	1.69956e-05	0.000109957	-1.66991	Lhx2
ENSMUSG00000009633	5.23837e-06	2.10677e-05	-1.94492	G0s2										ENSMUSG00000031103	5.78656e-19	5.73555e-18	-1.18714	Elf4			ENSMUSG00000072421	0.0113542	0.0328984	-1.66969	Gm10357
ENSMUSG00000082186	0.00244347	0.00622629	-1.94379	Gm12403										ENSMUSG00000040612	8.44365e-89	6.96795e-87	-1.1871	Ildr2			ENSMUSG00000020788	9.36557e-14	2.10865e-12	-1.6675	Atp2a3
ENSMUSG00000047330	3.05064e-06	1.26092e-05	-1.94326	Kcne4										ENSMUSG00000033355	3.258e-21	3.68857e-20	-1.18591	Rtp4			ENSMUSG00000063727	1.85337e-09	2.47316e-08	-1.6672	Tnfrsf11b
ENSMUSG00000045532	1.24337e-51	6.30242e-50	-1.94258	C1ql1										ENSMUSG00000042757	1.79779e-151	4.75621e-149	-1.18572	Tmem108			ENSMUSG00000029521	3.6937e-10	5.3788e-09	-1.66487	Chek2
ENSMUSG00000091580	0.00188144	0.00490666	-1.94172	Gm6467										ENSMUSG00000025453	6.54914e-07	2.62972e-06	-1.18504	Nnt			ENSMUSG00000020423	3.92116e-33	4.56803e-31	-1.6625	Btg2
ENSMUSG00000028044	2.04477e-72	1.75684e-70	-1.941	Cks1b										ENSMUSG00000025420	1.40139e-11	8.58102e-11	-1.18457	Katnal2			ENSMUSG00000089809	1.39255e-15	3.77557e-14	-1.66046	Rasgef1b
ENSMUSG00000049799	0.00520177	0.0122888	-1.94055	Lrrc19										ENSMUSG00000035126	4.90616e-24	6.3681e-23	-1.1842	Wdr78			ENSMUSG00000046593	0.00022489	0.0011008	-1.65993	Tmem215
ENSMUSG00000028884	7.09384e-48	3.07337e-46	-1.93472	Rpa2										ENSMUSG00000005237	0.000163975	0.000487831	-1.18348	Dnah2			ENSMUSG00000015605	5.1145e-34	6.36914e-32	-1.65992	Srf
ENSMUSG00000016758	0.0024702	0.00628837	-1.93176	Bik										ENSMUSG00000078853	3.57108e-21	4.03453e-20	-1.18214	Igtp			ENSMUSG00000042606	8.5758e-18	2.97795e-16	-1.6575	Hirip3
ENSMUSG00000025001	6.2091e-27	1.21686e-25	-1.93085	Hells										ENSMUSG00000034687	3.91705e-17	3.49716e-16	-1.18196	Fras1			ENSMUSG00000033960	7.60618e-11	1.21222e-09	-1.6571	Jcad
ENSMUSG00000035021	1.60514e-19	2.13856e-18	-1.9307	Baz1a										ENSMUSG00000031451	4.91479e-244	4.01896e-241	-1.18157	Gas6			ENSMUSG00000008845	4.18104e-08	4.52078e-07	-1.65437	Cd163
ENSMUSG00000020788	3.87413e-14	3.63884e-13	-1.92985	Atp2a3										ENSMUSG00000022525	1.58233e-07	6.79221e-07	-1.18039	Hrasls			ENSMUSG00000046561	7.69986e-05	0.000425188	-1.65356	Arsj
ENSMUSG00000034493	0.00388317	0.00945287	-1.9298	4930556J24Rik										ENSMUSG00000073471	1.74657e-44	4.8866e-43	-1.18031	Rsph3a			ENSMUSG00000054364	8.97403e-27	6.37969e-25	-1.65355	Rhob
ENSMUSG00000026646	1.88743e-64	1.38409e-62	-1.92736	Suv39h2										ENSMUSG00000024940	6.25381e-172	2.34388e-169	-1.17916	Ltbp3			ENSMUSG00000049892	6.07876e-11	9.84432e-10	-1.65211	Rasd1
ENSMUSG00000071341	1.15782e-14	1.13331e-13	-1.92632	Egr4										ENSMUSG00000030605	2.33958e-100	2.50531e-98	-1.17901	Mfge8			ENSMUSG00000056531	4.35019e-14	1.02281e-12	-1.65208	Ccdc18
ENSMUSG00000009356	5.22494e-09	3.04726e-08	-1.92251	Lpo										ENSMUSG00000021728	1.66902e-115	2.40206e-113	-1.17888	Emb			ENSMUSG00000036523	2.31645e-05	0.000144784	-1.65111	Greb1
ENSMUSG00000082901	0.00642571	0.0148932	-1.91968	Gm14323										ENSMUSG00000040147	1.6833e-18	1.61939e-17	-1.17871	Maob			ENSMUSG00000029394	9.96244e-06	6.77048e-05	-1.6511	Cdk2ap1
ENSMUSG00000005718	5.6661e-47	2.32531e-45	-1.9196	Tfap4										ENSMUSG00000003051	0.000121151	0.000367764	-1.17812	Elf3			ENSMUSG00000029005	4.98488e-16	1.43103e-14	-1.64744	Draxin
ENSMUSG00000037362	2.19585e-50	1.04218e-48	-1.91957	Nov										ENSMUSG00000021091	1.34127e-20	1.46773e-19	-1.17804	Serpina3n			ENSMUSG00000063445	2.09686e-06	1.65703e-05	-1.64727	Nmral1
ENSMUSG00000000531	4.02956e-38	1.23672e-36	-1.91939	Grasp										ENSMUSG00000019810	6.60213e-99	6.59846e-97	-1.17797	Fuca2			ENSMUSG00000016624	4.77851e-09	6.01293e-08	-1.64681	Phf21b
ENSMUSG00000028172	0.0104243	0.0229538	-1.91933	Tacr3										ENSMUSG00000049929	1.35138e-22	1.63054e-21	-1.17785	Lpar4			ENSMUSG00000064373	2.582e-06	2.00876e-05	-1.64541	Selenop
ENSMUSG00000032023	2.81713e-09	1.68867e-08	-1.91445	Jhy										ENSMUSG00000029314	8.6872e-05	0.000268989	-1.17771	Gpat3			ENSMUSG00000072934	0.0140269	0.039397	-1.64464	Trpc5os
ENSMUSG00000035187	0.00434133	0.0104412	-1.9138	Nkx6-1										ENSMUSG00000058173	2.48535e-19	2.52038e-18	-1.1776	Smco4			ENSMUSG00000009210	0.000128215	0.000668547	-1.64417	Prr29
ENSMUSG00000078180	0.0031129	0.00772204	-1.9125	Gm20900										ENSMUSG00000027360	1.41936e-06	5.50546e-06	-1.17735	Hdc			ENSMUSG00000078773	1.27077e-16	3.90908e-15	-1.64148	Rad54b
ENSMUSG00000069265	0.00470205	0.0112268	-1.91073	Hist1h3a										ENSMUSG00000001260	5.87161e-11	3.40743e-10	-1.17723	Gabrg1			ENSMUSG00000047904	2.00548e-29	1.70816e-27	-1.63903	Sstr2
ENSMUSG00000037169	8.87286e-117	2.73728e-114	-1.91042	Mycn										ENSMUSG00000030235	3.40236e-52	1.21687e-50	-1.17536	Slco1c1			ENSMUSG00000015890	0.00475662	0.0158061	-1.63769	Amdhd1
ENSMUSG00000037572	0.000320797	0.000976693	-1.90968	Wdhd1										ENSMUSG00000022178	1.71029e-59	7.3608e-58	-1.17504	Ajuba			ENSMUSG00000047832	2.16474e-19	8.62884e-18	-1.63724	Cdca4
ENSMUSG00000045273	4.80514e-34	1.27187e-32	-1.90915	Cenph										ENSMUSG00000073002	1.04971e-08	5.09561e-08	-1.17447	Vamp5			ENSMUSG00000044783	7.00985e-33	8.0112e-31	-1.63697	Hjurp
ENSMUSG00000036875	5.53356e-45	2.10664e-43	-1.90632	Dna2										ENSMUSG00000102671	1.04971e-08	5.09561e-08	-1.17447	Vamp5			ENSMUSG00000028640	0.00104492	0.00422957	-1.63652	Tfap2c
ENSMUSG00000033170	5.56713e-05	0.000192712	-1.90501	Card10										ENSMUSG00000058056	5.55122e-69	3.02626e-67	-1.17353	Palld			ENSMUSG00000027490	5.85071e-14	1.35097e-12	-1.63646	E2f1
ENSMUSG00000045165	0.00578125	0.0135062	-1.90447	AI467606										ENSMUSG00000034394	1.9762e-06	7.52261e-06	-1.17325	Lif			ENSMUSG00000107990	0.00173604	0.00659951	-1.63461	Gm7890
ENSMUSG00000038415	5.16858e-30	1.17961e-28	-1.90422	Foxq1										ENSMUSG00000054951	0.000395309	0.00111555	-1.1732	9130008F23Rik			ENSMUSG00000041361	4.94995e-05	0.000287327	-1.63068	Myzap
ENSMUSG00000048120	0.0173251	0.0361009	-1.90345	Entpd1										ENSMUSG00000024206	3.58617e-20	3.83563e-19	-1.1723	Rfx2			ENSMUSG00000073705	7.8695e-06	5.47379e-05	-1.62895	Cenps
ENSMUSG00000044645	2.16463e-27	4.34211e-26	-1.89804	Gm7334										ENSMUSG00000043091	3.31678e-86	2.58307e-84	-1.17216	Tuba1c			ENSMUSG00000005320	6.54356e-11	1.05216e-09	-1.62861	Fgfr4
ENSMUSG00000063754	0.00741489	0.0169401	-1.89777	Gm10136										ENSMUSG00000031891	2.11923e-08	9.9882e-08	-1.17177	Hsd11b2			ENSMUSG00000032586	1.45307e-07	1.42753e-06	-1.62834	Traip
ENSMUSG00000060639	0.00028004	0.000862733	-1.89671	Hist1h4i										ENSMUSG00000054196	3.68346e-50	1.24325e-48	-1.17157	Cthrc1			ENSMUSG00000031952	3.19631e-06	2.42707e-05	-1.62778	Chst5
ENSMUSG00000026779	2.66979e-17	3.13868e-16	-1.89642	Mastl										ENSMUSG00000106929	3.68346e-50	1.24325e-48	-1.17157	Cthrc1			ENSMUSG00000000078	3.57897e-35	4.71719e-33	-1.62507	Klf6
ENSMUSG00000044534	0.000338414	0.00102579	-1.89332	Ackr2										ENSMUSG00000075302	1.13192e-08	5.474e-08	-1.17115	Erich2			ENSMUSG00000026288	1.82376e-08	2.10023e-07	-1.62499	Inpp5d
ENSMUSG00000103293	0.00962199	0.0213712	-1.89149	Gm5842										ENSMUSG00000047986	0.0104526	0.0227999	-1.17087	Palm3			ENSMUSG00000029343	0.0035351	0.012238	-1.62443	Crybb1
ENSMUSG00000100210	0.00523375	0.0123519	-1.89135	Hist1h3f										ENSMUSG00000026875	1.46539e-13	1.04821e-12	-1.16999	Traf1			ENSMUSG00000074802	6.1126e-16	1.73274e-14	-1.62419	Gas2l3
ENSMUSG00000025469	0.000198337	0.00062867	-1.89012	Msx3										ENSMUSG00000032648	7.30754e-20	7.66546e-19	-1.16932	Pygm			ENSMUSG00000045273	1.88e-08	2.154e-07	-1.62314	Cenph
ENSMUSG00000028341	1.37967e-19	1.84917e-18	-1.88984	Nr4a3										ENSMUSG00000106877	7.30754e-20	7.66546e-19	-1.16932	Pygm			ENSMUSG00000048747	1.11594e-06	9.22644e-06	-1.62049	E130114P18Rik
ENSMUSG00000007080	4.57798e-52	2.35385e-50	-1.88963	Pole										ENSMUSG00000044948	2.95455e-35	5.97889e-34	-1.16914	Cfap43			ENSMUSG00000027611	9.10533e-10	1.26863e-08	-1.61968	Procr
ENSMUSG00000113920	0.00320811	0.00793953	-1.88833	Gm18783										ENSMUSG00000029455	3.0366e-70	1.69128e-68	-1.16805	Aldh2			ENSMUSG00000042102	0.00389966	0.0133112	-1.61922	Dmgdh
ENSMUSG00000021714	2.84367e-26	5.39574e-25	-1.88724	Cenpk										ENSMUSG00000026399	8.69147e-17	7.58291e-16	-1.16749	Cd55			ENSMUSG00000070713	2.12475e-07	2.03105e-06	-1.61161	Gm10282
ENSMUSG00000087006	3.63932e-13	3.13886e-12	-1.88622	Gm13889										ENSMUSG00000032221	2.33004e-20	2.51908e-19	-1.16718	Mns1			ENSMUSG00000021732	0.00294285	0.0104563	-1.60875	Fgf10
ENSMUSG00000053559	7.98081e-12	6.14196e-11	-1.8857	Smagp										ENSMUSG00000033788	9.90858e-07	3.90654e-06	-1.16711	Dysf			ENSMUSG00000028560	8.03956e-14	1.83296e-12	-1.60621	Usp1
ENSMUSG00000032528	1.76287e-11	1.31894e-10	-1.88406	Vipr1										ENSMUSG00000027030	3.52161e-65	1.76473e-63	-1.16686	Stk39			ENSMUSG00000030606	2.16619e-08	2.45234e-07	-1.60593	Hapln3
ENSMUSG00000072082	2.34773e-49	1.06081e-47	-1.88275	Ccnf										ENSMUSG00000022853	1.49855e-06	5.79389e-06	-1.16501	Ehhadh			ENSMUSG00000045629	3.3596e-10	4.92006e-09	-1.60446	Sh3tc2
ENSMUSG00000056824	0.000165284	0.000531337	-1.88252	Zfp663										ENSMUSG00000096141	0.000419328	0.00117778	-1.16495	Dnah7a			ENSMUSG00000051627	2.03689e-05	0.000129234	-1.60432	Hist1h1e
ENSMUSG00000027635	3.83084e-32	9.50696e-31	-1.88039	Dsn1										ENSMUSG00000048776	6.93206e-22	8.14551e-21	-1.16493	Pthlh			ENSMUSG00000001865	0.00932883	0.0279772	-1.59947	Cpa3
ENSMUSG00000054690	3.52479e-14	3.32467e-13	-1.88019	Emcn										ENSMUSG00000055044	4.09598e-12	2.61857e-11	-1.16456	Pdlim1			ENSMUSG00000034842	0.002232	0.00822682	-1.59778	Art3
ENSMUSG00000034041	4.60473e-13	3.94411e-12	-1.87685	Lyl1										ENSMUSG00000009356	0.00273475	0.00670548	-1.16423	Lpo			ENSMUSG00000050721	3.56482e-11	5.93271e-10	-1.5939	Plekho2
ENSMUSG00000038132	9.31411e-46	3.62299e-44	-1.87541	Rbm24										ENSMUSG00000038168	8.25165e-10	4.39193e-09	-1.16421	P3h2			ENSMUSG00000063632	1.35384e-17	4.58656e-16	-1.59301	Sox11
ENSMUSG00000026989	0.00276258	0.00694937	-1.87527	Dapl1										ENSMUSG00000050108	0.000852438	0.00227393	-1.16312	Bpifc			ENSMUSG00000032502	9.60461e-05	0.000516162	-1.593	Stac
ENSMUSG00000095105	0.000486479	0.00142791	-1.87325	Edaradd										ENSMUSG00000098188	1.64767e-112	2.24558e-110	-1.16239	Sowahc			ENSMUSG00000022360	4.65102e-33	5.38356e-31	-1.5921	Atad2
ENSMUSG00000037894	8.48091e-115	2.40871e-112	-1.87265	H2afz										ENSMUSG00000048772	6.74783e-09	3.33407e-08	-1.1618	Tmem53			ENSMUSG00000019823	1.38279e-16	4.24644e-15	-1.58898	Mical1
ENSMUSG00000059864	0.00368458	0.00901892	-1.87182	Olfr1393										ENSMUSG00000050270	2.6567e-07	1.11486e-06	-1.16122	Tmem220			ENSMUSG00000007080	3.33031e-07	3.06814e-06	-1.58715	Pole
ENSMUSG00000071265	9.19736e-14	8.42644e-13	-1.8709	1700086L19Rik										ENSMUSG00000047414	3.69148e-100	3.90645e-98	-1.1606	Flrt2			ENSMUSG00000018126	0.000272184	0.00130505	-1.58387	Baiap2l2
ENSMUSG00000114515	0.00479011	0.0114082	-1.87079	Aldoa										ENSMUSG00000051029	3.56991e-17	3.19516e-16	-1.16059	Serpinb1b			ENSMUSG00000044927	2.75278e-07	2.574e-06	-1.58159	H1fx
ENSMUSG00000006235	1.2344e-08	6.8893e-08	-1.87068	Epor										ENSMUSG00000022180	1.09704e-140	2.46696e-138	-1.15993	Slc7a8			ENSMUSG00000023467	0.00863122	0.0262425	-1.5814	Tulp2
ENSMUSG00000022070	1.05174e-64	7.80866e-63	-1.86965	Bora										ENSMUSG00000039543	2.85519e-07	1.19176e-06	-1.15958	Cfap70			ENSMUSG00000025001	2.48524e-19	9.84123e-18	-1.57608	Hells
ENSMUSG00000078917	0.00710029	0.0162915	-1.86827	Gm11281										ENSMUSG00000022440	2.39634e-106	2.91285e-104	-1.15934	C1qtnf6			ENSMUSG00000020185	4.62554e-20	1.96526e-18	-1.57602	E2f7
ENSMUSG00000020178	1.78875e-09	1.0976e-08	-1.8659	Adora2a										ENSMUSG00000035914	4.2269e-37	9.16167e-36	-1.15886	Cd276			ENSMUSG00000111671	0.0164073	0.0448753	-1.57512	Gm6983
ENSMUSG00000074793	1.6485e-21	2.50183e-20	-1.86424	Hspa12b										ENSMUSG00000069874	1.88117e-34	3.69861e-33	-1.15804	Irgm2			ENSMUSG00000002835	1.3976e-28	1.14711e-26	-1.57471	Chaf1a
ENSMUSG00000044562	5.97197e-38	1.8142e-36	-1.86361	Rasip1										ENSMUSG00000024664	8.26974e-146	2.03798e-143	-1.15803	Fads3			ENSMUSG00000017767	0.00476491	0.0158278	-1.57099	Spata25
ENSMUSG00000048938	0.00573723	0.0134191	-1.86289	Nr1h5										ENSMUSG00000038418	2.70907e-32	4.91292e-31	-1.15756	Egr1			ENSMUSG00000020653	3.02882e-19	1.19105e-17	-1.57	Klf11
ENSMUSG00000002908	1.9572e-15	2.02429e-14	-1.85963	Kcnn1										ENSMUSG00000081683	6.27224e-57	2.53568e-55	-1.15711	Fzd10			ENSMUSG00000054404	1.42228e-06	1.15115e-05	-1.56895	Slfn5
ENSMUSG00000111706	1.9572e-15	2.02429e-14	-1.85963	AC019302.1										ENSMUSG00000063605	3.8884e-18	3.66627e-17	-1.1569	Ccdc102a			ENSMUSG00000037166	2.50003e-06	1.95086e-05	-1.56894	Ppp1r14a
ENSMUSG00000039977	4.58022e-07	2.12096e-06	-1.85959	Deup1										ENSMUSG00000036867	0.00110634	0.00289373	-1.15686	Smad6			ENSMUSG00000025610	0.00904176	0.0273068	-1.56408	Map3k7cl
ENSMUSG00000054146	0.00173794	0.0045724	-1.85583	Krt15										ENSMUSG00000022246	3.98498e-112	5.34998e-110	-1.15605	Rai14			ENSMUSG00000028654	5.44033e-22	2.75944e-20	-1.56407	Mycl
ENSMUSG00000033032	5.10498e-27	1.00267e-25	-1.85561	Afap1l1										ENSMUSG00000071398	1.80071e-18	1.72864e-17	-1.15549	2410004P03Rik			ENSMUSG00000004552	0.00749329	0.0232739	-1.56401	Ctse
ENSMUSG00000055102	1.93097e-05	7.15338e-05	-1.85532	Zfp819										ENSMUSG00000022893	6.88628e-174	2.63583e-171	-1.15544	Adamts1			ENSMUSG00000072675	0.00014177	0.000728705	-1.56262	Duxbl2
ENSMUSG00000009545	0.000710364	0.00201563	-1.85477	Kcnq1										ENSMUSG00000025185	1.84051e-48	5.97667e-47	-1.15541	Loxl4			ENSMUSG00000056498	4.11993e-09	5.20599e-08	-1.56177	Tmem154
ENSMUSG00000022439	0.000881976	0.0024524	-1.85443	Parvg										ENSMUSG00000032806	2.32718e-13	1.63859e-12	-1.15494	Slc10a3			ENSMUSG00000096210	5.6307e-21	2.62722e-19	-1.55965	H1f0
ENSMUSG00000017697	3.30285e-14	3.12192e-13	-1.85311	Ada										ENSMUSG00000032456	0.00534059	0.0124179	-1.15487	Nmnat3			ENSMUSG00000030109	0.000222697	0.00109154	-1.55842	Slc6a12
ENSMUSG00000037628	5.57122e-13	4.73792e-12	-1.85269	Cdkn3										ENSMUSG00000054509	1.25586e-37	2.78582e-36	-1.15409	Parp4			ENSMUSG00000080193	0.00320581	0.0112621	-1.55368	Gm14756
ENSMUSG00000083472	0.0113721	0.0247815	-1.85109	Gm13491										ENSMUSG00000046879	2.04333e-74	1.24188e-72	-1.15383	Irgm1			ENSMUSG00000027811	1.35411e-13	3.00015e-12	-1.55222	4930579G24Rik
ENSMUSG00000024107	0.000796415	0.00223463	-1.84881	Lhcgr										ENSMUSG00000026535	2.31967e-43	6.31329e-42	-1.15365	Ifi202b			ENSMUSG00000002257	4.59498e-07	4.12178e-06	-1.55127	Def6
ENSMUSG00000026009	0.00384758	0.00937172	-1.84744	Icos										ENSMUSG00000024990	2.87303e-07	1.19893e-06	-1.15184	Rbp4			ENSMUSG00000029730	9.06715e-14	2.04913e-12	-1.55122	Mcm7
ENSMUSG00000026582	7.36244e-05	0.000249926	-1.8464	Sele										ENSMUSG00000016918	8.07749e-236	6.05476e-233	-1.1518	Sulf1			ENSMUSG00000089910	0.01147	0.0331753	-1.54919	Gm16113
ENSMUSG00000033222	7.11285e-33	1.81297e-31	-1.84632	Ttf2										ENSMUSG00000000296	6.52892e-39	1.49055e-37	-1.15108	Tpd52l1			ENSMUSG00000042189	2.35201e-08	2.64447e-07	-1.54849	Tekt3
ENSMUSG00000090451	0.0122769	0.0265688	-1.84373	Gm6133										ENSMUSG00000068335	6.72171e-16	5.52667e-15	-1.15034	Dok1			ENSMUSG00000028551	5.71723e-05	0.000326386	-1.5484	Cdkn2c
ENSMUSG00000021223	4.60017e-15	4.62161e-14	-1.84363	Papln										ENSMUSG00000030125	2.29694e-19	2.3359e-18	-1.14995	Lrrc23			ENSMUSG00000021933	7.75998e-11	1.23455e-09	-1.54766	Gucy1b2
ENSMUSG00000032035	2.48452e-55	1.40682e-53	-1.8433	Ets1										ENSMUSG00000028607	3.92483e-22	4.65137e-21	-1.14911	Cpt2			ENSMUSG00000048572	0.000133817	0.000692953	-1.54543	Tmem252
ENSMUSG00000024990	2.09728e-17	2.49346e-16	-1.84167	Rbp4										ENSMUSG00000045625	3.18316e-12	2.05104e-11	-1.14651	Pigz			ENSMUSG00000099216	0.0102212	0.0301429	-1.54486	Obox8
ENSMUSG00000095315	0.00322054	0.00796698	-1.84108	Gm10130										ENSMUSG00000035121	0.011107	0.0240498	-1.14644	Neil2			ENSMUSG00000038811	0.000269525	0.00129402	-1.54344	Gngt2
ENSMUSG00000029917	0.00431289	0.0103877	-1.84043	C130060K24Rik										ENSMUSG00000063704	5.07035e-07	2.06277e-06	-1.14642	Mapk15			ENSMUSG00000021613	8.20991e-05	0.000450734	-1.5434	Hapln1
ENSMUSG00000032586	4.08847e-18	5.04169e-17	-1.84024	Traip										ENSMUSG00000043333	1.54118e-09	8.00859e-09	-1.145	Rhbdl2			ENSMUSG00000090222	0.000148278	0.000759993	-1.54328	Ifi203-ps
ENSMUSG00000031880	4.31192e-07	2.00398e-06	-1.83855	Rrad										ENSMUSG00000039179	2.28508e-08	1.07417e-07	-1.1444	Tekt5			ENSMUSG00000050840	2.57001e-20	1.11554e-18	-1.54257	Cdh20
ENSMUSG00000000093	5.79213e-23	9.53436e-22	-1.83684	Tbx2										ENSMUSG00000046637	1.52266e-22	1.83474e-21	-1.14379	Ttc34			ENSMUSG00000036106	3.47397e-13	7.22689e-12	-1.5417	Prr5
ENSMUSG00000067879	6.03045e-06	2.40479e-05	-1.8362	3110035E14Rik										ENSMUSG00000034161	1.86067e-08	8.81345e-08	-1.14359	Scx			ENSMUSG00000053559	0.000323854	0.00152327	-1.54138	Smagp
ENSMUSG00000009210	0.00900932	0.0201429	-1.83516	Prr29										ENSMUSG00000005124	1.80141e-11	1.093e-10	-1.14293	Wisp1			ENSMUSG00000030254	1.36466e-18	5.04954e-17	-1.54055	Rad18
ENSMUSG00000020185	1.00664e-18	1.2884e-17	-1.83459	E2f7										ENSMUSG00000023084	8.17749e-09	4.01181e-08	-1.14253	Lrrc71			ENSMUSG00000043155	0.000328452	0.00154088	-1.53685	Hpdl
ENSMUSG00000033007	0.00290017	0.00725568	-1.83312	Asic4										ENSMUSG00000020541	1.05542e-42	2.77589e-41	-1.14173	Tom1l1			ENSMUSG00000041696	3.0216e-05	0.000183337	-1.53351	Rasl12
ENSMUSG00000022360	5.1355e-32	1.26744e-30	-1.82978	Atad2										ENSMUSG00000001247	5.80319e-17	5.12515e-16	-1.1417	Lsr			ENSMUSG00000027009	5.92084e-19	2.26991e-17	-1.53288	Itga4
ENSMUSG00000027459	2.57847e-72	2.19698e-70	-1.82788	Fam110a										ENSMUSG00000024887	1.3773e-28	2.15645e-27	-1.14162	Asah2			ENSMUSG00000019230	0.000105437	0.000562778	-1.53227	Lhx9
ENSMUSG00000049537	0.0132389	0.0283964	-1.82713	Tecrl										ENSMUSG00000038235	6.9372e-17	6.09674e-16	-1.14095	F11r			ENSMUSG00000002489	3.89001e-23	2.18822e-21	-1.53205	Tiam1
ENSMUSG00000029802	1.16295e-22	1.90207e-21	-1.82318	Abcg2										ENSMUSG00000060477	4.06955e-16	3.39412e-15	-1.14039	Irak2			ENSMUSG00000024910	1.30636e-05	8.65648e-05	-1.52626	Ctsw
ENSMUSG00000006720	1.24249e-38	3.86641e-37	-1.82258	Zfp184										ENSMUSG00000047735	3.14639e-12	2.02808e-11	-1.13898	Samd9l			ENSMUSG00000001444	0.0175665	0.0474636	-1.52434	Tbx21
ENSMUSG00000060204	0.0106497	0.0233997	-1.82256	Gm5868										ENSMUSG00000029381	3.10866e-71	1.79822e-69	-1.13894	Shroom3			ENSMUSG00000020182	1.09537e-10	1.70657e-09	-1.52167	Ddc
ENSMUSG00000028713	0.00919994	0.0205127	-1.82009	Cyp4b1										ENSMUSG00000040370	1.0495e-11	6.49038e-11	-1.13862	Etfrf1			ENSMUSG00000061702	1.44399e-07	1.42105e-06	-1.52106	Tmem91
ENSMUSG00000070473	1.04836e-11	7.98568e-11	-1.81835	Cldn3										ENSMUSG00000060487	1.76389e-41	4.43189e-40	-1.13775	Samd5			ENSMUSG00000040658	1.18596e-05	7.9285e-05	-1.51999	Dnph1
ENSMUSG00000030789	0.00357121	0.00876178	-1.81664	Itgax										ENSMUSG00000049001	0.0221595	0.0447017	-1.13774	Ndnf			ENSMUSG00000056394	5.41322e-16	1.54662e-14	-1.51804	Lig1
ENSMUSG00000028076	5.34846e-41	1.78545e-39	-1.81549	Cd1d1										ENSMUSG00000021895	8.40849e-75	5.17868e-73	-1.13718	Arhgef3			ENSMUSG00000026955	5.39768e-06	3.9002e-05	-1.51782	Sapcd2
ENSMUSG00000024640	5.74051e-68	4.54491e-66	-1.81525	Psat1										ENSMUSG00000034795	1.80189e-10	1.0089e-09	-1.13715	Ccdc122			ENSMUSG00000104213	0.00838409	0.0256075	-1.51608	Ighd
ENSMUSG00000033960	9.1981e-80	9.5687e-78	-1.8136	Jcad										ENSMUSG00000027860	1.06298e-12	7.09573e-12	-1.13679	Vangl1			ENSMUSG00000005883	0.00352564	0.0122122	-1.51588	Spo11
ENSMUSG00000078453	3.76544e-35	1.03178e-33	-1.81153	Abracl										ENSMUSG00000006800	1.08612e-53	4.05378e-52	-1.13614	Sulf2			ENSMUSG00000096546	0.011634	0.0335691	-1.51525	Smlr1
ENSMUSG00000027203	2.85553e-95	4.40465e-93	-1.81096	Dut										ENSMUSG00000032085	4.68544e-20	4.96122e-19	-1.13578	Tagln			ENSMUSG00000025082	0.000438027	0.00198133	-1.51235	Vwa2
ENSMUSG00000046280	1.6943e-09	1.04143e-08	-1.81046	She										ENSMUSG00000056215	2.64363e-05	8.78119e-05	-1.13566	Lrguk			ENSMUSG00000037813	2.33644e-20	1.029e-18	-1.51128	D630003M21Rik
ENSMUSG00000081404	0.00351918	0.00864599	-1.80968	Gm15694										ENSMUSG00000000693	1.09214e-11	6.74015e-11	-1.13536	Loxl3			ENSMUSG00000110430	0.0110574	0.0321728	-1.5094	Cmtm1
ENSMUSG00000020591	0.000441913	0.00130862	-1.80855	Ntsr2										ENSMUSG00000000253	3.47341e-13	2.40241e-12	-1.13513	Gmpr			ENSMUSG00000024621	3.13976e-17	1.02522e-15	-1.50874	Csf1r
ENSMUSG00000040856	1.37714e-07	6.82202e-07	-1.80804	Dlk1										ENSMUSG00000034853	1.27366e-10	7.21447e-10	-1.13472	Acot11			ENSMUSG00000026668	5.08969e-06	3.70135e-05	-1.50806	Ucma
ENSMUSG00000098411	1.37714e-07	6.82202e-07	-1.80804	AC165954.1										ENSMUSG00000030101	3.50811e-45	1.01792e-43	-1.13437	Sumf1			ENSMUSG00000051956	0.0121991	0.0349926	-1.50568	Rnf133
ENSMUSG00000044317	1.5016e-16	1.68031e-15	-1.80631	Gpr4										ENSMUSG00000028621	6.04174e-07	2.43538e-06	-1.13436	Cyb5rl			ENSMUSG00000027323	8.78876e-09	1.06028e-07	-1.50509	Rad51
ENSMUSG00000040435	1.76685e-08	9.71549e-08	-1.80624	Ppp1r15a										ENSMUSG00000020707	9.57681e-09	4.67408e-08	-1.13365	Rnf135			ENSMUSG00000000318	8.96179e-05	0.000485372	-1.50486	Clec10a
ENSMUSG00000040867	1.45649e-19	1.94775e-18	-1.80505	Begain										ENSMUSG00000041120	5.35077e-33	1.00585e-31	-1.13341	Nbl1			ENSMUSG00000070720	4.75083e-06	3.48156e-05	-1.50426	Tmem200b
ENSMUSG00000024070	1.69731e-91	2.37266e-89	-1.80453	Prkd3										ENSMUSG00000050854	0.000152078	0.000454767	-1.13334	Tmem125			ENSMUSG00000020105	2.89223e-23	1.64229e-21	-1.50372	Lrig3
ENSMUSG00000022673	4.05359e-99	7.25309e-97	-1.80405	Mcm4										ENSMUSG00000042581	7.39929e-13	5.0005e-12	-1.13331	Thsd7b			ENSMUSG00000027356	0.000922939	0.00380057	-1.50342	Fermt1
ENSMUSG00000098000	0.0107119	0.0235032	-1.80084	Gm27026										ENSMUSG00000068744	1.14359e-26	1.65246e-25	-1.13317	Psrc1			ENSMUSG00000045532	0.00371763	0.012778	-1.50236	C1ql1
ENSMUSG00000022881	6.33277e-44	2.32197e-42	-1.79376	Rfc4										ENSMUSG00000054342	7.28584e-05	0.000227754	-1.13274	Kcnn4			ENSMUSG00000024154	0.0160041	0.0440191	-1.50184	Gtf2a1l
ENSMUSG00000024247	7.19635e-33	1.83164e-31	-1.79316	Pkdcc										ENSMUSG00000073481	2.56233e-29	4.14908e-28	-1.13258	2014-03-01			ENSMUSG00000051906	0.000703377	0.00299974	-1.50096	Cd209f
ENSMUSG00000004951	3.06616e-05	0.000110056	-1.7929	Hspb1										ENSMUSG00000030108	1.91603e-15	1.53812e-14	-1.13208	Slc6a13			ENSMUSG00000090628	0.00943305	0.0282036	-1.49782	Gm17083
ENSMUSG00000024992	0.00041694	0.00124028	-1.79134	Pde6c										ENSMUSG00000017417	0.00038371	0.00108435	-1.13195	Plxdc1			ENSMUSG00000027342	2.66347e-08	2.96695e-07	-1.49685	Pcna
ENSMUSG00000028333	1.60184e-110	4.03686e-108	-1.79081	Anp32b										ENSMUSG00000027831	8.51316e-05	0.000263939	-1.13189	Veph1			ENSMUSG00000024070	4.70878e-24	2.8248e-22	-1.49458	Prkd3
ENSMUSG00000000184	3.48308e-90	4.5491e-88	-1.79024	Ccnd2										ENSMUSG00000027684	1.54581e-05	5.28189e-05	-1.13129	Mecom			ENSMUSG00000042099	3.05346e-07	2.83629e-06	-1.49217	Kank3
ENSMUSG00000026934	0.000226035	0.000709179	-1.78738	Lhx3										ENSMUSG00000051236	9.08709e-21	1.00292e-19	-1.13114	Msrb3			ENSMUSG00000081051	0.017918	0.0482185	-1.48805	Gm15427
ENSMUSG00000015890	0.0159027	0.0334699	-1.78654	Amdhd1										ENSMUSG00000002104	0.000570546	0.00156896	-1.13082	Rapsn			ENSMUSG00000062327	0.0107057	0.0313108	-1.48749	T
ENSMUSG00000028976	0.0033229	0.00820771	-1.78612	Slc2a5										ENSMUSG00000111579	0.000570546	0.00156896	-1.13082	Rapsn			ENSMUSG00000039977	9.59207e-05	0.000515641	-1.48599	Deup1
ENSMUSG00000081087	0.0198006	0.040574	-1.7859	Rps15a-ps7										ENSMUSG00000030847	3.6891e-66	1.9071e-64	-1.12993	Bag3			ENSMUSG00000090363	0.00207631	0.0077255	-1.48581	Gm3512
ENSMUSG00000033082	2.44896e-10	1.65044e-09	-1.78576	Clec1a										ENSMUSG00000097829	1.2876e-16	1.11045e-15	-1.12942	Myadm			ENSMUSG00000058398	4.32127e-07	3.90537e-06	-1.48474	Prss43
ENSMUSG00000040125	4.0809e-11	2.95865e-10	-1.78548	Gpr26										ENSMUSG00000026730	1.18661e-24	1.57544e-23	-1.1292	Pter			ENSMUSG00000074768	2.79809e-10	4.138e-09	-1.48454	Bhmt
ENSMUSG00000042988	6.35361e-05	0.000217579	-1.78031	Notum										ENSMUSG00000020782	1.02754e-08	4.99741e-08	-1.12912	Llgl2			ENSMUSG00000034845	4.13613e-07	3.75119e-06	-1.48163	Plvap
ENSMUSG00000005883	0.0206374	0.0421005	-1.77646	Spo11										ENSMUSG00000033386	1.91454e-12	1.25337e-11	-1.12898	Frrs1			ENSMUSG00000046618	1.05838e-19	4.39339e-18	-1.47941	Olfml2a
ENSMUSG00000044933	1.0096e-06	4.46264e-06	-1.77645	Sstr3										ENSMUSG00000037613	1.02633e-12	6.8613e-12	-1.12822	Tnfrsf23			ENSMUSG00000042029	2.56334e-23	1.46941e-21	-1.47912	Ncapg2
ENSMUSG00000059791	9.24643e-19	1.18685e-17	-1.77639	Nrm										ENSMUSG00000078995	1.22162e-09	6.41664e-09	-1.12797	Zfp456			ENSMUSG00000040710	9.0262e-08	9.27111e-07	-1.47887	St8sia4
ENSMUSG00000022978	7.89329e-48	3.38692e-46	-1.7757	Mis18a										ENSMUSG00000020788	4.98685e-08	2.26492e-07	-1.12753	Atp2a3			ENSMUSG00000018362	1.4831e-11	2.58248e-10	-1.47863	Kpna2
ENSMUSG00000026514	8.03361e-10	5.14295e-09	-1.77566	Cnih3										ENSMUSG00000030657	2.25835e-43	6.15571e-42	-1.12744	Xylt1			ENSMUSG00000028749	0.00304214	0.0107852	-1.47842	Pla2g2f
ENSMUSG00000032936	2.59338e-17	3.05286e-16	-1.77289	Camkv										ENSMUSG00000113255	2.99001e-05	9.85171e-05	-1.12715	Tes3-ps			ENSMUSG00000078639	1.4683e-05	9.63413e-05	-1.47425	Gm12695
ENSMUSG00000028626	5.51846e-21	8.08697e-20	-1.77246	Col9a2										ENSMUSG00000032023	0.00360266	0.00863581	-1.12657	Jhy			ENSMUSG00000084274	0.0103428	0.0304418	-1.47277	Gm12504
ENSMUSG00000024968	5.14747e-104	1.12322e-101	-1.76991	Rcor2										ENSMUSG00000091586	8.00336e-23	9.76139e-22	-1.1263	Cyp4f17			ENSMUSG00000000782	1.14154e-06	9.42513e-06	-1.47167	Tcf7
ENSMUSG00000029730	1.69296e-86	2.04677e-84	-1.76973	Mcm7										ENSMUSG00000092035	2.86454e-140	6.20879e-138	-1.12609	Peg10			ENSMUSG00000027217	1.2576e-08	1.48422e-07	-1.47114	Tspan18
ENSMUSG00000022021	3.35424e-53	1.78093e-51	-1.76904	Diaph3										ENSMUSG00000026003	4.24084e-100	4.46156e-98	-1.12609	Acadl			ENSMUSG00000030792	0.00256004	0.00925459	-1.47034	Dkkl1
ENSMUSG00000079429	4.0851e-12	3.23285e-11	-1.76855	Mroh2a										ENSMUSG00000038648	4.47687e-67	2.34807e-65	-1.12559	Creb3l2			ENSMUSG00000030978	1.89188e-07	1.82683e-06	-1.47018	Rrm1
ENSMUSG00000062210	1.85815e-44	6.99955e-43	-1.7681	Tnfaip8										ENSMUSG00000022510	0.00821727	0.0183479	-1.12556	Trp63			ENSMUSG00000035431	0.00105663	0.00427504	-1.46996	Sstr1
ENSMUSG00000069117	0.00413724	0.0100186	-1.76633	Gm10260										ENSMUSG00000024197	4.79526e-72	2.83256e-70	-1.12532	Plin3			ENSMUSG00000032936	2.89629e-10	4.26577e-09	-1.46915	Camkv
ENSMUSG00000025608	3.02547e-39	9.54759e-38	-1.76614	Podxl										ENSMUSG00000075592	8.66714e-73	5.14594e-71	-1.12514	Nynrin			ENSMUSG00000057123	0.000106738	0.000568878	-1.46685	Gja5
ENSMUSG00000070713	2.31718e-50	1.09686e-48	-1.76383	Gm10282										ENSMUSG00000078921	0.0106649	0.0232024	-1.12451	Tgtp2			ENSMUSG00000040867	1.28773e-06	1.05168e-05	-1.46601	Begain
ENSMUSG00000042002	0.0106622	0.0234171	-1.7638	Foxn4										ENSMUSG00000031239	3.25744e-100	3.46754e-98	-1.12414	Itm2a			ENSMUSG00000019960	4.02601e-13	8.3083e-12	-1.46406	Dusp6
ENSMUSG00000023345	2.78365e-18	3.46368e-17	-1.76211	Poc1a										ENSMUSG00000079018	5.76159e-05	0.000182548	-1.12352	Ly6c1			ENSMUSG00000059791	4.49408e-07	4.03991e-06	-1.46393	Nrm
ENSMUSG00000051627	0.00318702	0.00789059	-1.76116	Hist1h1e										ENSMUSG00000031893	3.03422e-05	9.98457e-05	-1.12336	Tsnaxip1			ENSMUSG00000047686	0.00548816	0.0178462	-1.46346	Rtl3
ENSMUSG00000032028	0.00785057	0.0178081	-1.76071	Nxpe2										ENSMUSG00000028088	4.61005e-06	1.6741e-05	-1.12305	Fmo5			ENSMUSG00000026009	0.00576153	0.0186077	-1.46219	Icos
ENSMUSG00000058925	0.00153753	0.00408842	-1.75965	1700011I03Rik										ENSMUSG00000030921	0.00377757	0.00901905	-1.12264	Trim30a			ENSMUSG00000032198	3.62334e-07	3.32115e-06	-1.46192	Dock6
ENSMUSG00000003559	3.10631e-13	2.69943e-12	-1.7594	As3mt										ENSMUSG00000033501	0.00588529	0.013553	-1.12232	Crygs			ENSMUSG00000026049	1.60158e-06	1.28646e-05	-1.46061	Tex30
ENSMUSG00000028549	1.68825e-18	2.12881e-17	-1.75868	Itgb3bp										ENSMUSG00000006204	0.00180658	0.00458268	-1.12199	5430419D17Rik			ENSMUSG00000042417	1.79523e-07	1.74001e-06	-1.46017	Ccno
ENSMUSG00000041313	2.21073e-47	9.19921e-46	-1.75664	Slc7a1										ENSMUSG00000021994	7.47851e-34	1.44045e-32	-1.12164	Wnt5a			ENSMUSG00000057530	1.7073e-10	2.59719e-09	-1.45591	Ece1
ENSMUSG00000081480	0.0128873	0.0277353	-1.75406	Gm13608										ENSMUSG00000026208	2.40451e-05	8.02246e-05	-1.12143	Des			ENSMUSG00000009633	1.72702e-05	0.000111375	-1.45497	G0s2
ENSMUSG00000026602	0.00494869	0.0117467	-1.75353	Nphs2										ENSMUSG00000062312	1.49834e-14	1.13927e-13	-1.12129	Erbb2			ENSMUSG00000028884	1.2567e-09	1.7152e-08	-1.45484	Rpa2
ENSMUSG00000048087	0.000670433	0.00191233	-1.75025	Gm4737										ENSMUSG00000057176	4.21732e-07	1.73139e-06	-1.12113	Ccdc189			ENSMUSG00000066551	1.9634e-06	1.56112e-05	-1.45438	Hmgb1
ENSMUSG00000036814	1.44035e-13	1.29639e-12	-1.74982	Slc6a20a										ENSMUSG00000015839	2.64459e-118	3.93191e-116	-1.12073	Nfe2l2			ENSMUSG00000022385	2.21071e-06	1.73485e-05	-1.45415	Gtse1
ENSMUSG00000056130	2.60664e-12	2.10757e-11	-1.74947	Ticam2										ENSMUSG00000028197	0.0109951	0.023823	-1.11974	Col24a1			ENSMUSG00000020486	8.15101e-05	0.000448318	-1.45263	2014-09-03
ENSMUSG00000066878	1.32065e-100	2.4615e-98	-1.74922	Gm10184										ENSMUSG00000029378	0.00551715	0.0127871	-1.11937	Mcub			ENSMUSG00000044352	0.000119695	0.000630127	-1.45188	Sowaha
ENSMUSG00000044783	3.70983e-07	1.73906e-06	-1.74757	Hjurp										ENSMUSG00000046731	3.70797e-15	2.91804e-14	-1.11923	Kctd11			ENSMUSG00000059422	4.39098e-21	2.07018e-19	-1.45171	Gm8116
ENSMUSG00000053310	5.22122e-06	2.10035e-05	-1.74754	Nrgn										ENSMUSG00000113569	0.00234653	0.00582182	-1.11867	Gm48035			ENSMUSG00000039831	1.58389e-16	4.76673e-15	-1.45153	Arhgap29
ENSMUSG00000074939	0.0172904	0.0360411	-1.74624	Chrm5										ENSMUSG00000030281	2.24515e-13	1.58393e-12	-1.11866	Il17rc			ENSMUSG00000031403	6.29985e-14	1.44728e-12	-1.4515	Dkc1
ENSMUSG00000026712	3.33676e-05	0.000119115	-1.74426	Mrc1										ENSMUSG00000026956	2.2034e-17	1.99895e-16	-1.11827	Uap1l1			ENSMUSG00000031245	5.47895e-08	5.82646e-07	-1.45121	Hmgn5
ENSMUSG00000022369	2.39842e-27	4.80032e-26	-1.74187	Mtbp										ENSMUSG00000025321	1.2634e-108	1.56749e-106	-1.11736	Itgb8			ENSMUSG00000091313	0.00320182	0.0112543	-1.4468	Fth-ps2
ENSMUSG00000015605	4.64476e-43	1.63278e-41	-1.74049	Srf										ENSMUSG00000006641	4.95264e-21	5.54782e-20	-1.11731	Slc5a6			ENSMUSG00000020101	3.75433e-09	4.77745e-08	-1.44528	Vsir
ENSMUSG00000020150	1.06856e-30	2.51906e-29	-1.74015	Gamt										ENSMUSG00000063428	7.85738e-37	1.67879e-35	-1.11703	Ddo			ENSMUSG00000038132	7.57198e-10	1.06402e-08	-1.4418	Rbm24
ENSMUSG00000030978	9.0399e-67	7.00221e-65	-1.73972	Rrm1										ENSMUSG00000036249	1.17933e-25	1.63327e-24	-1.11681	Rbm43			ENSMUSG00000072082	7.88266e-06	5.47872e-05	-1.44175	Ccnf
ENSMUSG00000054764	0.00898145	0.0200957	-1.73945	Mtnr1a										ENSMUSG00000031387	4.80439e-19	4.78577e-18	-1.11659	Renbp			ENSMUSG00000027203	2.15108e-05	0.000135622	-1.44117	Dut
ENSMUSG00000084902	0.0168159	0.0351667	-1.73799	Gm281										ENSMUSG00000074183	1.07535e-05	3.74334e-05	-1.11487	Gsta1			ENSMUSG00000021223	3.56891e-12	6.58934e-11	-1.4393	Papln
ENSMUSG00000113411	0.00884624	0.0198303	-1.73565	Gm48643										ENSMUSG00000073791	9.6424e-05	0.000296428	-1.11481	Efcab7			ENSMUSG00000028626	1.73562e-06	1.38734e-05	-1.4389	Col9a2
ENSMUSG00000059422	1.24864e-07	6.22336e-07	-1.73551	Gm8116										ENSMUSG00000026611	7.48584e-07	2.98405e-06	-1.1136	Spata17			ENSMUSG00000006958	9.69914e-06	6.61146e-05	-1.43697	Chrd
ENSMUSG00000101188	0.00348033	0.0085623	-1.73521	Eif4a-ps4										ENSMUSG00000027375	6.92505e-35	1.37812e-33	-1.11353	Mal			ENSMUSG00000079429	2.80035e-08	3.10793e-07	-1.43603	Mroh2a
ENSMUSG00000000037	6.8705e-09	3.93514e-08	-1.73382	Scml2										ENSMUSG00000032431	6.29695e-66	3.22741e-64	-1.11328	Crtap			ENSMUSG00000019989	2.64907e-06	2.05562e-05	-1.43556	Enpp3
ENSMUSG00000044199	0.00375647	0.00917603	-1.73284	S1pr4										ENSMUSG00000018593	1.09563e-156	3.1791e-154	-1.11316	Sparc			ENSMUSG00000009471	0.00790863	0.0243274	-1.43469	Myod1
ENSMUSG00000004791	4.47853e-22	7.04788e-21	-1.73209	Pgf										ENSMUSG00000072944	0.000137043	0.000412896	-1.11306	Nup62cl			ENSMUSG00000038252	2.58902e-06	2.01248e-05	-1.43425	Ncapd2
ENSMUSG00000049149	0.00473646	0.0112939	-1.72846	Olfr1258										ENSMUSG00000028280	0.00174787	0.00444565	-1.11298	Gabrr1			ENSMUSG00000040435	1.09048e-14	2.71973e-13	-1.43244	Ppp1r15a
ENSMUSG00000101452	0.0185591	0.0383109	-1.7281	Gm28530										ENSMUSG00000062949	9.2686e-113	1.27284e-110	-1.11282	Atp11c			ENSMUSG00000045382	5.6399e-15	1.44659e-13	-1.42862	Cxcr4
ENSMUSG00000056612	9.15771e-104	1.9742e-101	-1.72744	Ppp1r14b										ENSMUSG00000108408	9.2686e-113	1.27284e-110	-1.11282	Atp11c			ENSMUSG00000049539	0.00926527	0.0278235	-1.4271	Hist1h1a
ENSMUSG00000074280	0.00198713	0.00515525	-1.72713	Gm6166										ENSMUSG00000047786	1.03395e-24	1.37885e-23	-1.11272	Lix1			ENSMUSG00000031250	0.0162231	0.0445327	-1.42679	Tnmd
ENSMUSG00000034951	6.5409e-103	1.31501e-100	-1.72621	Cog7										ENSMUSG00000033036	0.00010239	0.000313798	-1.1127	Gm7879			ENSMUSG00000027635	3.4739e-16	1.01174e-14	-1.42602	Dsn1
ENSMUSG00000041361	1.98566e-05	7.34231e-05	-1.72476	Myzap										ENSMUSG00000064090	4.52254e-08	2.05924e-07	-1.11268	Vrk2			ENSMUSG00000007107	0.00971994	0.02891	-1.42439	Atp1a4
ENSMUSG00000042961	5.41353e-16	5.83169e-15	-1.72346	Egflam										ENSMUSG00000016534	2.41928e-202	1.36009e-199	-1.11237	Lamp2			ENSMUSG00000004880	1.41017e-19	5.72212e-18	-1.42323	Lbr
ENSMUSG00000030606	1.84398e-08	1.01117e-07	-1.72298	Hapln3										ENSMUSG00000024352	9.23774e-15	7.12637e-14	-1.11191	Spata24			ENSMUSG00000000673	3.62749e-05	0.000216964	-1.42318	Haao
ENSMUSG00000010362	8.64592e-17	9.82231e-16	-1.72142	Rdm1										ENSMUSG00000022783	8.16363e-24	1.04753e-22	-1.1107	Spag6			ENSMUSG00000009545	0.00369278	0.0127131	-1.42288	Kcnq1
ENSMUSG00000035842	2.49881e-53	1.33069e-51	-1.71994	Ddx11										ENSMUSG00000042567	0.00118713	0.00308753	-1.11066	Nek10			ENSMUSG00000038644	8.15742e-05	0.000448534	-1.42142	Pold1
ENSMUSG00000024742	2.64486e-77	2.50394e-75	-1.71755	Fen1										ENSMUSG00000030339	2.73813e-27	4.06092e-26	-1.11038	Ltbr			ENSMUSG00000044469	8.49299e-09	1.02925e-07	-1.42027	Tnfaip8l1
ENSMUSG00000048368	0.000229912	0.000720079	-1.71732	Omd										ENSMUSG00000048442	9.45674e-10	5.00078e-09	-1.11001	Smim5			ENSMUSG00000071724	5.78309e-05	0.000329938	-1.41943	Smpd5
ENSMUSG00000030047	2.46785e-10	1.66254e-09	-1.71522	Arhgap25										ENSMUSG00000028063	3.38967e-43	9.14245e-42	-1.10986	Lmna			ENSMUSG00000027641	1.86622e-21	9.08309e-20	-1.41927	Rbl1
ENSMUSG00000063445	5.42079e-60	3.45175e-58	-1.71511	Nmral1										ENSMUSG00000052031	4.95595e-34	9.6075e-33	-1.10984	Tagap1			ENSMUSG00000045281	0.00169331	0.00645497	-1.41418	Gpr20
ENSMUSG00000041708	1.36424e-10	9.40792e-10	-1.71311	Mpped1										ENSMUSG00000050122	1.53703e-06	5.93246e-06	-1.10971	Vwa3b			ENSMUSG00000031480	2.60294e-05	0.00016025	-1.41057	Thsd1
ENSMUSG00000040584	2.44002e-22	3.90163e-21	-1.71158	Abcb1a										ENSMUSG00000028962	3.25829e-57	1.32918e-55	-1.10932	Slc4a2			ENSMUSG00000054115	1.55902e-12	3.0044e-11	-1.41056	Skp2
ENSMUSG00000047904	2.7829e-74	2.46507e-72	-1.71145	Sstr2										ENSMUSG00000026893	1.38849e-09	7.25712e-09	-1.10922	Gca			ENSMUSG00000035245	7.6048e-10	1.06781e-08	-1.41008	Eogt
ENSMUSG00000002732	3.21107e-16	3.51196e-15	-1.70964	Fkbp7										ENSMUSG00000033684	5.87886e-103	6.69372e-101	-1.10921	Qsox1			ENSMUSG00000040125	9.36451e-05	0.000504912	-1.40713	Gpr26
ENSMUSG00000063632	2.39538e-90	3.17486e-88	-1.70887	Sox11										ENSMUSG00000035694	1.48733e-06	5.7542e-06	-1.10921	Caps2			ENSMUSG00000061482	0.00730321	0.0227526	-1.40699	Hist1h4d
ENSMUSG00000047115	3.87284e-11	2.81236e-10	-1.70723	Fam221a										ENSMUSG00000041324	6.26198e-05	0.000197498	-1.10895	Inhba			ENSMUSG00000109933	0.0034479	0.011989	-1.4066	Gm7600
ENSMUSG00000044966	3.82443e-12	3.03596e-11	-1.70717	Fbxo48										ENSMUSG00000062937	6.62425e-42	1.69504e-40	-1.1087	Mtap			ENSMUSG00000007646	2.75346e-05	0.000168769	-1.40652	Rad51c
ENSMUSG00000090066	1.51102e-05	5.68116e-05	-1.70692	1110002E22Rik										ENSMUSG00000020961	2.85728e-08	1.32857e-07	-1.10774	Ston2			ENSMUSG00000003038	1.14999e-06	9.48622e-06	-1.40626	Hmgn2
ENSMUSG00000071547	1.76558e-99	3.22363e-97	-1.70512	Nt5dc2										ENSMUSG00000031760	2.79132e-31	4.88006e-30	-1.10752	Mt3			ENSMUSG00000074794	7.37448e-13	1.47629e-11	-1.40597	Arrdc3
ENSMUSG00000026840	3.49335e-20	4.85299e-19	-1.70398	Lamc3										ENSMUSG00000041920	1.34083e-57	5.51981e-56	-1.10719	Slc16a6			ENSMUSG00000024742	2.86738e-06	2.20606e-05	-1.40516	Fen1
ENSMUSG00000073705	3.46328e-15	3.50897e-14	-1.70066	Cenps										ENSMUSG00000023249	1.3753e-32	2.52209e-31	-1.10705	Parp3			ENSMUSG00000032135	2.84854e-05	0.000173839	-1.40481	Mcam
ENSMUSG00000029123	0.00455203	0.0109036	-1.6998	Stk32b										ENSMUSG00000046733	0.00108411	0.00283888	-1.10633	Gprc5a			ENSMUSG00000078949	0.0104062	0.0305646	-1.4045	R3hdml
ENSMUSG00000060470	1.50975e-09	9.34418e-09	-1.69819	Adgrg3										ENSMUSG00000039419	7.56271e-92	6.54101e-90	-1.1063	Cntnap2			ENSMUSG00000031880	0.000636114	0.00273875	-1.40413	Rrad
ENSMUSG00000051235	4.97098e-20	6.87371e-19	-1.69801	Gen1										ENSMUSG00000007888	0.0038992	0.00928356	-1.10609	Crlf1			ENSMUSG00000033970	2.88668e-06	2.21807e-05	-1.40276	Rfc3
ENSMUSG00000091845	0.00968203	0.0214965	-1.69734	Rpl36-ps12										ENSMUSG00000024565	2.13702e-05	7.18329e-05	-1.10558	Sall3			ENSMUSG00000015468	1.04262e-07	1.05353e-06	-1.40131	Notch4
ENSMUSG00000050410	8.24743e-55	4.55467e-53	-1.69697	Tcf19										ENSMUSG00000022676	2.93851e-05	9.69443e-05	-1.10502	Snai2			ENSMUSG00000035842	3.08165e-09	3.99178e-08	-1.39813	Ddx11
ENSMUSG00000030930	2.00613e-42	6.91632e-41	-1.69662	Chst15										ENSMUSG00000039632	2.92212e-17	2.62582e-16	-1.10501	Ccdc151			ENSMUSG00000015217	4.77345e-10	6.85714e-09	-1.39494	Hmgb3
ENSMUSG00000023963	1.72761e-46	6.96219e-45	-1.6953	Cyp39a1										ENSMUSG00000001020	3.74691e-08	1.72176e-07	-1.10451	S100a4			ENSMUSG00000049307	0.00032701	0.00153531	-1.39405	Fut4
ENSMUSG00000076430	0.0193755	0.0397849	-1.69088	Hus1b										ENSMUSG00000033420	1.15308e-86	9.21951e-85	-1.10422	Antxr1			ENSMUSG00000022876	8.403e-10	1.17805e-08	-1.39348	Samsn1
ENSMUSG00000074794	4.91232e-82	5.3924e-80	-1.69075	Arrdc3										ENSMUSG00000029781	3.29903e-154	9.13069e-152	-1.10409	Fkbp9			ENSMUSG00000032023	0.0127088	0.036219	-1.39306	Jhy
ENSMUSG00000000628	8.31157e-34	2.17425e-32	-1.68941	Hk2										ENSMUSG00000001053	1.65675e-21	1.90569e-20	-1.10407	N4bp3			ENSMUSG00000006362	1.31705e-17	4.4703e-16	-1.39106	Cbfa2t3
ENSMUSG00000041406	7.70652e-15	7.64796e-14	-1.68652	BC055324										ENSMUSG00000027803	2.42884e-74	1.4712e-72	-1.10273	Wwtr1			ENSMUSG00000031262	2.76341e-06	2.13334e-05	-1.39023	Cenpi
ENSMUSG00000035455	1.96729e-26	3.75676e-25	-1.68607	Fignl1										ENSMUSG00000040605	1.78656e-60	7.87751e-59	-1.10254	Bace2			ENSMUSG00000045591	0.0101237	0.0298893	-1.3899	Olig3
ENSMUSG00000017344	2.31372e-09	1.3991e-08	-1.68482	Vtn										ENSMUSG00000020686	9.11887e-18	8.45175e-17	-1.10175	Gas2l2			ENSMUSG00000028693	2.87848e-10	4.24994e-09	-1.38949	Nasp
ENSMUSG00000024165	2.05e-77	1.95109e-75	-1.68328	Jpt2										ENSMUSG00000028730	4.73025e-13	3.24675e-12	-1.10075	Cfap57			ENSMUSG00000027478	4.41986e-15	1.1434e-13	-1.38849	Dnmt3b
ENSMUSG00000025219	0.00893276	0.0200117	-1.68317	Fgf8										ENSMUSG00000038760	1.04638e-23	1.33601e-22	-1.10042	Trhr			ENSMUSG00000073414	0.00503647	0.0165804	-1.38811	Mpig6b
ENSMUSG00000028010	7.19124e-39	2.24925e-37	-1.68309	Gar1										ENSMUSG00000055435	2.94094e-109	3.72589e-107	-1.10037	Maf			ENSMUSG00000066878	0.000333519	0.001561	-1.38508	Gm10184
ENSMUSG00000048540	5.28178e-94	7.74647e-92	-1.67944	Nhlh2										ENSMUSG00000022203	1.12796e-43	3.10274e-42	-1.10013	Efs			ENSMUSG00000058729	1.00906e-12	1.98915e-11	-1.38429	Lin9
ENSMUSG00000064080	1.82544e-19	2.42664e-18	-1.67748	Fbln2										ENSMUSG00000025350	4.9056e-46	1.46355e-44	-1.10012	Rdh5			ENSMUSG00000027470	0.000815498	0.00341578	-1.38378	Mylk2
ENSMUSG00000052396	0.022959	0.0461609	-1.67445	Mogat2										ENSMUSG00000039552	4.84903e-56	1.93424e-54	-1.09724	Rsph4a			ENSMUSG00000037754	1.84942e-22	9.79326e-21	-1.38336	Ppp1r16b
ENSMUSG00000026669	8.50607e-33	2.1497e-31	-1.6729	Mcm10										ENSMUSG00000022817	2.17046e-48	6.98507e-47	-1.09723	Itgb5			ENSMUSG00000078439	1.13537e-07	1.13644e-06	-1.38263	Smim24
ENSMUSG00000022483	7.04049e-06	2.7803e-05	-1.66897	Col2a1										ENSMUSG00000010044	2.67049e-15	2.12294e-14	-1.09718	Zmynd10			ENSMUSG00000043441	4.95963e-05	0.000287592	-1.37985	Gpr149
ENSMUSG00000000782	9.81776e-19	1.25747e-17	-1.66642	Tcf7										ENSMUSG00000006611	1.85971e-44	5.19505e-43	-1.09695	Hfe			ENSMUSG00000026126	0.00013926	0.000716618	-1.37895	Ptpn18
ENSMUSG00000042029	7.34353e-11	5.19975e-10	-1.66343	Ncapg2										ENSMUSG00000070469	3.01271e-08	1.39949e-07	-1.09636	Adamtsl3			ENSMUSG00000023963	1.29648e-14	3.21572e-13	-1.37822	Cyp39a1
ENSMUSG00000050232	0.0109488	0.0239699	-1.66074	Cxcr3										ENSMUSG00000022257	2.26945e-145	5.51721e-143	-1.09545	Laptm4b			ENSMUSG00000027399	0.0149338	0.0415309	-1.37721	Il1a
ENSMUSG00000049409	4.22474e-07	1.96688e-06	-1.66059	Prokr1										ENSMUSG00000028199	3.86455e-17	3.452e-16	-1.0945	Cryz			ENSMUSG00000066842	1.96405e-08	2.24319e-07	-1.37538	Hmcn1
ENSMUSG00000027490	3.77086e-80	3.94573e-78	-1.65948	E2f1										ENSMUSG00000024043	1.40026e-09	7.31473e-09	-1.09404	Arhgap28			ENSMUSG00000074575	0.0128759	0.0366201	-1.37512	Kcng1
ENSMUSG00000004880	1.97074e-42	6.80743e-41	-1.65936	Lbr										ENSMUSG00000029182	3.54563e-08	1.63386e-07	-1.09401	1700001C02Rik			ENSMUSG00000031937	0.0186405	0.0498358	-1.37453	Vstm5
ENSMUSG00000041126	2.69951e-76	2.48981e-74	-1.65876	H2afv										ENSMUSG00000028584	0.000614228	0.00167907	-1.09353	Lrrc38			ENSMUSG00000031147	8.89919e-06	6.11464e-05	-1.37408	Magix
ENSMUSG00000063796	4.35005e-15	4.3851e-14	-1.65867	Slc22a8										ENSMUSG00000097351	0.000614228	0.00167907	-1.09353	Lrrc38			ENSMUSG00000050410	1.62768e-05	0.0001058	-1.37117	Tcf19
ENSMUSG00000011179	5.06853e-88	6.432e-86	-1.65842	Odc1										ENSMUSG00000030074	4.39302e-136	8.87983e-134	-1.09318	Gxylt2			ENSMUSG00000084902	0.0176682	0.0476773	-1.37096	Gm281
ENSMUSG00000052565	0.00381384	0.00930221	-1.65448	Hist1h1d										ENSMUSG00000032243	3.12157e-09	1.58501e-08	-1.09309	Itga11			ENSMUSG00000040447	1.4866e-07	1.45652e-06	-1.37027	Spns2
ENSMUSG00000043091	6.62647e-22	1.03282e-20	-1.65417	Tuba1c										ENSMUSG00000032702	2.35218e-30	3.95843e-29	-1.09261	Kank1			ENSMUSG00000074570	2.16722e-05	0.000136544	-1.36748	Cass4
ENSMUSG00000028040	1.67895e-21	2.54374e-20	-1.65328	Efna4										ENSMUSG00000031273	2.09167e-46	6.32422e-45	-1.0926	Col4a6			ENSMUSG00000068394	1.75281e-19	7.06483e-18	-1.36678	Cep152
ENSMUSG00000057604	1.33154e-21	2.03287e-20	-1.6506	Lmcd1										ENSMUSG00000026051	1.58425e-110	2.0504e-108	-1.0923	1500015O10Rik			ENSMUSG00000021364	5.34045e-11	8.70329e-10	-1.36509	Elovl2
ENSMUSG00000015396	0.000295251	0.00090399	-1.64755	Cd83										ENSMUSG00000029413	6.67676e-47	2.06738e-45	-1.09149	Naaa			ENSMUSG00000022342	0.00319806	0.0112458	-1.36417	Kcnv1
ENSMUSG00000025804	0.000405917	0.00121092	-1.64595	Ccr1										ENSMUSG00000022091	3.40411e-71	1.96282e-69	-1.09144	Sorbs3			ENSMUSG00000070526	2.05941e-16	6.10619e-15	-1.36345	Peg12
ENSMUSG00000061171	0.000567252	0.00164476	-1.6451	Slc38a11										ENSMUSG00000048078	4.65873e-39	1.06629e-37	-1.09116	Tenm4			ENSMUSG00000035021	5.28782e-07	4.68969e-06	-1.36259	Baz1a
ENSMUSG00000069014	9.88089e-76	8.97456e-74	-1.64439	Gm5641										ENSMUSG00000024598	5.30344e-34	1.0259e-32	-1.09106	Fbn2			ENSMUSG00000021572	1.03436e-09	1.42684e-08	-1.36192	Cep72
ENSMUSG00000006728	2.99985e-39	9.48345e-38	-1.64376	Cdk4										ENSMUSG00000027966	2.08951e-61	9.49248e-60	-1.09099	Col11a1			ENSMUSG00000106974	0.0128649	0.0365998	-1.36173	Vmn1r-ps5
ENSMUSG00000019848	2.28932e-08	1.24431e-07	-1.64245	Popdc3										ENSMUSG00000055809	1.45707e-40	3.52794e-39	-1.09029	Dnaaf3			ENSMUSG00000032946	0.000470109	0.00210222	-1.35942	Rasgrp2
ENSMUSG00000021943	0.000284478	0.00087475	-1.64153	Gdf10										ENSMUSG00000041559	3.87992e-71	2.23003e-69	-1.09011	Fmod			ENSMUSG00000106685	0.000470109	0.00210222	-1.35942	Rasgrp2
ENSMUSG00000027811	1.14443e-35	3.18962e-34	-1.63939	4930579G24Rik										ENSMUSG00000067872	0.000104811	0.000320619	-1.08963	Ccdc87			ENSMUSG00000030116	0.000357777	0.00165999	-1.35913	Mfap5
ENSMUSG00000070348	5.13583e-52	2.6331e-50	-1.63364	Ccnd1										ENSMUSG00000041849	4.85053e-06	1.75823e-05	-1.08955	Card6			ENSMUSG00000000628	1.21696e-15	3.32949e-14	-1.35808	Hk2
ENSMUSG00000113061	0.0116113	0.0252596	-1.63081	Gm11361										ENSMUSG00000023367	2.88789e-86	2.25883e-84	-1.08913	Tmem176a			ENSMUSG00000032890	1.31206e-18	4.87488e-17	-1.35797	Rims3
ENSMUSG00000084349	0.00570408	0.0133503	-1.62916	Rpl3-ps1										ENSMUSG00000024028	0.0107834	0.0234122	-1.08882	Tff2			ENSMUSG00000043122	1.0232e-07	1.03797e-06	-1.35747	A530016L24Rik
ENSMUSG00000038644	6.21604e-40	2.00765e-38	-1.62823	Pold1										ENSMUSG00000032268	0.00327379	0.00791605	-1.08877	Tmprss5			ENSMUSG00000112611	0.0171757	0.0465887	-1.35427	Glipr1l3
ENSMUSG00000032278	4.00151e-08	2.1102e-07	-1.62808	Paqr5										ENSMUSG00000045680	0.00206524	0.00517532	-1.08877	Tcf21			ENSMUSG00000018417	1.46878e-14	3.63312e-13	-1.35427	Myo1b
ENSMUSG00000032221	3.47362e-30	8.00948e-29	-1.62651	Mns1										ENSMUSG00000037440	2.90468e-09	1.47822e-08	-1.08869	Vnn1			ENSMUSG00000001313	0.000174258	0.000875994	-1.35367	Rnd2
ENSMUSG00000024621	5.11925e-06	2.06118e-05	-1.62608	Csf1r										ENSMUSG00000027712	3.19282e-27	4.7197e-26	-1.08841	Anxa5			ENSMUSG00000021377	7.88051e-11	1.25153e-09	-1.3522	Dek
ENSMUSG00000038264	1.41539e-81	1.52564e-79	-1.62595	Sema7a										ENSMUSG00000034205	1.22061e-141	2.81523e-139	-1.08832	Loxl2			ENSMUSG00000028896	8.1759e-15	2.0619e-13	-1.34919	Rcc1
ENSMUSG00000007279	2.91946e-05	0.000105128	-1.62454	Scube2										ENSMUSG00000035104	3.04032e-05	0.000100028	-1.0882	Eva1a			ENSMUSG00000003824	0.000168597	0.000850617	-1.34854	Syce2
ENSMUSG00000064373	8.12512e-11	5.72148e-10	-1.6244	Selenop										ENSMUSG00000050786	3.31468e-34	6.48163e-33	-1.08802	Ccdc126			ENSMUSG00000043251	3.41201e-08	3.73398e-07	-1.34845	Exoc3l
ENSMUSG00000073371	0.0097025	0.0215313	-1.62325	Gm6594										ENSMUSG00000033192	3.78396e-12	2.42513e-11	-1.08801	Lpcat2			ENSMUSG00000038583	0.00104134	0.00421982	-1.34762	Pln
ENSMUSG00000038173	7.14606e-07	3.22808e-06	-1.62227	Enpp6										ENSMUSG00000027452	3.06261e-11	1.82016e-10	-1.08715	Acss1			ENSMUSG00000023919	3.58463e-06	2.69811e-05	-1.34756	Cenpq
ENSMUSG00000067818	2.42178e-13	2.13357e-12	-1.62188	Myl9										ENSMUSG00000020930	1.37611e-09	7.20077e-09	-1.08619	Ccdc103			ENSMUSG00000066278	2.92143e-09	3.78968e-08	-1.34729	Vps37b
ENSMUSG00000040936	5.32775e-28	1.09827e-26	-1.62149	Ulk4										ENSMUSG00000002900	7.33078e-100	7.62316e-98	-1.08603	Lamb1			ENSMUSG00000021115	9.70134e-08	9.9026e-07	-1.34656	Vrk1
ENSMUSG00000069996	0.0207677	0.0423085	-1.62055	Gm7125										ENSMUSG00000041809	1.29296e-23	1.64384e-22	-1.08573	Efhc1			ENSMUSG00000035455	7.82936e-07	6.71614e-06	-1.34568	Fignl1
ENSMUSG00000028702	2.71417e-19	3.58146e-18	-1.61788	Rad54l										ENSMUSG00000051041	6.22355e-33	1.16384e-31	-1.08543	Olfml1			ENSMUSG00000021423	0.0103711	0.0304952	-1.34461	Ly86
ENSMUSG00000042606	2.19999e-59	1.38121e-57	-1.61726	Hirip3										ENSMUSG00000026475	1.30662e-55	5.11004e-54	-1.08533	Rgs16			ENSMUSG00000096006	4.26107e-11	7.02668e-10	-1.34276	Gm21596
ENSMUSG00000046207	4.82304e-08	2.5182e-07	-1.61686	Pik3r6										ENSMUSG00000010358	1.93306e-13	1.36897e-12	-1.08489	Ifi35			ENSMUSG00000068079	7.5542e-06	5.27072e-05	-1.33989	Tcf15
ENSMUSG00000025812	1.21495e-36	3.54057e-35	-1.61412	Pard3										ENSMUSG00000035407	1.15575e-06	4.52689e-06	-1.08469	Kank4			ENSMUSG00000085787	0.00244982	0.00892584	-1.33916	Gm13092
ENSMUSG00000033970	4.20619e-41	1.40939e-39	-1.61359	Rfc3										ENSMUSG00000029822	1.43045e-32	2.62054e-31	-1.08461	Osbpl3			ENSMUSG00000034127	5.16237e-05	0.000298023	-1.33876	Tspan8
ENSMUSG00000085787	3.4173e-05	0.000121732	-1.61248	Gm13092										ENSMUSG00000051147	8.96707e-09	4.38601e-08	-1.08429	Nat2			ENSMUSG00000078606	0.00629472	0.0200571	-1.33846	Gm4070
ENSMUSG00000021294	2.26204e-17	2.67689e-16	-1.61221	Kif26a										ENSMUSG00000030102	8.40538e-20	8.76088e-19	-1.08375	Itpr1			ENSMUSG00000091736	0.000925478	0.00380842	-1.3352	Yy2
ENSMUSG00000023945	8.95088e-07	3.98205e-06	-1.61054	Slc5a7										ENSMUSG00000023336	0.0151008	0.0316697	-1.08348	Wfdc1			ENSMUSG00000082585	6.18425e-07	5.4077e-06	-1.33495	Gm15387
ENSMUSG00000095407	1.83802e-46	7.39048e-45	-1.61	Tmem200c										ENSMUSG00000024076	2.34164e-09	1.20189e-08	-1.08254	Vit			ENSMUSG00000027434	7.31382e-08	7.63385e-07	-1.33427	Nkx2-2
ENSMUSG00000034842	0.00366305	0.00896867	-1.60818	Art3										ENSMUSG00000019917	6.92789e-45	1.9846e-43	-1.08253	2014-09-09			ENSMUSG00000064325	2.9248e-05	0.000178062	-1.33241	Hhip
ENSMUSG00000040010	4.55422e-66	3.49737e-64	-1.60785	Slc7a5										ENSMUSG00000026888	7.25886e-37	1.55461e-35	-1.08217	Grb14			ENSMUSG00000028702	1.65528e-06	1.32665e-05	-1.33055	Rad54l
ENSMUSG00000007039	1.28683e-88	1.64466e-86	-1.6062	Ddah2										ENSMUSG00000022090	1.21321e-17	1.1164e-16	-1.0816	Pdlim2			ENSMUSG00000032691	0.000111396	0.000591784	-1.33053	Nlrp3
ENSMUSG00000032815	8.01335e-26	1.49825e-24	-1.60488	Fanca										ENSMUSG00000045679	1.13335e-32	2.09333e-31	-1.08108	Pqlc3			ENSMUSG00000036202	1.59083e-13	3.49461e-12	-1.33002	Rif1
ENSMUSG00000025500	0.00354076	0.00869662	-1.60453	Lmntd2										ENSMUSG00000055413	2.21809e-06	8.39012e-06	-1.08086	H2-Q5			ENSMUSG00000045534	6.8332e-06	4.82692e-05	-1.33	Kcna5
ENSMUSG00000040740	0.0017632	0.00463069	-1.60301	Slc25a34										ENSMUSG00000039911	1.56088e-15	1.2592e-14	-1.08065	Spsb1			ENSMUSG00000020312	3.04579e-06	2.32648e-05	-1.32872	Shc2
ENSMUSG00000096210	7.30462e-78	7.14216e-76	-1.60301	H1f0										ENSMUSG00000020641	8.52516e-17	7.44865e-16	-1.08048	Rsad2			ENSMUSG00000067367	8.53958e-09	1.03351e-07	-1.32454	Lyar
ENSMUSG00000007646	2.66802e-26	5.06781e-25	-1.60253	Rad51c										ENSMUSG00000057074	0.00835078	0.0186113	-1.0797	Ces1g			ENSMUSG00000074480	1.5712e-21	7.68868e-20	-1.32308	Mex3a
ENSMUSG00000032198	1.4736e-09	9.14891e-09	-1.59856	Dock6										ENSMUSG00000028217	1.35008e-06	5.24803e-06	-1.07935	Cdh17			ENSMUSG00000017969	4.23028e-08	4.56855e-07	-1.32204	Ptgis
ENSMUSG00000026020	1.03429e-61	7.03669e-60	-1.59488	Nop58										ENSMUSG00000027947	5.21624e-26	7.35424e-25	-1.07918	Il6ra			ENSMUSG00000022177	5.4463e-06	3.92904e-05	-1.3198	Haus4
ENSMUSG00000022346	2.4227e-16	2.67476e-15	-1.59444	Myc										ENSMUSG00000026650	3.73699e-15	2.93959e-14	-1.07842	Meig1			ENSMUSG00000021215	2.01114e-07	1.93474e-06	-1.31956	Net1
ENSMUSG00000064141	6.38406e-10	4.12681e-09	-1.59172	Zfp69										ENSMUSG00000031563	1.75536e-74	1.07412e-72	-1.07829	Wwc2			ENSMUSG00000113934	0.0133214	0.037691	-1.31931	Gm48609
ENSMUSG00000032890	1.06852e-18	1.36662e-17	-1.58847	Rims3										ENSMUSG00000027580	3.94171e-31	6.83813e-30	-1.07789	Helz2			ENSMUSG00000016984	5.34779e-18	1.88236e-16	-1.31871	Etaa1
ENSMUSG00000070407	4.3133e-05	0.000151627	-1.58804	Hs3st3b1										ENSMUSG00000021253	1.41538e-79	1.00247e-77	-1.07763	Tgfb3			ENSMUSG00000066319	6.30136e-06	4.47614e-05	-1.31769	Rtp3
ENSMUSG00000028031	5.65215e-11	4.04212e-10	-1.58673	Dkk2										ENSMUSG00000030208	1.37782e-49	4.59018e-48	-1.07752	Emp1			ENSMUSG00000034177	1.39185e-11	2.43062e-10	-1.31615	Rnf43
ENSMUSG00000039814	1.88175e-13	1.67596e-12	-1.58501	Xkr5										ENSMUSG00000071648	1.47913e-12	9.77214e-12	-1.0771	Rom1			ENSMUSG00000074627	0.0084852	0.0258726	-1.31559	Mroh8
ENSMUSG00000020186	1.82318e-49	8.25876e-48	-1.58425	Csrp2										ENSMUSG00000019945	2.42897e-09	1.24529e-08	-1.07688	Cabcoco1			ENSMUSG00000007039	2.1892e-05	0.000137784	-1.31371	Ddah2
ENSMUSG00000026049	2.54085e-20	3.56018e-19	-1.58361	Tex30										ENSMUSG00000051435	6.16862e-33	1.15477e-31	-1.07604	Fhad1			ENSMUSG00000029863	4.1548e-17	1.3302e-15	-1.31179	Casp2
ENSMUSG00000024986	4.3485e-11	3.14121e-10	-1.58281	Hhex										ENSMUSG00000091415	2.89153e-27	4.2849e-26	-1.07561	Ak9			ENSMUSG00000071001	0.00295244	0.0104863	-1.31106	Hrct1
ENSMUSG00000111314	4.3485e-11	3.14121e-10	-1.58281	Hhex										ENSMUSG00000027447	5.25379e-90	4.39608e-88	-1.07557	Cst3			ENSMUSG00000039814	2.12423e-08	2.41089e-07	-1.30836	Xkr5
ENSMUSG00000052384	3.63709e-15	3.68091e-14	-1.58262	Nrros										ENSMUSG00000022514	4.70357e-92	4.12767e-90	-1.0748	Il1rap			ENSMUSG00000051235	1.55051e-09	2.10034e-08	-1.3073	Gen1
ENSMUSG00000026274	8.24115e-14	7.56976e-13	-1.58084	Pask										ENSMUSG00000079415	5.37614e-15	4.20143e-14	-1.07466	Cntf			ENSMUSG00000019846	0.000635627	0.0027373	-1.3069	Lama4
ENSMUSG00000036106	1.20945e-25	2.24023e-24	-1.58024	Prr5										ENSMUSG00000029007	7.65013e-21	8.50067e-20	-1.07416	Agtrap			ENSMUSG00000037628	0.000636644	0.00274038	-1.30522	Cdkn3
ENSMUSG00000090363	0.00899236	0.0201151	-1.57676	Gm3512										ENSMUSG00000046186	1.14938e-60	5.1055e-59	-1.07398	Cd109			ENSMUSG00000024833	2.55656e-06	1.99154e-05	-1.30385	Pola2
ENSMUSG00000021356	0.000546193	0.00159066	-1.57645	Irf4										ENSMUSG00000039774	3.03514e-13	2.11227e-12	-1.07325	Galnt12			ENSMUSG00000020534	3.39578e-15	8.95147e-14	-1.30341	Shmt1
ENSMUSG00000025400	0.00251639	0.00639208	-1.57643	Tac2										ENSMUSG00000036814	5.00467e-16	4.14712e-15	-1.07277	Slc6a20a			ENSMUSG00000035351	0.000222143	0.00108942	-1.30311	Nup37
ENSMUSG00000036743	0.0211038	0.0429191	-1.57565	Psma8										ENSMUSG00000047205	2.46151e-79	1.72979e-77	-1.07204	Dusp18			ENSMUSG00000030930	6.16919e-21	2.84903e-19	-1.30082	Chst15
ENSMUSG00000104213	0.0139677	0.0298345	-1.57411	Ighd										ENSMUSG00000027702	8.97496e-14	6.51046e-13	-1.07171	Lrrc34			ENSMUSG00000008601	0.0141766	0.0397311	-1.30046	Rab25
ENSMUSG00000049969	7.80771e-21	1.12937e-19	-1.57406	Plekhf2										ENSMUSG00000028150	6.8168e-13	4.61378e-12	-1.07146	Rorc			ENSMUSG00000040289	6.44324e-05	0.000363467	-1.29942	Hey1
ENSMUSG00000000489	5.04527e-27	9.93124e-26	-1.56984	Pdgfb										ENSMUSG00000030107	3.72222e-10	2.03906e-09	-1.07116	Usp18			ENSMUSG00000040632	0.00167662	0.00639653	-1.29911	Nrl
ENSMUSG00000019230	0.00132376	0.00356501	-1.56874	Lhx9										ENSMUSG00000057465	8.03649e-09	3.94479e-08	-1.07071	Saa2			ENSMUSG00000032555	8.78108e-15	2.20836e-13	-1.29784	Topbp1
ENSMUSG00000042189	0.00988401	0.0218934	-1.56408	Tekt3										ENSMUSG00000073856	8.93928e-19	8.72586e-18	-1.07062	Iqck			ENSMUSG00000047407	1.30245e-18	4.84914e-17	-1.29676	Tgif1
ENSMUSG00000037962	0.00959518	0.0213169	-1.56245	Rflna										ENSMUSG00000043822	0.00717309	0.0162217	-1.07056	Adamtsl5			ENSMUSG00000021754	5.81836e-18	2.04401e-16	-1.29665	Map3k1
ENSMUSG00000037020	1.08874e-15	1.14796e-14	-1.56127	Wdr62										ENSMUSG00000051339	8.04154e-39	1.82892e-37	-1.07054	2900026A02Rik			ENSMUSG00000038623	3.6485e-13	7.5465e-12	-1.29568	Tm6sf1
ENSMUSG00000076928	0.0219997	0.0445496	-1.56099	Trac										ENSMUSG00000025647	1.18923e-47	3.7468e-46	-1.07046	Shisa5			ENSMUSG00000027353	4.80166e-10	6.88671e-09	-1.29511	Mcm8
ENSMUSG00000003190	8.74019e-13	7.30445e-12	-1.56083	Bcl2l12										ENSMUSG00000013415	0.0126811	0.0270203	-1.07008	Igf2bp1			ENSMUSG00000003559	5.31296e-13	1.07915e-11	-1.29419	As3mt
ENSMUSG00000041238	5.87452e-51	2.86411e-49	-1.56081	Rbbp8										ENSMUSG00000064325	0.000131523	0.000397128	-1.06987	Hhip			ENSMUSG00000003418	0.000131591	0.000684083	-1.29335	St8sia6
ENSMUSG00000071847	7.0881e-44	2.59361e-42	-1.55981	Apcdd1										ENSMUSG00000013846	4.59033e-65	2.28754e-63	-1.06918	St3gal1			ENSMUSG00000002384	0.00311402	0.010994	-1.29328	Bmp8b
ENSMUSG00000028560	8.46402e-48	3.61448e-46	-1.55964	Usp1										ENSMUSG00000047501	0.00212318	0.00530868	-1.06908	Cldn4			ENSMUSG00000042106	0.000137219	0.000707125	-1.29327	Fam212a
ENSMUSG00000098090	3.67954e-27	7.29103e-26	-1.55936	2700099C18Rik										ENSMUSG00000057719	6.86959e-05	0.000215303	-1.0687	Sh3rf2			ENSMUSG00000032911	0.00047817	0.0021314	-1.28912	Cspg4
ENSMUSG00000035351	2.21769e-23	3.73294e-22	-1.55913	Nup37										ENSMUSG00000002249	1.10455e-20	1.21386e-19	-1.06868	Tead3			ENSMUSG00000045730	1.01956e-11	1.80491e-10	-1.28877	Adrb2
ENSMUSG00000100867	0.0167586	0.0350716	-1.55771	Gm18981										ENSMUSG00000036022	3.88791e-28	5.99858e-27	-1.06856	Fam122b			ENSMUSG00000031785	1.74607e-14	4.30133e-13	-1.28855	Adgrg1
ENSMUSG00000017969	7.81229e-12	6.01745e-11	-1.55489	Ptgis										ENSMUSG00000074121	0.00425987	0.0100875	-1.06671	Ntf5			ENSMUSG00000041605	2.9978e-08	3.31686e-07	-1.2878	5730559C18Rik
ENSMUSG00000031239	7.53756e-16	8.05192e-15	-1.55199	Itm2a										ENSMUSG00000036502	0.0199622	0.0407536	-1.06649	Tmem255a			ENSMUSG00000073371	0.00585888	0.0188749	-1.28717	Gm6594
ENSMUSG00000021255	2.3839e-05	8.69094e-05	-1.55148	Esrrb										ENSMUSG00000005803	1.50969e-11	9.21278e-11	-1.06574	Sqor			ENSMUSG00000010529	0.0121609	0.0349052	-1.28711	Gm266
ENSMUSG00000003038	6.9361e-85	7.95562e-83	-1.55101	Hmgn2										ENSMUSG00000064023	0.0192039	0.0393483	-1.06566	Klk8			ENSMUSG00000044906	1.11039e-09	1.52474e-08	-1.28704	4930503L19Rik
ENSMUSG00000047528	0.0128427	0.0276429	-1.5505	Als2cr12										ENSMUSG00000033196	0.0153665	0.0321558	-1.0653	Myh2			ENSMUSG00000041126	0.00205991	0.00766922	-1.28679	H2afv
ENSMUSG00000031665	2.46577e-16	2.7201e-15	-1.54833	Sall1										ENSMUSG00000037523	1.12914e-27	1.69701e-26	-1.06503	Mavs			ENSMUSG00000048281	8.54842e-05	0.000466059	-1.28496	Dleu7
ENSMUSG00000046182	8.57756e-74	7.5605e-72	-1.54715	Gsg1l										ENSMUSG00000005043	5.31841e-24	6.87343e-23	-1.06459	Sgsh			ENSMUSG00000090122	2.30935e-07	2.18897e-06	-1.27957	Kcne1l
ENSMUSG00000021464	2.85492e-22	4.54476e-21	-1.5469	Ror2										ENSMUSG00000015647	2.55043e-15	2.03199e-14	-1.06454	Lama5			ENSMUSG00000024726	4.72065e-21	2.21405e-19	-1.27955	Carnmt1
ENSMUSG00000016624	2.83829e-46	1.12109e-44	-1.54617	Phf21b										ENSMUSG00000028019	6.06352e-50	2.03893e-48	-1.06409	Pdgfc			ENSMUSG00000038011	3.55197e-06	2.67576e-05	-1.27774	Dnah10
ENSMUSG00000021364	8.46556e-51	4.10499e-49	-1.54607	Elovl2										ENSMUSG00000028801	3.32948e-07	1.38076e-06	-1.06345	Stpg1			ENSMUSG00000031821	0.00359146	0.0124117	-1.27553	Gins2
ENSMUSG00000066551	1.57919e-75	1.4271e-73	-1.54543	Hmgb1										ENSMUSG00000037815	8.32847e-164	2.77461e-161	-1.06335	Ctnna1			ENSMUSG00000076437	0.000127312	0.000664611	-1.27543	Selenoh
ENSMUSG00000024972	0.000361665	0.00109128	-1.54404	Lgals12										ENSMUSG00000032372	4.57365e-13	3.14406e-12	-1.06254	Plscr2			ENSMUSG00000025577	7.39136e-12	1.3267e-10	-1.27497	Cbx2
ENSMUSG00000035000	0.00422067	0.0101903	-1.54342	Dpp4										ENSMUSG00000046794	7.0854e-51	2.43256e-49	-1.06228	Ppp1r3b			ENSMUSG00000022021	3.889e-19	1.51344e-17	-1.27441	Diaph3
ENSMUSG00000106239	0.00120899	0.00327914	-1.54259	Gm9260										ENSMUSG00000063268	1.16303e-06	4.55441e-06	-1.06206	Parp10			ENSMUSG00000024042	3.25868e-13	6.78685e-12	-1.27387	Sik1
ENSMUSG00000026094	4.10596e-42	1.40206e-40	-1.54172	Stk17b										ENSMUSG00000053110	5.952e-58	2.47862e-56	-1.06147	Yap1			ENSMUSG00000026429	8.46735e-05	0.000462403	-1.27292	Ube2t
ENSMUSG00000030495	1.71463e-07	8.40085e-07	-1.54114	Slc7a10										ENSMUSG00000017969	1.35924e-06	5.28252e-06	-1.06147	Ptgis			ENSMUSG00000060791	0.00140557	0.00548408	-1.27199	Gmfg
ENSMUSG00000034173	5.54429e-12	4.32261e-11	-1.53937	Zbed5										ENSMUSG00000059060	1.2868e-07	5.57955e-07	-1.06135	Rad51b			ENSMUSG00000045799	0.000399657	0.00182931	-1.27142	Gm9800
ENSMUSG00000002228	0.00263591	0.00665881	-1.53929	Ppm1j										ENSMUSG00000041779	6.49261e-30	1.07256e-28	-1.0609	Tram2			ENSMUSG00000010362	5.4859e-05	0.000315173	-1.27102	Rdm1
ENSMUSG00000115219	1.413e-13	1.27369e-12	-1.53776	Eef1akmt4										ENSMUSG00000020895	1.58165e-10	8.89181e-10	-1.06079	Tmem107			ENSMUSG00000048721	2.47106e-06	1.92909e-05	-1.27076	Fndc9
ENSMUSG00000015217	1.71758e-78	1.71882e-76	-1.53683	Hmgb3										ENSMUSG00000025038	3.0984e-13	2.1513e-12	-1.06079	Efhc2			ENSMUSG00000034520	2.81274e-08	3.11975e-07	-1.27035	Gjc1
ENSMUSG00000033446	1.38984e-13	1.25345e-12	-1.53672	Lpar6										ENSMUSG00000022123	0.000997527	0.00262745	-1.06075	Scel			ENSMUSG00000099397	0.00802341	0.024635	-1.26945	Gm7809
ENSMUSG00000031385	5.19518e-08	2.70303e-07	-1.53645	Plxnb3										ENSMUSG00000029414	0.00429008	0.0101497	-1.06043	Kntc1			ENSMUSG00000101188	9.65083e-08	9.8622e-07	-1.26898	Eif4a-ps4
ENSMUSG00000018698	1.33632e-49	6.13098e-48	-1.53583	Lhx1										ENSMUSG00000049866	9.91902e-56	3.88765e-54	-1.0601	Arl4c			ENSMUSG00000030303	3.03652e-06	2.32136e-05	-1.26827	Far2
ENSMUSG00000020061	0.00875185	0.0196458	-1.53467	Mybpc1										ENSMUSG00000061751	1.47626e-36	3.13924e-35	-1.06005	Kalrn			ENSMUSG00000037962	3.02961e-06	2.31803e-05	-1.26424	Rflna
ENSMUSG00000048424	0.000614751	0.00176631	-1.53287	Ranbp3l										ENSMUSG00000020766	4.81242e-48	1.53231e-46	-1.05959	Galk1			ENSMUSG00000030528	2.47881e-12	4.67221e-11	-1.26235	Blm
ENSMUSG00000110746	0.000614751	0.00176631	-1.53287	Ranbp3l										ENSMUSG00000042821	7.43657e-10	3.97456e-09	-1.05868	Snai1			ENSMUSG00000023411	4.62562e-14	1.08193e-12	-1.26193	Nfatc4
ENSMUSG00000024043	2.74889e-16	3.01939e-15	-1.53275	Arhgap28										ENSMUSG00000027293	1.7086e-13	1.21613e-12	-1.0581	Ehd4			ENSMUSG00000040283	0.000626499	0.00270444	-1.26063	Btnl9
ENSMUSG00000050700	5.28875e-06	2.12608e-05	-1.53044	Emilin3										ENSMUSG00000030889	8.27114e-14	6.00961e-13	-1.05804	Vwa3a			ENSMUSG00000049241	0.00011221	0.000595583	-1.26044	Hcar1
ENSMUSG00000050840	4.9977e-47	2.05572e-45	-1.52885	Cdh20										ENSMUSG00000064215	1.73807e-78	1.17992e-76	-1.05782	Ifi27			ENSMUSG00000022673	6.82679e-12	1.2278e-10	-1.25927	Mcm4
ENSMUSG00000024114	0.000552452	0.0016068	-1.52659	Prss41										ENSMUSG00000032353	2.18967e-37	4.82155e-36	-1.05776	Tmed3			ENSMUSG00000068794	0.000113679	0.000601965	-1.25836	Col28a1
ENSMUSG00000023992	0.00147466	0.00393588	-1.52658	Trem2										ENSMUSG00000017405	7.65478e-19	7.51279e-18	-1.05767	Nek8			ENSMUSG00000002885	9.75781e-05	0.000524083	-1.25806	Adgre5
ENSMUSG00000021453	1.18691e-07	5.92891e-07	-1.52639	Gadd45g										ENSMUSG00000048029	8.03537e-12	5.0228e-11	-1.0575	Eno4			ENSMUSG00000015533	0.000630892	0.00272016	-1.25462	Itga2
ENSMUSG00000037242	9.62324e-82	1.04357e-79	-1.52439	Clic4										ENSMUSG00000034573	1.22072e-65	6.23885e-64	-1.05668	Ptpn13			ENSMUSG00000020021	1.36219e-08	1.59411e-07	-1.25421	Fgd6
ENSMUSG00000020358	1.6456e-57	9.91405e-56	-1.52386	Hnrnpab										ENSMUSG00000022969	1.07222e-38	2.43243e-37	-1.05653	Il10rb			ENSMUSG00000056612	4.04989e-05	0.000239846	-1.25365	Ppp1r14b
ENSMUSG00000028551	1.98947e-51	9.91576e-50	-1.52348	Cdkn2c										ENSMUSG00000062210	1.24308e-21	1.43813e-20	-1.05641	Tnfaip8			ENSMUSG00000028333	6.76291e-07	5.87106e-06	-1.25346	Anp32b
ENSMUSG00000038580	0.0032851	0.00811882	-1.52317	Sct										ENSMUSG00000025402	6.76113e-25	9.10425e-24	-1.05638	Nab2			ENSMUSG00000020275	1.40716e-16	4.31395e-15	-1.25208	Rel
ENSMUSG00000063727	1.15038e-06	5.03797e-06	-1.519	Tnfrsf11b										ENSMUSG00000010080	5.77173e-28	8.79199e-27	-1.05391	Epn3			ENSMUSG00000071984	1.50071e-07	1.46954e-06	-1.24989	Fndc1
ENSMUSG00000045680	0.000519766	0.0015179	-1.51757	Tcf21										ENSMUSG00000025169	3.79325e-41	9.39952e-40	-1.05346	Ogfod3			ENSMUSG00000043421	4.40854e-07	3.97033e-06	-1.24969	Hilpda
ENSMUSG00000015749	2.85971e-61	1.90928e-59	-1.51635	Anp32e										ENSMUSG00000022074	5.56801e-54	2.09997e-52	-1.05335	Tnfrsf10b			ENSMUSG00000036915	3.45168e-09	4.41409e-08	-1.24937	Kirrel2
ENSMUSG00000049577	5.21629e-29	1.13685e-27	-1.51594	Zfpm1										ENSMUSG00000037411	1.78479e-09	9.22919e-09	-1.05334	Serpine1			ENSMUSG00000026274	1.69238e-13	3.69073e-12	-1.2472	Pask
ENSMUSG00000074768	1.28053e-06	5.5762e-06	-1.51571	Bhmt										ENSMUSG00000058488	2.58902e-70	1.45098e-68	-1.05298	Kl			ENSMUSG00000034112	0.0185416	0.0496421	-1.24664	Atp2c2
ENSMUSG00000027641	2.47783e-30	5.75043e-29	-1.51497	Rbl1										ENSMUSG00000003746	4.73028e-116	6.86273e-114	-1.0529	Man1a			ENSMUSG00000020358	2.19788e-10	3.30176e-09	-1.24516	Hnrnpab
ENSMUSG00000049436	0.00162843	0.004309	-1.5137	Upk1b										ENSMUSG00000040848	2.26609e-57	9.28634e-56	-1.05239	Sft2d2			ENSMUSG00000020212	3.84982e-17	1.23915e-15	-1.24322	Mdm1
ENSMUSG00000032397	2.14182e-28	4.51397e-27	-1.51304	Tipin										ENSMUSG00000004044	7.18879e-103	8.13373e-101	-1.05233	Cavin1			ENSMUSG00000027985	1.09623e-08	1.30831e-07	-1.24136	Lef1
ENSMUSG00000012483	9.63715e-15	9.4798e-14	-1.50895	Rpa3										ENSMUSG00000034165	9.31191e-71	5.26796e-69	-1.05218	Ccnd3			ENSMUSG00000031070	0.00969095	0.0288428	-1.24135	Mrgprf
ENSMUSG00000017417	3.91109e-07	1.82718e-06	-1.50646	Plxdc1										ENSMUSG00000030237	2.64215e-19	2.67486e-18	-1.05116	Slco1a4			ENSMUSG00000083992	0.00809381	0.0248216	-1.24129	Gm11478
ENSMUSG00000005667	5.90097e-20	8.10953e-19	-1.50462	Mthfd2										ENSMUSG00000027859	4.62609e-10	2.5143e-09	-1.05105	Ngf			ENSMUSG00000049577	9.05197e-09	1.0904e-07	-1.24114	Zfpm1
ENSMUSG00000019850	9.75064e-13	8.12992e-12	-1.504	Tnfaip3										ENSMUSG00000030560	1.93329e-31	3.39647e-30	-1.04988	Ctsc			ENSMUSG00000025665	5.34461e-13	1.08435e-11	-1.2401	Rps6ka6
ENSMUSG00000038007	8.97637e-10	5.71175e-09	-1.50278	Acer2										ENSMUSG00000034457	7.01448e-31	1.20988e-29	-1.0494	Eda2r			ENSMUSG00000060860	0.000493198	0.0021879	-1.2399	Ube2s
ENSMUSG00000027883	4.02204e-24	7.00063e-23	-1.50273	Gpsm2										ENSMUSG00000039745	1.25332e-06	4.89201e-06	-1.04922	Htatip2			ENSMUSG00000035293	1.06441e-19	4.40829e-18	-1.23848	G2e3
ENSMUSG00000032446	4.66669e-36	1.31913e-34	-1.50175	Eomes										ENSMUSG00000025359	0.00472174	0.0110806	-1.049	Pmel			ENSMUSG00000038070	3.2682e-08	3.58312e-07	-1.23646	Cntln
ENSMUSG00000024833	1.54861e-49	7.03334e-48	-1.50124	Pola2										ENSMUSG00000024247	1.88812e-14	1.42719e-13	-1.04898	Pkdcc			ENSMUSG00000032878	5.75627e-10	8.18433e-09	-1.23525	Ccdc85a
ENSMUSG00000036931	4.39604e-06	1.78526e-05	-1.50073	Nfkbid										ENSMUSG00000016128	2.28495e-13	1.61011e-12	-1.04849	Stard13			ENSMUSG00000018143	3.03418e-19	1.19105e-17	-1.23392	Mafk
ENSMUSG00000040945	8.85377e-33	2.23442e-31	-1.49923	Rcc2										ENSMUSG00000024913	2.3648e-67	1.25495e-65	-1.0481	Lrp5			ENSMUSG00000032128	0.000706027	0.00300748	-1.23289	Robo3
ENSMUSG00000006498	1.4386e-69	1.17538e-67	-1.49802	Ptbp1										ENSMUSG00000038305	5.69172e-26	8.00579e-25	-1.04704	Spats2l			ENSMUSG00000032397	2.80433e-07	2.6183e-06	-1.23263	Tipin
ENSMUSG00000018570	3.10771e-23	5.192e-22	-1.49775	2810408A11Rik										ENSMUSG00000072663	1.03469e-19	1.07223e-18	-1.04671	Spef2			ENSMUSG00000037638	0.000550381	0.00241161	-1.2306	Zbtb42
ENSMUSG00000028896	9.48737e-33	2.39095e-31	-1.49571	Rcc1										ENSMUSG00000034401	3.74378e-27	5.507e-26	-1.04651	Spata6			ENSMUSG00000033222	7.38386e-14	1.68773e-12	-1.22944	Ttf2
ENSMUSG00000032854	0.000188367	0.000599405	-1.49442	Ugt8a										ENSMUSG00000036218	9.07378e-08	4.00484e-07	-1.04625	Pdzrn4			ENSMUSG00000021707	1.53807e-05	0.000100554	-1.2285	Dhfr
ENSMUSG00000067578	8.12105e-07	3.63184e-06	-1.49331	Cbln4										ENSMUSG00000035578	4.7634e-11	2.78587e-10	-1.04606	Iqcg			ENSMUSG00000048424	0.00166967	0.00637403	-1.2281	Ranbp3l
ENSMUSG00000020182	2.56592e-05	9.31089e-05	-1.4915	Ddc										ENSMUSG00000046826	1.00098e-06	3.94473e-06	-1.04576	Fam187b			ENSMUSG00000110746	0.00166967	0.00637403	-1.2281	Ranbp3l
ENSMUSG00000030541	1.49437e-68	1.20445e-66	-1.49102	Idh2										ENSMUSG00000032487	1.33482e-22	1.61272e-21	-1.04488	Ptgs2			ENSMUSG00000015396	1.98679e-08	2.26773e-07	-1.22733	Cd83
ENSMUSG00000062585	8.78164e-05	0.000294031	-1.49089	Cnr2										ENSMUSG00000016206	2.35725e-07	9.95233e-07	-1.04465	H2-M3			ENSMUSG00000019845	1.98798e-11	3.41226e-10	-1.22577	Tube1
ENSMUSG00000021707	8.39065e-46	3.27803e-44	-1.49082	Dhfr										ENSMUSG00000003849	6.02075e-26	8.42932e-25	-1.04463	Nqo1			ENSMUSG00000024034	0.0142913	0.0399905	-1.2256	Tmprss3
ENSMUSG00000037638	0.0002546	0.000791445	-1.49026	Zbtb42										ENSMUSG00000038079	4.91804e-54	1.85873e-52	-1.04453	Tmem237			ENSMUSG00000015312	8.69856e-06	5.99755e-05	-1.22543	Gadd45b
ENSMUSG00000022863	1.36624e-07	6.7793e-07	-1.49023	Btg3										ENSMUSG00000045031	9.49795e-13	6.36855e-12	-1.04435	Cetn4			ENSMUSG00000040488	0.000427838	0.00194107	-1.22403	Ltbp4
ENSMUSG00000053965	4.6623e-28	9.63308e-27	-1.49007	Pde5a										ENSMUSG00000045064	1.23598e-19	1.27204e-18	-1.0442	Zc2hc1c			ENSMUSG00000029363	5.27902e-05	0.000303674	-1.22306	Rfc5
ENSMUSG00000013523	9.08022e-12	6.9641e-11	-1.4886	Bcas1										ENSMUSG00000001768	5.57541e-12	3.5243e-11	-1.04378	Rin2			ENSMUSG00000028010	0.000132259	0.000687052	-1.22162	Gar1
ENSMUSG00000035458	0.0104218	0.0229511	-1.48799	Tnni3										ENSMUSG00000026679	7.32746e-15	5.67949e-14	-1.04373	Enkur			ENSMUSG00000068735	4.47383e-20	1.90528e-18	-1.22043	Trp53i11
ENSMUSG00000029005	3.51851e-43	1.24667e-41	-1.48748	Draxin										ENSMUSG00000025351	1.04092e-86	8.35986e-85	-1.04332	Cd63			ENSMUSG00000054966	0.000397348	0.00182177	-1.22007	Lmntd1
ENSMUSG00000082585	1.31969e-71	1.11911e-69	-1.48587	Gm15387										ENSMUSG00000068617	1.55626e-43	4.25487e-42	-1.04319	Efcab1			ENSMUSG00000025358	2.99292e-08	3.3135e-07	-1.21854	Cdk2
ENSMUSG00000071722	5.36741e-17	6.19009e-16	-1.48523	Spin4										ENSMUSG00000021255	0.00189504	0.00479085	-1.04277	Esrrb			ENSMUSG00000093985	0.00213	0.00789439	-1.21816	Gm10406
ENSMUSG00000056209	3.99406e-35	1.09275e-33	-1.48483	Npm3										ENSMUSG00000050157	1.57573e-13	1.12356e-12	-1.04242	Gm867			ENSMUSG00000028766	3.53619e-05	0.000211854	-1.21778	Alpl
ENSMUSG00000024985	5.36915e-17	6.19009e-16	-1.48356	Tcf7l2										ENSMUSG00000032667	3.0497e-45	8.86336e-44	-1.04232	Pon2			ENSMUSG00000022464	6.27386e-06	4.46188e-05	-1.21511	Slc38a4
ENSMUSG00000040272	2.45921e-15	2.52453e-14	-1.48292	Accs										ENSMUSG00000026904	1.56358e-119	2.3838e-117	-1.04226	Slc4a10			ENSMUSG00000026238	4.20452e-05	0.000248189	-1.21263	Ptma
ENSMUSG00000015484	0.000118506	0.000389071	-1.48128	Fam163a										ENSMUSG00000039851	1.40503e-15	1.13756e-14	-1.04158	4932438H23Rik			ENSMUSG00000028214	3.91459e-19	1.52012e-17	-1.21206	Gem
ENSMUSG00000020709	1.09629e-05	4.22392e-05	-1.47822	Adap2										ENSMUSG00000045659	6.49427e-06	2.31625e-05	-1.04149	Plekha7			ENSMUSG00000072720	0.00243965	0.00889417	-1.21182	Myo18b
ENSMUSG00000033762	4.60024e-32	1.13691e-30	-1.47684	Recql4										ENSMUSG00000000275	7.09845e-37	1.52388e-35	-1.04113	Trim25			ENSMUSG00000091418	0.00320232	0.0112543	-1.21167	Gm3164
ENSMUSG00000010311	1.82914e-08	1.00426e-07	-1.47618	Optc										ENSMUSG00000032849	1.0529e-98	1.04075e-96	-1.04106	Abcc4			ENSMUSG00000031523	6.36686e-08	6.69187e-07	-1.2113	Dlc1
ENSMUSG00000027792	1.06317e-12	8.83984e-12	-1.4761	Bche										ENSMUSG00000040857	3.50738e-27	5.17194e-26	-1.04098	Erf			ENSMUSG00000038047	1.77697e-13	3.86122e-12	-1.21016	Haus6
ENSMUSG00000001305	2.80808e-40	9.18556e-39	-1.47504	Rrp15										ENSMUSG00000049404	0.0113324	0.0244742	-1.04092	Rarres1			ENSMUSG00000035187	0.00124221	0.0049244	-1.20923	Nkx6-1
ENSMUSG00000027160	3.64069e-40	1.18226e-38	-1.47451	Ccdc34										ENSMUSG00000060268	3.83152e-09	1.93349e-08	-1.04045	Gm1661			ENSMUSG00000026657	1.08257e-20	4.8506e-19	-1.20827	Frmd4a
ENSMUSG00000022748	1.65583e-31	4.03098e-30	-1.4745	Cmss1										ENSMUSG00000020319	2.6148e-09	1.33637e-08	-1.03954	Wdpcp			ENSMUSG00000026020	1.38135e-06	1.12154e-05	-1.20646	Nop58
ENSMUSG00000005483	3.31139e-08	1.76132e-07	-1.47386	Dnajb1										ENSMUSG00000027676	1.98806e-10	1.10934e-09	-1.03874	Ccdc39			ENSMUSG00000038068	1.47167e-06	1.18634e-05	-1.20583	Rnf144b
ENSMUSG00000021115	1.87283e-43	6.72903e-42	-1.47159	Vrk1										ENSMUSG00000073802	1.29937e-22	1.57094e-21	-1.03852	Cdkn2b			ENSMUSG00000031661	4.49849e-12	8.22157e-11	-1.20386	Nkd1
ENSMUSG00000023262	1.39452e-16	1.5644e-15	-1.47141	Acy1										ENSMUSG00000034310	1.84918e-05	6.26138e-05	-1.03807	Tmem132d			ENSMUSG00000020167	1.60933e-09	2.17349e-08	-1.20304	Tcf3
ENSMUSG00000072476	3.00581e-19	3.95754e-18	-1.46929	Gm9008										ENSMUSG00000044786	3.39751e-22	4.03974e-21	-1.03735	Zfp36			ENSMUSG00000017418	3.07919e-14	7.37413e-13	-1.20116	Arl5b
ENSMUSG00000041608	1.34115e-07	6.6585e-07	-1.46785	Entpd3										ENSMUSG00000021365	1.33557e-57	5.51078e-56	-1.03729	Nedd9			ENSMUSG00000011171	0.000523291	0.00230465	-1.20058	Vipr2
ENSMUSG00000052926	1.10812e-26	2.14353e-25	-1.46547	Rnaseh2a										ENSMUSG00000026546	2.63105e-16	2.22323e-15	-1.03686	Cfap45			ENSMUSG00000017550	6.83477e-14	1.56619e-12	-1.20046	Atad5
ENSMUSG00000054763	1.18065e-05	4.52265e-05	-1.46519	Defb42										ENSMUSG00000052911	8.05274e-27	1.16924e-25	-1.03676	Lamb2			ENSMUSG00000023243	3.10549e-09	4.01977e-08	-1.20044	Kcnk5
ENSMUSG00000023000	0.00377595	0.00921607	-1.46515	Dhh										ENSMUSG00000062031	4.20644e-25	5.68977e-24	-1.03637	Pgghg			ENSMUSG00000001305	6.64536e-09	8.19081e-08	-1.20001	Rrp15
ENSMUSG00000061669	0.0121876	0.0263948	-1.46458	Rpl34-ps2										ENSMUSG00000001665	1.63538e-06	6.29721e-06	-1.03628	Gstt3			ENSMUSG00000031562	1.08812e-06	9.01297e-06	-1.19924	Dctd
ENSMUSG00000040632	0.0016503	0.00436301	-1.46332	Nrl										ENSMUSG00000021496	3.9822e-17	3.55356e-16	-1.03616	Pcbd2			ENSMUSG00000021684	5.53313e-05	0.000317583	-1.19817	Pde8b
ENSMUSG00000090919	0.00952028	0.0211663	-1.46195	Pabpc4l										ENSMUSG00000044921	2.64989e-17	2.38955e-16	-1.03593	Rassf9			ENSMUSG00000005483	4.24222e-20	1.81091e-18	-1.19755	Dnajb1
ENSMUSG00000058665	1.96337e-36	5.6209e-35	-1.46132	En1										ENSMUSG00000002475	9.94711e-33	1.84864e-31	-1.03569	Abhd3			ENSMUSG00000061762	0.00922017	0.0277225	-1.19648	Tac1
ENSMUSG00000030108	0.000172964	0.000553838	-1.45767	Slc6a13										ENSMUSG00000027674	1.02983e-15	8.40591e-15	-1.03556	Pex5l			ENSMUSG00000006728	0.000498417	0.00220675	-1.19467	Cdk4
ENSMUSG00000079685	4.15381e-06	1.69419e-05	-1.45675	Ulbp1										ENSMUSG00000048581	5.59316e-09	2.78035e-08	-1.03521	E130311K13Rik			ENSMUSG00000022836	0.00128253	0.00506264	-1.19436	Mylk
ENSMUSG00000023919	2.19045e-28	4.61103e-27	-1.45547	Cenpq										ENSMUSG00000021638	5.1256e-27	7.50891e-26	-1.03506	Ocln			ENSMUSG00000038146	7.49307e-09	9.15443e-08	-1.19338	Notch3
ENSMUSG00000031245	1.70445e-59	1.07386e-57	-1.45527	Hmgn5										ENSMUSG00000015653	2.15823e-49	7.16359e-48	-1.03486	Steap2			ENSMUSG00000048924	7.88546e-05	0.000434242	-1.19255	Ccdc125
ENSMUSG00000006356	3.22952e-10	2.15297e-09	-1.4539	Crip2										ENSMUSG00000020839	0.0215802	0.0436567	-1.0348	Tmigd1			ENSMUSG00000031669	8.03298e-07	6.87448e-06	-1.19218	Gins3
ENSMUSG00000030602	4.45815e-42	1.51942e-40	-1.45056	Pak4										ENSMUSG00000024778	9.5782e-33	1.78192e-31	-1.03473	Fas			ENSMUSG00000022369	4.65452e-11	7.63367e-10	-1.19203	Mtbp
ENSMUSG00000039395	9.04483e-16	9.59331e-15	-1.45022	Mreg										ENSMUSG00000040483	3.37218e-11	1.99821e-10	-1.0346	Xaf1			ENSMUSG00000021508	0.0075578	0.0234285	-1.19199	Cxcl14
ENSMUSG00000004872	5.22746e-37	1.53588e-35	-1.4499	Pax3										ENSMUSG00000066150	1.76333e-159	5.6647e-157	-1.03451	Slc31a1			ENSMUSG00000069014	3.42444e-14	8.11486e-13	-1.19194	Gm5641
ENSMUSG00000058173	5.22013e-22	8.17896e-21	-1.44873	Smco4										ENSMUSG00000026932	1.64138e-36	3.48212e-35	-1.03447	Nacc2			ENSMUSG00000027510	2.81146e-06	2.16765e-05	-1.19159	Rbm38
ENSMUSG00000034520	2.39908e-54	1.29688e-52	-1.44616	Gjc1										ENSMUSG00000030030	1.23894e-07	5.38369e-07	-1.03408	1700003E16Rik			ENSMUSG00000044645	7.43243e-07	6.40238e-06	-1.19103	Gm7334
ENSMUSG00000008305	5.95294e-61	3.9597e-59	-1.44577	Tle1										ENSMUSG00000042540	3.92805e-05	0.000127325	-1.03305	Acot5			ENSMUSG00000078240	2.90861e-06	2.23207e-05	-1.18888	Gm3550
ENSMUSG00000058145	1.50802e-13	1.35479e-12	-1.44499	Adamts17										ENSMUSG00000038855	1.90828e-115	2.7246e-113	-1.03304	Itpkb			ENSMUSG00000010122	0.000806186	0.0033807	-1.18887	Slc47a1
ENSMUSG00000006958	3.08136e-49	1.38182e-47	-1.44451	Chrd										ENSMUSG00000038633	1.79105e-65	9.10196e-64	-1.03226	Degs1			ENSMUSG00000028933	8.0896e-11	1.28224e-09	-1.18427	Xrcc2
ENSMUSG00000027358	0.000899325	0.00249715	-1.44285	Bmp2										ENSMUSG00000027514	4.25949e-11	2.50011e-10	-1.03213	Zbp1			ENSMUSG00000036814	5.88753e-16	1.67419e-14	-1.18383	Slc6a20a
ENSMUSG00000064128	1.00373e-37	3.03888e-36	-1.44216	Cenpj										ENSMUSG00000014704	0.0103743	0.0226443	-1.0321	Hoxa2			ENSMUSG00000071076	4.05635e-16	1.17381e-14	-1.18329	Jund
ENSMUSG00000024910	0.000226357	0.000710057	-1.44198	Ctsw										ENSMUSG00000027210	0.000430395	0.00120586	-1.03183	Meis2			ENSMUSG00000110974	4.05635e-16	1.17381e-14	-1.18329	Jund
ENSMUSG00000056917	7.29664e-24	1.24817e-22	-1.44184	Sipa1										ENSMUSG00000020000	3.20702e-68	1.71709e-66	-1.03161	Moxd1			ENSMUSG00000039720	2.36011e-05	0.000147207	-1.18071	Got1l1
ENSMUSG00000039081	5.26098e-29	1.14519e-27	-1.4417	Zfp503										ENSMUSG00000038086	0.021689	0.0438582	-1.03094	Hspb2			ENSMUSG00000000303	1.11778e-05	7.51445e-05	-1.18017	Cdh1
ENSMUSG00000021318	6.97208e-19	9.03995e-18	-1.44104	Gli3										ENSMUSG00000027087	5.6848e-28	8.67427e-27	-1.03057	Itgav			ENSMUSG00000019952	1.63731e-06	1.31283e-05	-1.1793	Poc1b
ENSMUSG00000051124	0.010123	0.0223645	-1.44102	Gimap9										ENSMUSG00000032285	4.44177e-16	3.69256e-15	-1.02941	Dnaja4			ENSMUSG00000022346	2.18593e-15	5.87371e-14	-1.17928	Myc
ENSMUSG00000083849	0.0140879	0.0300626	-1.43759	Gm13477										ENSMUSG00000030672	0.0116555	0.0250996	-1.02897	Mylpf			ENSMUSG00000026805	0.00128269	0.00506264	-1.17779	Barhl1
ENSMUSG00000032988	2.71375e-05	9.82265e-05	-1.43757	Slc16a8										ENSMUSG00000047115	0.000321869	0.000919699	-1.02895	Fam221a			ENSMUSG00000079225	0.000274745	0.00131489	-1.17687	Gm9531
ENSMUSG00000059552	5.5843e-41	1.86071e-39	-1.43685	Trp53										ENSMUSG00000025492	4.48268e-83	3.40267e-81	-1.02875	Ifitm3			ENSMUSG00000028076	7.38425e-13	1.4766e-11	-1.17624	Cd1d1
ENSMUSG00000037411	2.94766e-06	1.22089e-05	-1.43654	Serpine1										ENSMUSG00000024187	1.58836e-39	3.68705e-38	-1.02857	Fam234a			ENSMUSG00000019899	0.00371597	0.012778	-1.17579	Lama2
ENSMUSG00000096014	3.08094e-15	3.14295e-14	-1.43636	Sox1										ENSMUSG00000034684	1.17055e-22	1.41902e-21	-1.02827	Sema3f			ENSMUSG00000026062	1.13531e-06	9.37802e-06	-1.17413	Slc9a2
ENSMUSG00000058396	5.44426e-11	3.90125e-10	-1.43468	Gpr182										ENSMUSG00000089901	4.08958e-26	5.78847e-25	-1.02824	Gm8113			ENSMUSG00000049823	1.00766e-15	2.78641e-14	-1.17191	Zbtb12
ENSMUSG00000027968	2.25446e-45	8.69374e-44	-1.433	Larp7										ENSMUSG00000020423	3.58177e-25	4.87045e-24	-1.02777	Btg2			ENSMUSG00000049149	0.00311425	0.010994	-1.17059	Olfr1258
ENSMUSG00000055653	1.99346e-16	2.22098e-15	-1.43276	Gpc3										ENSMUSG00000029913	8.41595e-13	5.6769e-12	-1.02751	Prdm5			ENSMUSG00000044934	3.99165e-15	1.0446e-13	-1.17025	Zfp367
ENSMUSG00000022438	4.24876e-12	3.35643e-11	-1.43098	Parvb										ENSMUSG00000022864	4.15861e-06	1.52183e-05	-1.02727	D16Ertd472e			ENSMUSG00000048368	0.00363393	0.0125344	-1.17	Omd
ENSMUSG00000058325	4.20276e-43	1.48616e-41	-1.43075	Dock1										ENSMUSG00000020553	2.25209e-06	8.50621e-06	-1.02698	Pctp			ENSMUSG00000033007	0.000684512	0.0029255	-1.1678	Asic4
ENSMUSG00000073542	4.39932e-40	1.42346e-38	-1.4289	Cep76										ENSMUSG00000035105	1.16189e-21	1.34594e-20	-1.02696	Egln3			ENSMUSG00000042190	4.67014e-05	0.00027238	-1.1655	Cmklr1
ENSMUSG00000040841	3.68937e-12	2.93526e-11	-1.42879	Six5										ENSMUSG00000029999	4.32951e-21	4.87408e-20	-1.02653	Tgfa			ENSMUSG00000051278	1.47103e-16	4.46426e-15	-1.16539	Zgrf1
ENSMUSG00000026238	5.95693e-49	2.65143e-47	-1.42755	Ptma										ENSMUSG00000043687	7.12148e-18	6.64499e-17	-1.02642	1190005I06Rik			ENSMUSG00000023908	4.40852e-05	0.000258706	-1.1653	Pkmyt1
ENSMUSG00000019577	2.09956e-09	1.2752e-08	-1.42671	Pdk4										ENSMUSG00000056752	1.74972e-16	1.4975e-15	-1.0263	Dnah9			ENSMUSG00000021534	9.66164e-07	8.10313e-06	-1.16408	1700001L19Rik
ENSMUSG00000049823	9.78705e-40	3.13273e-38	-1.42416	Zbtb12										ENSMUSG00000028082	3.96611e-32	7.14934e-31	-1.02613	Sh3d19			ENSMUSG00000040694	0.00214519	0.00794415	-1.16316	Apobec2
ENSMUSG00000051355	2.66816e-23	4.47016e-22	-1.42386	Commd1										ENSMUSG00000037966	1.89879e-48	6.15481e-47	-1.02607	Ninj1			ENSMUSG00000047757	2.12867e-08	2.41289e-07	-1.16313	Fancb
ENSMUSG00000028018	5.00423e-34	1.31872e-32	-1.42231	Gstcd										ENSMUSG00000091345	0.0022027	0.0054892	-1.02591	Col6a5			ENSMUSG00000015745	2.65621e-06	2.06027e-05	-1.16258	Plekho1
ENSMUSG00000000318	0.000462816	0.00136293	-1.42157	Clec10a										ENSMUSG00000047347	1.03539e-10	5.91512e-10	-1.0257	Tdg-ps			ENSMUSG00000003665	0.000470915	0.00210415	-1.16187	Has1
ENSMUSG00000002068	4.23504e-12	3.34707e-11	-1.42103	Ccne1										ENSMUSG00000024985	5.71021e-05	0.000181048	-1.02539	Tcf7l2			ENSMUSG00000028072	0.00151693	0.00586662	-1.16098	Ntrk1
ENSMUSG00000019960	6.71612e-29	1.45135e-27	-1.42101	Dusp6										ENSMUSG00000060548	1.13447e-11	6.9942e-11	-1.02528	Tnfrsf19			ENSMUSG00000041633	6.32e-15	1.60733e-13	-1.15996	Kctd12b
ENSMUSG00000020534	9.02247e-20	1.22139e-18	-1.41883	Shmt1										ENSMUSG00000014329	1.08659e-51	3.79566e-50	-1.02517	Bicc1			ENSMUSG00000040170	0.00749222	0.0232739	-1.15971	Fmo2
ENSMUSG00000044927	4.93621e-70	4.14665e-68	-1.41721	H1fx										ENSMUSG00000057068	0.00222518	0.00554061	-1.02479	Fam47e			ENSMUSG00000031239	0.000360693	0.00167129	-1.15954	Itm2a
ENSMUSG00000096006	9.23301e-47	3.76324e-45	-1.41527	Gm21596										ENSMUSG00000001761	2.89042e-112	3.90967e-110	-1.02474	Smo			ENSMUSG00000027276	1.12521e-15	3.08782e-14	-1.15952	Jag1
ENSMUSG00000054115	8.13777e-33	2.06178e-31	-1.41441	Skp2										ENSMUSG00000026519	9.42356e-10	4.98764e-09	-1.02439	Tmem63a			ENSMUSG00000029120	1.07282e-06	8.90255e-06	-1.15919	Ppp2r2c
ENSMUSG00000033327	8.94946e-27	1.7368e-25	-1.41394	Tnxb										ENSMUSG00000028645	9.02921e-35	1.79091e-33	-1.02426	Slc2a1			ENSMUSG00000071547	2.51052e-05	0.000155461	-1.15824	Nt5dc2
ENSMUSG00000060860	7.78452e-40	2.50519e-38	-1.41374	Ube2s										ENSMUSG00000064280	7.14868e-08	3.19039e-07	-1.02426	Ccdc146			ENSMUSG00000071226	6.28189e-16	1.77515e-14	-1.15652	Cecr2
ENSMUSG00000042129	3.60867e-24	6.2995e-23	-1.41337	Rassf4										ENSMUSG00000085576	5.58062e-05	0.00017722	-1.0242	Dpy19l2			ENSMUSG00000029516	1.65132e-12	3.16722e-11	-1.15644	Cit
ENSMUSG00000053004	0.0179715	0.0372829	-1.40915	Hrh1										ENSMUSG00000004951	4.36046e-29	6.96049e-28	-1.0234	Hspb1			ENSMUSG00000064023	3.78559e-06	2.83872e-05	-1.15578	Klk8
ENSMUSG00000047139	8.47872e-70	7.0236e-68	-1.40732	Cd24a										ENSMUSG00000001025	1.88043e-11	1.13864e-10	-1.02299	S100a6			ENSMUSG00000037418	0.000851685	0.00354679	-1.15505	Best1
ENSMUSG00000051811	0.000266631	0.000825116	-1.40706	Cox6b2										ENSMUSG00000014599	5.89271e-83	4.45419e-81	-1.02299	Csf1			ENSMUSG00000024388	0.000877135	0.00363935	-1.15487	Myo7b
ENSMUSG00000030254	7.06246e-32	1.73822e-30	-1.40438	Rad18										ENSMUSG00000019528	2.95622e-23	3.69579e-22	-1.02234	Gyg			ENSMUSG00000040703	3.64297e-05	0.000217548	-1.15412	Cyp2s1
ENSMUSG00000045608	3.92696e-08	2.07333e-07	-1.40329	Dbx2										ENSMUSG00000045761	1.50985e-08	7.22209e-08	-1.02097	Togaram2			ENSMUSG00000021356	0.0107356	0.0313829	-1.15273	Irf4
ENSMUSG00000031669	1.56206e-18	1.97316e-17	-1.4029	Gins3										ENSMUSG00000024659	4.95811e-32	8.91073e-31	-1.02053	Anxa1			ENSMUSG00000039842	1.39419e-12	2.70989e-11	-1.15206	Mcph1
ENSMUSG00000005732	1.86877e-46	7.48053e-45	-1.40167	Ranbp1										ENSMUSG00000000555	4.08726e-19	4.08272e-18	-1.02016	Itga5			ENSMUSG00000024140	0.000122721	0.000644366	-1.15167	Epas1
ENSMUSG00000099164	1.86877e-46	7.48053e-45	-1.40167	Ranbp1										ENSMUSG00000062184	2.28014e-21	2.60608e-20	-1.02012	Hs6st2			ENSMUSG00000031586	0.00175274	0.00665459	-1.15166	Rbpms
ENSMUSG00000111837	0.0143122	0.0304686	-1.40142	Gm47135										ENSMUSG00000035032	1.34848e-09	7.06233e-09	-1.02	Nek11			ENSMUSG00000026117	0.0015383	0.00594035	-1.14948	Zap70
ENSMUSG00000024039	0.000702239	0.00199521	-1.40009	Cbs										ENSMUSG00000004665	3.93034e-29	6.29624e-28	-1.01951	Cnn2			ENSMUSG00000034485	9.43481e-07	7.92392e-06	-1.14868	Uaca
ENSMUSG00000039316	1.18783e-38	3.70277e-37	-1.39997	Rftn1										ENSMUSG00000053219	2.61438e-05	8.68723e-05	-1.01932	Raet1e			ENSMUSG00000004814	1.50312e-05	9.8447e-05	-1.14778	Ccl24
ENSMUSG00000040274	5.95595e-09	3.44552e-08	-1.3999	Cdk6										ENSMUSG00000056598	8.0269e-34	1.54443e-32	-1.01915	Drc3			ENSMUSG00000002068	8.17707e-06	5.66156e-05	-1.14727	Ccne1
ENSMUSG00000021418	2.47698e-10	1.66657e-09	-1.39971	Rpp40										ENSMUSG00000020562	0.000867743	0.00231098	-1.01867	Efcab10			ENSMUSG00000035356	1.68587e-14	4.1644e-13	-1.14689	Nfkbiz
ENSMUSG00000021750	1.75271e-07	8.57096e-07	-1.39956	Fam107a										ENSMUSG00000022875	0.000118561	0.000360412	-1.01861	Kng1			ENSMUSG00000039395	5.26078e-09	6.58308e-08	-1.14671	Mreg
ENSMUSG00000022332	1.8762e-54	1.0235e-52	-1.39717	Khdrbs3										ENSMUSG00000043079	1.03445e-23	1.32171e-22	-1.01833	Synpo			ENSMUSG00000005732	0.000237521	0.00115417	-1.14562	Ranbp1
ENSMUSG00000060981	0.02449	0.0489445	-1.3962	Hist1h4h										ENSMUSG00000024597	2.8682e-174	1.12172e-171	-1.01823	Slc12a2			ENSMUSG00000099164	0.000237521	0.00115417	-1.14562	Ranbp1
ENSMUSG00000008845	1.70937e-08	9.43422e-08	-1.39605	Cd163										ENSMUSG00000057604	9.85445e-10	5.20345e-09	-1.01793	Lmcd1			ENSMUSG00000022462	1.07205e-13	2.4077e-12	-1.14134	Slc38a2
ENSMUSG00000023192	1.57894e-08	8.74672e-08	-1.39503	Grm2										ENSMUSG00000091243	2.59666e-11	1.55402e-10	-1.0175	Vgll3			ENSMUSG00000024177	8.70966e-05	0.000473278	-1.14034	Nme4
ENSMUSG00000072940	0.00421731	0.0101836	-1.39148	Gm10443										ENSMUSG00000027227	1.26312e-64	6.14151e-63	-1.01729	Sord			ENSMUSG00000030671	4.25314e-14	1.00391e-12	-1.13992	Pde3b
ENSMUSG00000036768	2.84175e-28	5.94706e-27	-1.38964	Kif15										ENSMUSG00000043448	1.23872e-10	7.02764e-10	-1.01705	Gjc2			ENSMUSG00000046275	0.00342469	0.0119197	-1.1391	Tusc5
ENSMUSG00000045629	7.07306e-09	4.04532e-08	-1.38918	Sh3tc2										ENSMUSG00000052957	2.00678e-98	1.97279e-96	-1.01705	Gas1			ENSMUSG00000039110	7.59144e-08	7.88715e-07	-1.13886	Mycbpap
ENSMUSG00000046618	7.7754e-16	8.2862e-15	-1.38857	Olfml2a										ENSMUSG00000047021	1.33012e-35	2.7285e-34	-1.01573	Cfap65			ENSMUSG00000033752	0.00237805	0.00870119	-1.13783	Mnd1
ENSMUSG00000043460	3.9456e-08	2.08194e-07	-1.3883	Elfn2										ENSMUSG00000019767	1.50859e-11	9.20921e-11	-1.01559	Ccdc170			ENSMUSG00000029687	1.19922e-05	8.00532e-05	-1.13738	Ezh2
ENSMUSG00000015090	1.38449e-05	5.23184e-05	-1.38814	Ptgds										ENSMUSG00000033029	5.77263e-17	5.10318e-16	-1.0155	1700088E04Rik			ENSMUSG00000006678	3.7032e-14	8.75245e-13	-1.1369	Pola1
ENSMUSG00000062252	0.00164956	0.0043617	-1.38779	Lhfpl5										ENSMUSG00000038022	2.51648e-08	1.17772e-07	-1.0155	Mindy4			ENSMUSG00000027968	3.99253e-05	0.000236759	-1.13642	Larp7
ENSMUSG00000070643	7.43778e-10	4.78032e-09	-1.38749	Sox13										ENSMUSG00000055322	4.43464e-10	2.41317e-09	-1.01545	Tns1			ENSMUSG00000028587	0.00174491	0.00662905	-1.1364	Orc1
ENSMUSG00000040694	0.00227294	0.00582743	-1.3872	Apobec2										ENSMUSG00000028459	0.00903425	0.019959	-1.01474	Cd72			ENSMUSG00000028565	4.11195e-12	7.53802e-11	-1.13493	Nfia
ENSMUSG00000105388	4.52722e-23	7.52141e-22	-1.38661	Rpl36a-ps2										ENSMUSG00000025225	5.24932e-78	3.48469e-76	-1.01355	Nfkb2			ENSMUSG00000078453	3.21049e-05	0.000193821	-1.13486	Abracl
ENSMUSG00000034595	7.91463e-57	4.70487e-55	-1.38608	Ppp1r18										ENSMUSG00000026604	5.54807e-26	7.80985e-25	-1.01343	Ptpn14			ENSMUSG00000069793	1.00341e-14	2.51298e-13	-1.13413	Slfn9
ENSMUSG00000036523	0.0028488	0.00714017	-1.38559	Greb1										ENSMUSG00000033446	1.49898e-14	1.13927e-13	-1.01323	Lpar6			ENSMUSG00000022678	4.44583e-05	0.000260475	-1.13387	Nde1
ENSMUSG00000031167	4.0195e-59	2.51472e-57	-1.38553	Rbm3										ENSMUSG00000060176	5.13019e-38	1.14934e-36	-1.01312	Kif27			ENSMUSG00000024542	9.2212e-18	3.1837e-16	-1.13374	Cep192
ENSMUSG00000084416	6.96424e-13	5.88066e-12	-1.38504	Rpl10a-ps1										ENSMUSG00000060260	3.69986e-06	1.36143e-05	-1.01283	Pwwp2b			ENSMUSG00000005465	1.03054e-05	6.98253e-05	-1.13275	Il27ra
ENSMUSG00000027220	9.65628e-51	4.65714e-49	-1.38319	Syt13										ENSMUSG00000110798	3.69986e-06	1.36143e-05	-1.01283	Pwwp2b			ENSMUSG00000036086	2.80902e-11	4.74485e-10	-1.1317	Zranb3
ENSMUSG00000046417	1.54729e-09	9.55336e-09	-1.38201	Lrrc75a										ENSMUSG00000028980	2.47206e-46	7.44932e-45	-1.01221	H6pd			ENSMUSG00000025134	3.73717e-05	0.000222713	-1.13112	Alyref
ENSMUSG00000034485	3.01476e-43	1.07456e-41	-1.38174	Uaca										ENSMUSG00000061740	5.15552e-09	2.57276e-08	-1.01141	Cyp2d22			ENSMUSG00000070348	3.24569e-18	1.16516e-16	-1.13012	Ccnd1
ENSMUSG00000047749	6.69697e-29	1.45071e-27	-1.38136	Zc3hav1l										ENSMUSG00000031778	1.85316e-25	2.55271e-24	-1.01136	Cx3cl1			ENSMUSG00000027883	8.10967e-12	1.44986e-10	-1.12992	Gpsm2
ENSMUSG00000032400	8.14967e-17	9.28803e-16	-1.38126	Zwilch										ENSMUSG00000026142	5.74823e-34	1.11075e-32	-1.01103	Rhbdd1			ENSMUSG00000024256	2.9305e-07	2.72763e-06	-1.1298	Adcyap1
ENSMUSG00000022537	2.48032e-31	6.00547e-30	-1.37716	Tmem44										ENSMUSG00000041482	1.43545e-07	6.17794e-07	-1.01089	Piezo2			ENSMUSG00000025500	0.00610486	0.0195522	-1.12948	Lmntd2
ENSMUSG00000024042	2.49531e-10	1.67789e-09	-1.37505	Sik1										ENSMUSG00000085795	7.82652e-31	1.34736e-29	-1.01085	Zfp703			ENSMUSG00000114515	0.000112639	0.000597683	-1.12933	Aldoa
ENSMUSG00000067367	5.17574e-31	1.2381e-29	-1.37455	Lyar										ENSMUSG00000044037	1.76627e-05	5.99417e-05	-1.01079	Als2cl			ENSMUSG00000037465	6.48914e-14	1.48888e-12	-1.12932	Klf10
ENSMUSG00000022177	5.54645e-28	1.14072e-26	-1.37441	Haus4										ENSMUSG00000002147	1.27679e-15	1.03699e-14	-1.00982	Stat6			ENSMUSG00000003190	2.86628e-06	2.20606e-05	-1.12851	Bcl2l12
ENSMUSG00000000805	5.74996e-09	3.33714e-08	-1.37406	Car4										ENSMUSG00000019942	7.98144e-16	6.54151e-15	-1.00947	Cdk1			ENSMUSG00000036377	1.4373e-10	2.20879e-09	-1.12825	C530008M17Rik
ENSMUSG00000032555	4.46191e-31	1.07308e-29	-1.37244	Topbp1										ENSMUSG00000032679	1.09755e-42	2.88248e-41	-1.00942	Cd59a			ENSMUSG00000056214	7.7953e-17	2.45654e-15	-1.12821	Pard6g
ENSMUSG00000031609	2.82907e-37	8.43674e-36	-1.37175	Sap30										ENSMUSG00000030268	2.76224e-30	4.63984e-29	-1.009	Bcat1			ENSMUSG00000029204	0.00254954	0.00922215	-1.12749	Rhoh
ENSMUSG00000055676	2.38849e-05	8.7059e-05	-1.36994	Gm5069										ENSMUSG00000021583	7.10365e-07	2.83988e-06	-1.00826	Erap1			ENSMUSG00000029307	0.000471007	0.00210415	-1.12675	Dmp1
ENSMUSG00000030109	0.00357087	0.00876178	-1.36731	Slc6a12										ENSMUSG00000031762	4.10498e-25	5.5567e-24	-1.0079	Mt2			ENSMUSG00000053137	4.80884e-13	9.78953e-12	-1.12658	Mapk11
ENSMUSG00000024726	2.08619e-44	7.82561e-43	-1.36494	Carnmt1										ENSMUSG00000031216	3.98592e-07	1.64051e-06	-1.00776	Stard8			ENSMUSG00000025317	0.00182114	0.0068762	-1.12606	Car5a
ENSMUSG00000061533	6.49447e-17	7.44908e-16	-1.36348	Cep128										ENSMUSG00000024421	3.03158e-06	1.12612e-05	-1.00759	Lama3			ENSMUSG00000054293	0.00394659	0.0134383	-1.12573	P2ry10b
ENSMUSG00000023004	2.70792e-51	1.33479e-49	-1.36332	Tuba1b										ENSMUSG00000017009	9.18409e-124	1.50202e-121	-1.00758	Sdc4			ENSMUSG00000046434	2.20196e-05	0.000138401	-1.12534	Hnrnpa1
ENSMUSG00000042379	2.74698e-05	9.93012e-05	-1.36293	Esm1										ENSMUSG00000041193	0.000218258	0.000638138	-1.00738	Pla2g5			ENSMUSG00000040749	6.87631e-09	8.44664e-08	-1.12228	Siah1b
ENSMUSG00000029363	1.02487e-21	1.57407e-20	-1.36286	Rfc5										ENSMUSG00000000037	0.007331	0.0165518	-1.00694	Scml2			ENSMUSG00000073542	6.12924e-15	1.56322e-13	-1.12201	Cep76
ENSMUSG00000024939	7.00191e-21	1.0161e-19	-1.36261	Fam89b										ENSMUSG00000032860	0.00768625	0.0172607	-1.00691	P2ry2			ENSMUSG00000071719	0.00109147	0.00439533	-1.1219	Tmem28
ENSMUSG00000064326	1.9204e-23	3.24167e-22	-1.36236	Siva1										ENSMUSG00000037295	5.79949e-08	2.61158e-07	-1.00657	Ldlrap1			ENSMUSG00000032985	0.0103182	0.0303841	-1.12103	5730522E02Rik
ENSMUSG00000092167	1.49081e-08	8.27393e-08	-1.36218	Gm3696										ENSMUSG00000027215	9.22663e-68	4.92543e-66	-1.00616	Cd82			ENSMUSG00000091625	0.00289453	0.0103049	-1.12079	Lsm5
ENSMUSG00000024757	0.00453501	0.0108671	-1.35969	Slc22a19										ENSMUSG00000021509	8.97042e-05	0.000276901	-1.00611	Slc25a48			ENSMUSG00000055184	0.0001088	0.000578673	-1.12019	Fam72a
ENSMUSG00000019952	1.00095e-28	2.13978e-27	-1.3592	Poc1b										ENSMUSG00000076435	3.49058e-17	3.12727e-16	-1.0061	Acsf2			ENSMUSG00000092210	0.0168579	0.0459199	-1.11959	A930009A15Rik
ENSMUSG00000069682	1.45067e-27	2.92636e-26	-1.35753	Gm10275										ENSMUSG00000017760	2.2077e-67	1.17505e-65	-1.006	Ctsa			ENSMUSG00000046636	0.00285269	0.010168	-1.1194	Gm7729
ENSMUSG00000029521	1.80231e-06	7.67279e-06	-1.35746	Chek2										ENSMUSG00000016028	1.52225e-68	8.22379e-67	-1.00587	Celsr1			ENSMUSG00000001525	2.39053e-05	0.00014895	-1.11852	Tubb5
ENSMUSG00000016239	3.38851e-11	2.47877e-10	-1.35587	Lonrf3										ENSMUSG00000025921	2.80248e-70	1.56573e-68	-1.00573	Rdh10			ENSMUSG00000032796	2.2139e-09	2.91586e-08	-1.11728	Lama1
ENSMUSG00000001053	9.41362e-21	1.35597e-19	-1.3555	N4bp3										ENSMUSG00000045036	1.17677e-05	4.08063e-05	-1.00481	Tmem232			ENSMUSG00000022610	2.28408e-07	2.16844e-06	-1.11589	Mapk12
ENSMUSG00000056904	2.88814e-06	1.1979e-05	-1.35443	Gm5620										ENSMUSG00000069833	5.41209e-17	4.80333e-16	-1.00475	Ahnak			ENSMUSG00000040945	1.24787e-16	3.84518e-15	-1.11413	Rcc2
ENSMUSG00000031403	2.56092e-27	5.11983e-26	-1.35424	Dkc1										ENSMUSG00000021848	1.75888e-97	1.71039e-95	-1.00453	Otx2			ENSMUSG00000058925	3.69355e-05	0.000220259	-1.11353	1700011I03Rik
ENSMUSG00000107432	0.00074863	0.00211281	-1.35415	Gm36189										ENSMUSG00000021662	8.10888e-27	1.17644e-25	-1.00419	Arhgef28			ENSMUSG00000032400	0.000102009	0.000545608	-1.11318	Zwilch
ENSMUSG00000039830	0.00142553	0.00381442	-1.35371	Olig2										ENSMUSG00000039865	0.0234883	0.0470603	-1.00395	Slc44a3			ENSMUSG00000020018	0.000207513	0.00102659	-1.11291	Snrpf
ENSMUSG00000039617	1.79178e-25	3.28824e-24	-1.35367	Gm7488										ENSMUSG00000057722	3.01703e-13	2.10048e-12	-1.00377	Lepr			ENSMUSG00000059430	0.0139455	0.0392111	-1.11124	Actg2
ENSMUSG00000031799	1.44138e-63	1.02343e-61	-1.35161	Tpm4										ENSMUSG00000043336	1.05047e-12	7.01483e-12	-1.00361	Filip1l			ENSMUSG00000021811	4.5543e-05	0.000266311	-1.11073	Dnajc9
ENSMUSG00000015533	1.78157e-08	9.79041e-08	-1.34924	Itga2										ENSMUSG00000015090	8.41406e-12	5.25039e-11	-1.00359	Ptgds			ENSMUSG00000092167	0.0074705	0.0232257	-1.11039	Gm3696
ENSMUSG00000071719	9.48311e-31	2.24744e-29	-1.34857	Tmem28										ENSMUSG00000044197	1.39499e-31	2.46521e-30	-1.00332	Gpr146			ENSMUSG00000015749	1.49582e-13	3.30197e-12	-1.11021	Anp32e
ENSMUSG00000058398	0.00327742	0.00810097	-1.34762	Prss43										ENSMUSG00000025810	2.37397e-69	1.29811e-67	-1.00315	Nrp1			ENSMUSG00000024165	6.36367e-08	6.69187e-07	-1.10984	Jpt2
ENSMUSG00000030225	4.53925e-11	3.27371e-10	-1.34735	Dera										ENSMUSG00000024538	1.16696e-48	3.81009e-47	-1.00304	Ppic			ENSMUSG00000070643	1.42419e-05	9.36511e-05	-1.10835	Sox13
ENSMUSG00000056671	1.16501e-05	4.46658e-05	-1.34721	Prelid2										ENSMUSG00000021318	2.08774e-12	1.36279e-11	-1.00285	Gli3			ENSMUSG00000002732	6.18067e-08	6.51134e-07	-1.10835	Fkbp7
ENSMUSG00000021932	5.04513e-28	1.04121e-26	-1.34658	Rnaseh2b										ENSMUSG00000044393	8.45024e-20	8.80253e-19	-1.00136	Dsg2			ENSMUSG00000063796	7.16979e-07	6.19153e-06	-1.10815	Slc22a8
ENSMUSG00000021811	4.47085e-57	2.67548e-55	-1.34631	Dnajc9										ENSMUSG00000022003	3.16875e-40	7.53049e-39	-1.00133	Slc25a30			ENSMUSG00000043051	5.73746e-07	5.05126e-06	-1.10702	Disc1
ENSMUSG00000022676	1.75018e-07	8.56095e-07	-1.34469	Snai2										ENSMUSG00000000184	7.00212e-43	1.85794e-41	-1.00104	Ccnd2			ENSMUSG00000073795	0.000379188	0.00175026	-1.10239	6430531B16Rik
ENSMUSG00000022847	2.81293e-13	2.46241e-12	-1.34419	Thpo										ENSMUSG00000091387	0.00723938	0.0163634	-0.999776	Gcnt4			ENSMUSG00000037860	0.00169337	0.00645497	-1.10196	Aim2
ENSMUSG00000113836	2.75328e-06	1.14595e-05	-1.343	AC124426.1										ENSMUSG00000044345	1.58568e-22	1.90685e-21	-0.999663	Marveld1			ENSMUSG00000055639	2.71116e-17	8.90097e-16	-1.10122	Dach1
ENSMUSG00000066278	2.61755e-54	1.41072e-52	-1.34255	Vps37b										ENSMUSG00000025089	2.28557e-10	1.26905e-09	-0.99964	Gfra1			ENSMUSG00000000568	5.25915e-08	5.60924e-07	-1.10054	Hnrnpd
ENSMUSG00000053137	1.29843e-30	3.04493e-29	-1.34242	Mapk11										ENSMUSG00000024517	2.31309e-09	1.18825e-08	-0.998967	Grp			ENSMUSG00000034936	3.01037e-08	3.325e-07	-1.09955	Arl4d
ENSMUSG00000043289	2.25432e-05	8.26576e-05	-1.34153	Mei4										ENSMUSG00000083902	0.00616952	0.0141568	-0.998908	Gm15975			ENSMUSG00000026786	0.0120714	0.0346767	-1.09922	Apbb1ip
ENSMUSG00000034255	4.18918e-06	1.70745e-05	-1.34047	Arhgap27										ENSMUSG00000011154	1.38301e-05	4.75725e-05	-0.998377	Cfap161			ENSMUSG00000032698	2.52744e-07	2.37821e-06	-1.09884	Lmo2
ENSMUSG00000015468	0.00170066	0.00448289	-1.34033	Notch4										ENSMUSG00000032854	4.68877e-38	1.05307e-36	-0.997199	Ugt8a			ENSMUSG00000075502	7.68945e-05	0.000424743	-1.09792	Kbtbd6
ENSMUSG00000024565	0.00151405	0.00403079	-1.33917	Sall3										ENSMUSG00000018672	5.80223e-21	6.47934e-20	-0.996179	Copz2			ENSMUSG00000073775	3.1434e-10	4.61466e-09	-1.09766	Kti12
ENSMUSG00000056531	8.73886e-08	4.41707e-07	-1.33912	Ccdc18										ENSMUSG00000048763	0.00854016	0.0189723	-0.995984	Hoxb3			ENSMUSG00000020150	0.00324946	0.0113867	-1.09737	Gamt
ENSMUSG00000026786	2.82697e-16	3.10325e-15	-1.33847	Apbb1ip										ENSMUSG00000040841	9.27815e-11	5.31235e-10	-0.995738	Six5			ENSMUSG00000056313	1.33777e-09	1.8231e-08	-1.09651	Tcim
ENSMUSG00000035407	5.1637e-09	3.01547e-08	-1.33825	Kank4										ENSMUSG00000027070	2.89179e-19	2.91774e-18	-0.995664	Lrp2			ENSMUSG00000083695	5.98004e-07	5.24182e-06	-1.09648	Rnf138rt1
ENSMUSG00000000295	8.90793e-16	9.45932e-15	-1.33802	Hddc2										ENSMUSG00000035095	5.26415e-37	1.13688e-35	-0.995627	Fam167a			ENSMUSG00000034192	0.00590705	0.0190199	-1.09633	Lsm3
ENSMUSG00000069793	8.14665e-33	2.06178e-31	-1.33801	Slfn9										ENSMUSG00000028549	1.86739e-06	7.13602e-06	-0.995625	Itgb3bp			ENSMUSG00000057098	2.30267e-09	3.02836e-08	-1.09546	Ebf1
ENSMUSG00000016984	3.5022e-42	1.20047e-40	-1.33596	Etaa1										ENSMUSG00000001418	3.38347e-41	8.40727e-40	-0.995005	Glmp			ENSMUSG00000024011	0.000125843	0.00065846	-1.09435	Pi16
ENSMUSG00000030589	7.23678e-05	0.00024594	-1.33567	Rasgrp4										ENSMUSG00000005716	1.7122e-12	1.12582e-11	-0.994349	Pvalb			ENSMUSG00000075266	0.000117681	0.000621338	-1.09038	Cenpw
ENSMUSG00000067878	6.55406e-06	2.59738e-05	-1.33517	Map7d3										ENSMUSG00000022871	0.00821057	0.0183375	-0.99421	Fetub			ENSMUSG00000059895	0.0001144	0.00060525	-1.08979	Ptp4a3
ENSMUSG00000082063	0.0206232	0.0420765	-1.33488	Gm12993										ENSMUSG00000038400	1.26954e-26	1.82614e-25	-0.994195	Pmepa1			ENSMUSG00000026697	0.00818442	0.0250802	-1.08796	Myoc
ENSMUSG00000091736	0.000515745	0.00150714	-1.33402	Yy2										ENSMUSG00000054720	3.89701e-26	5.52461e-25	-0.993433	Lrrc8c			ENSMUSG00000028018	6.07617e-13	1.22452e-11	-1.08626	Gstcd
ENSMUSG00000003868	1.11345e-34	3.00044e-33	-1.33391	Ruvbl2										ENSMUSG00000034959	0.00640803	0.0146388	-0.993367	Rubcnl			ENSMUSG00000035296	0.00248472	0.00902931	-1.08615	Sgcg
ENSMUSG00000056214	9.16397e-46	3.57235e-44	-1.33376	Pard6g										ENSMUSG00000020176	2.13997e-48	6.89929e-47	-0.993337	Grb10			ENSMUSG00000020642	5.65413e-11	9.18962e-10	-1.08574	Rnf144a
ENSMUSG00000028860	5.96012e-06	2.37886e-05	-1.33333	Sytl1										ENSMUSG00000035873	3.15292e-22	3.76134e-21	-0.993119	Pawr			ENSMUSG00000023345	3.64219e-05	0.000217548	-1.08521	Poc1a
ENSMUSG00000027353	2.20968e-19	2.92656e-18	-1.33273	Mcm8										ENSMUSG00000060639	0.00773023	0.0173551	-0.992773	Hist1h4i			ENSMUSG00000018899	1.69837e-07	1.65234e-06	-1.08503	Irf1
ENSMUSG00000024613	7.83805e-40	2.51788e-38	-1.33252	Tcof1										ENSMUSG00000022122	1.97765e-147	5.01098e-145	-0.992726	Ednrb			ENSMUSG00000091754	0.00282715	0.0100909	-1.08412	Gm3636
ENSMUSG00000055184	8.90811e-15	8.78682e-14	-1.33222	Fam72a										ENSMUSG00000031805	4.10115e-29	6.55819e-28	-0.992486	Jak3			ENSMUSG00000031167	0.00046103	0.00206674	-1.08211	Rbm3
ENSMUSG00000029430	4.39572e-37	1.2979e-35	-1.33159	Ran										ENSMUSG00000028195	2.40571e-87	1.96722e-85	-0.99159	Cyr61			ENSMUSG00000022203	3.29376e-11	5.51721e-10	-1.08177	Efs
ENSMUSG00000029843	9.21192e-05	0.000307746	-1.33076	Slc13a4										ENSMUSG00000031765	2.22442e-48	7.14595e-47	-0.991375	Mt1			ENSMUSG00000052396	0.00973768	0.0289533	-1.08162	Mogat2
ENSMUSG00000071497	0.00178019	0.00466847	-1.32999	Nutf2-ps1										ENSMUSG00000058325	2.99452e-36	6.30076e-35	-0.991208	Dock1			ENSMUSG00000017144	2.22632e-11	3.79969e-10	-1.07916	Rnd3
ENSMUSG00000058099	1.88437e-05	6.9967e-05	-1.32736	Nfam1										ENSMUSG00000020937	2.69523e-08	1.25777e-07	-0.990899	Plcd3			ENSMUSG00000037020	0.00359707	0.0124239	-1.07908	Wdr62
ENSMUSG00000064090	8.50718e-11	5.9764e-10	-1.32727	Vrk2										ENSMUSG00000006301	7.46573e-46	2.20539e-44	-0.990772	Tmbim1			ENSMUSG00000035200	3.24438e-07	2.99661e-06	-1.07896	Chrnb4
ENSMUSG00000078639	0.0236605	0.047451	-1.32506	Gm12695										ENSMUSG00000035179	8.80246e-21	9.73901e-20	-0.990664	Ppp1r32			ENSMUSG00000001588	0.000787594	0.00331043	-1.07277	Acap1
ENSMUSG00000047810	3.57685e-11	2.60908e-10	-1.32462	Ccdc88b										ENSMUSG00000024211	7.76235e-18	7.22425e-17	-0.990354	Grm8			ENSMUSG00000026514	0.00267198	0.00960349	-1.07222	Cnih3
ENSMUSG00000017144	3.84025e-60	2.48063e-58	-1.32401	Rnd3										ENSMUSG00000025666	1.78646e-32	3.26278e-31	-0.99031	Tmem47			ENSMUSG00000026870	0.000779064	0.00327992	-1.06989	Cutal
ENSMUSG00000026638	0.00771277	0.0175378	-1.32334	Irf6										ENSMUSG00000026830	5.34958e-07	2.1695e-06	-0.989547	Ermn			ENSMUSG00000058743	0.00943827	0.0282117	-1.06751	Kcnj14
ENSMUSG00000033774	0.00671027	0.0154825	-1.32075	Npbwr1										ENSMUSG00000047420	0.010563	0.0230031	-0.987709	Fam180a			ENSMUSG00000057818	0.000379532	0.00175095	-1.06741	1600029O15Rik
ENSMUSG00000017754	1.09208e-05	4.20862e-05	-1.32003	Pltp										ENSMUSG00000026922	2.14624e-10	1.1928e-09	-0.987203	Agpat2			ENSMUSG00000034164	0.000129562	0.000674598	-1.06539	Emid1
ENSMUSG00000031304	1.16153e-08	6.50086e-08	-1.31982	Il2rg										ENSMUSG00000047878	4.18105e-23	5.19097e-22	-0.98715	A4galt			ENSMUSG00000026283	1.65836e-13	3.62971e-12	-1.06512	Ing5
ENSMUSG00000031262	3.6898e-14	3.47482e-13	-1.31917	Cenpi										ENSMUSG00000027997	1.13539e-10	6.46382e-10	-0.986415	Casp6			ENSMUSG00000030722	1.91762e-07	1.8497e-06	-1.06412	Nfatc2ip
ENSMUSG00000032033	3.25675e-05	0.000116453	-1.31847	Barx2										ENSMUSG00000005268	0.0124383	0.0265534	-0.986381	Prlr			ENSMUSG00000034595	1.30014e-06	1.06133e-05	-1.06332	Ppp1r18
ENSMUSG00000025134	2.83112e-43	1.01518e-41	-1.31568	Alyref										ENSMUSG00000038567	0.00133607	0.00344997	-0.985833	Cyp24a1			ENSMUSG00000001627	7.85971e-16	2.19355e-14	-1.06086	Ifrd1
ENSMUSG00000020092	4.4752e-15	4.50111e-14	-1.31518	Pald1										ENSMUSG00000045594	8.43442e-75	5.17868e-73	-0.985789	Glb1			ENSMUSG00000063600	0.0123489	0.0353495	-1.05946	Egfem1
ENSMUSG00000030079	4.51727e-41	1.5108e-39	-1.314	Ruvbl1										ENSMUSG00000031557	1.00261e-14	7.72789e-14	-0.98521	Plekha2			ENSMUSG00000050628	5.60911e-07	4.95275e-06	-1.05847	Ubald2
ENSMUSG00000081752	3.37696e-08	1.79406e-07	-1.31226	Sms-ps										ENSMUSG00000020272	2.93942e-27	4.35228e-26	-0.985089	Stk10			ENSMUSG00000105388	0.000485454	0.00216032	-1.05818	Rpl36a-ps2
ENSMUSG00000044906	1.41747e-34	3.77984e-33	-1.31187	4930503L19Rik										ENSMUSG00000024048	2.99441e-43	8.10066e-42	-0.984941	Myl12a			ENSMUSG00000070473	0.0136135	0.0383732	-1.0565	Cldn3
ENSMUSG00000019988	7.51982e-16	8.03776e-15	-1.31105	Nedd1										ENSMUSG00000019997	1.54058e-43	4.21842e-42	-0.984839	Ctgf			ENSMUSG00000011179	2.74991e-09	3.57488e-08	-1.05636	Odc1
ENSMUSG00000069743	1.21938e-10	8.45019e-10	-1.30986	Zfp820										ENSMUSG00000027202	0.00304346	0.00740089	-0.984769	Slc12a1			ENSMUSG00000074272	1.0457e-06	8.7015e-06	-1.05584	Ceacam1
ENSMUSG00000024525	1.16468e-13	1.05677e-12	-1.30912	Impa2										ENSMUSG00000079592	7.92226e-19	7.76261e-18	-0.984497	C1qtnf5			ENSMUSG00000030188	0.000610269	0.0026426	-1.05504	Magohb
ENSMUSG00000038068	1.26274e-12	1.04506e-11	-1.30821	Rnf144b										ENSMUSG00000038677	1.5103e-23	1.91071e-22	-0.984439	Scube3			ENSMUSG00000028645	5.19029e-06	3.76692e-05	-1.05421	Slc2a1
ENSMUSG00000050473	0.000394496	0.00118019	-1.30793	Slc35d3										ENSMUSG00000039286	5.11343e-53	1.87354e-51	-0.983564	Fndc3b			ENSMUSG00000057110	2.34218e-11	3.98236e-10	-1.05369	Cntrl
ENSMUSG00000029545	4.54685e-21	6.70154e-20	-1.30774	Acads										ENSMUSG00000032737	2.3429e-53	8.69046e-52	-0.983497	Inppl1			ENSMUSG00000026134	8.63987e-05	0.000470194	-1.05179	Prim2
ENSMUSG00000042195	2.28773e-14	2.19018e-13	-1.30731	Slc35f2										ENSMUSG00000054072	1.76621e-13	1.25578e-12	-0.983206	Iigp1			ENSMUSG00000022235	5.57531e-05	0.000319598	-1.05173	Cmbl
ENSMUSG00000023072	2.31487e-20	3.25372e-19	-1.30658	Cep89										ENSMUSG00000025963	2.32533e-07	9.82447e-07	-0.983062	Mdh1b			ENSMUSG00000021713	1.25462e-06	1.02789e-05	-1.0512	Ppwd1
ENSMUSG00000042515	1.90572e-16	2.12588e-15	-1.30641	Mum1l1										ENSMUSG00000027171	1.88968e-17	1.72042e-16	-0.982738	Prrg4			ENSMUSG00000039617	0.000183096	0.000915329	-1.04773	Gm7488
ENSMUSG00000054400	3.73061e-17	4.34299e-16	-1.30498	Cklf										ENSMUSG00000020878	2.45145e-09	1.2561e-08	-0.982356	Lrrc46			ENSMUSG00000034951	0.000421348	0.00191596	-1.04754	Cog7
ENSMUSG00000055917	3.02429e-20	4.22433e-19	-1.30491	Zfp277										ENSMUSG00000028370	2.05643e-11	1.23978e-10	-0.982332	Pappa			ENSMUSG00000071722	3.64304e-10	5.30931e-09	-1.0475	Spin4
ENSMUSG00000024691	3.17594e-25	5.75757e-24	-1.30446	Fam111a										ENSMUSG00000021823	3.01051e-113	4.23117e-111	-0.982288	Vcl			ENSMUSG00000112297	0.00609851	0.0195354	-1.04557	Gm17816
ENSMUSG00000042215	2.48332e-17	2.92714e-16	-1.30306	Bag2										ENSMUSG00000027570	1.73884e-107	2.14258e-105	-0.98199	Col9a3			ENSMUSG00000048668	0.000321247	0.00151258	-1.0455	Rhno1
ENSMUSG00000068394	7.35349e-15	7.30572e-14	-1.30268	Cep152										ENSMUSG00000057816	2.92047e-07	1.21816e-06	-0.981958	1700007G11Rik			ENSMUSG00000022759	3.22002e-11	5.40658e-10	-1.04484	Lrrc74b
ENSMUSG00000068735	4.15128e-60	2.66232e-58	-1.30242	Trp53i11										ENSMUSG00000024143	8.41282e-43	2.22242e-41	-0.981871	Rhoq			ENSMUSG00000032344	1.73714e-06	1.38795e-05	-1.043	Mb21d1
ENSMUSG00000024421	7.8586e-08	3.99812e-07	-1.3024	Lama3										ENSMUSG00000039713	4.75339e-12	3.02595e-11	-0.981268	Plekhg5			ENSMUSG00000037029	5.62028e-15	1.4436e-13	-1.04287	Zfp146
ENSMUSG00000027956	1.31915e-05	5.00394e-05	-1.30231	Tmem144										ENSMUSG00000029096	0.000255427	0.000740435	-0.981033	Htra3			ENSMUSG00000031486	7.86367e-05	0.000433174	-1.04267	Adgra2
ENSMUSG00000050382	6.44807e-21	9.40304e-20	-1.30045	Kif7										ENSMUSG00000074063	0.000650601	0.00176963	-0.98085	Osgin1			ENSMUSG00000027671	3.92524e-08	4.2595e-07	-1.042	Actl6a
ENSMUSG00000001313	6.25805e-59	3.87689e-57	-1.30039	Rnd2										ENSMUSG00000018776	0.0213088	0.0431696	-0.980588	Slc35g3			ENSMUSG00000079470	1.80184e-05	0.000115745	-1.04142	Utp14b
ENSMUSG00000050875	6.91413e-07	3.12885e-06	-1.29989	A730017C20Rik										ENSMUSG00000035551	1.68893e-76	1.08514e-74	-0.980573	Igfbpl1			ENSMUSG00000041828	0.00757722	0.0234807	-1.03668	Abca8a
ENSMUSG00000026955	4.36596e-19	5.7189e-18	-1.29681	Sapcd2										ENSMUSG00000037868	0.0242902	0.0484403	-0.980538	Egr2			ENSMUSG00000052798	0.000251507	0.0012156	-1.03658	Nup107
ENSMUSG00000022885	3.90174e-29	8.58718e-28	-1.29617	St6gal1										ENSMUSG00000020388	3.51e-25	4.78733e-24	-0.980164	Pdlim4			ENSMUSG00000064128	8.95625e-13	1.77718e-11	-1.03635	Cenpj
ENSMUSG00000033036	0.0202022	0.0413117	-1.29553	Gm7879										ENSMUSG00000027907	1.01644e-23	1.29962e-22	-0.979941	S100a11			ENSMUSG00000035551	7.06618e-06	4.97055e-05	-1.03503	Igfbpl1
ENSMUSG00000039328	5.3346e-31	1.27269e-29	-1.29463	Rnf122										ENSMUSG00000050248	3.81855e-11	2.25158e-10	-0.979854	Evc2			ENSMUSG00000000489	0.000145561	0.000746917	-1.03479	Pdgfb
ENSMUSG00000004698	4.42767e-17	5.13443e-16	-1.28912	Hdac9										ENSMUSG00000047394	3.79939e-14	2.82559e-13	-0.979789	Odf3b			ENSMUSG00000023008	1.75421e-09	2.35683e-08	-1.03356	Fmnl3
ENSMUSG00000042903	1.97902e-23	3.33747e-22	-1.28877	Foxo4										ENSMUSG00000024177	1.09608e-05	3.8133e-05	-0.97977	Nme4			ENSMUSG00000047749	3.2077e-12	5.93734e-11	-1.03347	Zc3hav1l
ENSMUSG00000018566	4.39847e-12	3.47163e-11	-1.2885	Slc2a4										ENSMUSG00000008090	5.62993e-16	4.65025e-15	-0.97951	Fgfrl1			ENSMUSG00000039994	5.20034e-07	4.61891e-06	-1.03197	Timeless
ENSMUSG00000032796	1.58725e-12	1.30338e-11	-1.28787	Lama1										ENSMUSG00000027344	7.90864e-05	0.00024611	-0.978893	Fsip1			ENSMUSG00000006498	2.34331e-15	6.27792e-14	-1.03137	Ptbp1
ENSMUSG00000061740	0.00458884	0.0109844	-1.28758	Cyp2d22										ENSMUSG00000057143	2.23875e-32	4.08469e-31	-0.97879	Trim12c			ENSMUSG00000041992	2.01004e-05	0.000127621	-1.03119	Rapgef5
ENSMUSG00000027967	6.73945e-20	9.23346e-19	-1.28528	Neurog2										ENSMUSG00000034471	1.51933e-11	9.26481e-11	-0.97861	Caskin2			ENSMUSG00000074088	0.000136742	0.000705067	-1.03112	Snrnp40
ENSMUSG00000054364	2.66601e-45	1.02367e-43	-1.28499	Rhob										ENSMUSG00000041736	6.13869e-33	1.15036e-31	-0.978266	Tspo			ENSMUSG00000106911	0.000136742	0.000705067	-1.03112	Snrnp40
ENSMUSG00000073795	0.00355213	0.00872095	-1.28436	6430531B16Rik										ENSMUSG00000022236	1.17457e-06	4.59358e-06	-0.977916	Ropn1l			ENSMUSG00000037991	6.36661e-08	6.69187e-07	-1.03111	Rmi2
ENSMUSG00000015745	7.99745e-24	1.36675e-22	-1.28402	Plekho1										ENSMUSG00000000120	6.84477e-43	1.81887e-41	-0.9776	Ngfr			ENSMUSG00000005667	1.02915e-06	8.58352e-06	-1.03102	Mthfd2
ENSMUSG00000050912	9.20587e-53	4.81639e-51	-1.28369	Tmem123										ENSMUSG00000032006	1.2686e-38	2.87433e-37	-0.977517	Pdgfd			ENSMUSG00000038246	0.00338873	0.0118265	-1.02955	Fam50b
ENSMUSG00000025577	8.84533e-31	2.09907e-29	-1.28287	Cbx2										ENSMUSG00000027544	0.00354986	0.00851494	-0.977427	Nfatc2			ENSMUSG00000036661	0.00186439	0.00701944	-1.0286	Dennd3
ENSMUSG00000034127	0.00422532	0.0101996	-1.2818	Tspan8										ENSMUSG00000041117	3.75515e-34	7.32703e-33	-0.976836	Ccdc8			ENSMUSG00000063446	2.38277e-05	0.000148518	-1.02791	Plppr1
ENSMUSG00000028645	4.09407e-15	4.13404e-14	-1.28174	Slc2a1										ENSMUSG00000031665	9.27449e-08	4.08941e-07	-0.976332	Sall1			ENSMUSG00000021998	0.000635609	0.0027373	-1.02718	Lcp1
ENSMUSG00000039092	0.00719298	0.0164836	-1.28102	Sptlc3										ENSMUSG00000050730	2.10515e-16	1.78893e-15	-0.975834	Arhgap42			ENSMUSG00000020471	0.0015156	0.00586358	-1.02689	Pold2
ENSMUSG00000018362	6.88886e-07	3.1182e-06	-1.27954	Kpna2										ENSMUSG00000074272	0.00617033	0.0141569	-0.975822	Ceacam1			ENSMUSG00000052926	0.000521772	0.0023002	-1.02637	Rnaseh2a
ENSMUSG00000020895	5.96972e-11	4.25902e-10	-1.27852	Tmem107										ENSMUSG00000032733	3.10027e-46	9.29564e-45	-0.975576	Snx33			ENSMUSG00000034218	6.71202e-06	4.74917e-05	-1.02628	Atm
ENSMUSG00000021377	2.55497e-51	1.26288e-49	-1.27834	Dek										ENSMUSG00000109916	3.47382e-06	1.28219e-05	-0.975293	Gm45551			ENSMUSG00000036896	0.0030202	0.0107164	-1.02531	C1qc
ENSMUSG00000058444	3.53991e-28	7.36507e-27	-1.27833	Map2k5										ENSMUSG00000030770	7.29178e-97	6.97761e-95	-0.975207	Parva			ENSMUSG00000078197	6.25618e-05	0.000354131	-1.02473	Gm17374
ENSMUSG00000036218	1.3691e-09	8.53265e-09	-1.27769	Pdzrn4										ENSMUSG00000066894	1.5992e-09	8.2981e-09	-0.974712	Vsig10			ENSMUSG00000041406	9.8198e-07	8.22431e-06	-1.02464	BC055324
ENSMUSG00000030513	7.07007e-13	5.96439e-12	-1.27666	Pcsk6										ENSMUSG00000043424	1.14898e-47	3.62634e-46	-0.974625	Eif3j2			ENSMUSG00000027967	0.0077708	0.0239695	-1.02338	Neurog2
ENSMUSG00000062937	3.98699e-30	9.1578e-29	-1.27665	Mtap										ENSMUSG00000028273	8.14486e-65	4.02544e-63	-0.974357	Pdlim5			ENSMUSG00000055102	0.000121507	0.000638922	-1.01979	Zfp819
ENSMUSG00000096141	2.48508e-05	9.03589e-05	-1.2757	Dnah7a										ENSMUSG00000036634	6.71988e-80	4.79724e-78	-0.974282	Mag			ENSMUSG00000024222	6.58912e-13	1.32642e-11	-1.01967	Fkbp5
ENSMUSG00000086596	0.0133648	0.028646	-1.27419	Susd5										ENSMUSG00000060044	0.00650694	0.0148384	-0.97417	Tmem26			ENSMUSG00000021932	0.00211847	0.0078597	-1.01889	Rnaseh2b
ENSMUSG00000039110	1.53239e-06	6.5943e-06	-1.27396	Mycbpap										ENSMUSG00000031504	4.29954e-23	5.33439e-22	-0.974099	Rab20			ENSMUSG00000024421	2.54727e-05	0.000157413	-1.01844	Lama3
ENSMUSG00000039713	1.25388e-16	1.41194e-15	-1.27263	Plekhg5										ENSMUSG00000042340	8.21032e-05	0.000255057	-0.973788	Ctf1			ENSMUSG00000069114	4.09687e-15	1.06444e-13	-1.01764	Zbtb10
ENSMUSG00000028654	7.53845e-27	1.46615e-25	-1.27088	Mycl										ENSMUSG00000074591	2.52778e-07	1.0625e-06	-0.972566	Ankub1			ENSMUSG00000035828	3.95777e-15	1.03723e-13	-1.01741	Pim3
ENSMUSG00000038011	1.39781e-06	6.04862e-06	-1.2707	Dnah10										ENSMUSG00000028497	4.94205e-21	5.53941e-20	-0.972502	Hacd4			ENSMUSG00000021177	0.00173799	0.00660413	-1.0174	Tdp1
ENSMUSG00000026657	3.78571e-31	9.11677e-30	-1.26999	Frmd4a										ENSMUSG00000023175	8.09074e-100	8.36509e-98	-0.972333	Bsg			ENSMUSG00000020098	2.86224e-05	0.000174548	-1.01705	Pcbd1
ENSMUSG00000008136	3.31465e-12	2.65128e-11	-1.26963	Fhl2										ENSMUSG00000066643	5.67253e-14	4.17548e-13	-0.97154	Wdr35			ENSMUSG00000033715	8.85954e-05	0.000480411	-1.01682	Akr1c14
ENSMUSG00000066842	0.00227115	0.00582369	-1.26958	Hmcn1										ENSMUSG00000036854	1.1305e-19	1.16749e-18	-0.971406	Hspb6			ENSMUSG00000056209	0.000287117	0.00136721	-1.01605	Npm3
ENSMUSG00000031983	3.57637e-56	2.07094e-54	-1.26955	2310022B05Rik										ENSMUSG00000035896	0.00135095	0.00348589	-0.971366	Rnase1			ENSMUSG00000058145	3.16622e-06	2.40726e-05	-1.01582	Adamts17
ENSMUSG00000001525	1.72242e-47	7.21763e-46	-1.26913	Tubb5										ENSMUSG00000070436	2.31754e-142	5.42562e-140	-0.971315	Serpinh1			ENSMUSG00000037446	0.0024445	0.00891003	-1.01409	Tulp1
ENSMUSG00000044456	7.78329e-07	3.48864e-06	-1.26876	Rin3										ENSMUSG00000046318	1.5089e-09	7.86133e-09	-0.971266	Ccbe1			ENSMUSG00000044156	0.00721225	0.0225155	-1.01336	Hepacam2
ENSMUSG00000033715	0.000170151	0.000545416	-1.26833	Akr1c14										ENSMUSG00000038816	1.30092e-14	9.9336e-14	-0.970677	Ctnnal1			ENSMUSG00000055069	1.34332e-05	8.88182e-05	-1.0123	Rab39
ENSMUSG00000028019	4.09592e-38	1.25494e-36	-1.26788	Pdgfc										ENSMUSG00000030905	2.52857e-14	1.89775e-13	-0.970263	Crym			ENSMUSG00000023072	3.32209e-09	4.27562e-08	-1.011	Cep89
ENSMUSG00000001918	1.77954e-12	1.45593e-11	-1.26682	Slc1a5										ENSMUSG00000018849	3.08796e-24	4.05491e-23	-0.969834	Wwc1			ENSMUSG00000024114	0.00306538	0.0108556	-1.01073	Prss41
ENSMUSG00000024601	1.19643e-46	4.84652e-45	-1.26664	Isoc1										ENSMUSG00000030319	1.31398e-50	4.477e-49	-0.969471	Cand2			ENSMUSG00000022537	1.56809e-12	3.01545e-11	-1.0097	Tmem44
ENSMUSG00000024222	7.99298e-30	1.81726e-28	-1.26619	Fkbp5										ENSMUSG00000021765	1.17192e-07	5.10727e-07	-0.969304	Fst			ENSMUSG00000022901	0.00276596	0.00988619	-1.00891	Cd86
ENSMUSG00000067038	6.66592e-16	7.1464e-15	-1.26614	Rps12-ps3										ENSMUSG00000036278	3.74729e-19	3.75355e-18	-0.969251	Macrod1			ENSMUSG00000029366	1.70401e-10	2.59438e-09	-1.00885	Dck
ENSMUSG00000036422	1.29655e-13	1.17346e-12	-1.26526	Pcdh8										ENSMUSG00000024036	1.48438e-09	7.74031e-09	-0.968878	Slc37a1			ENSMUSG00000024990	5.19837e-07	4.61891e-06	-1.0087	Rbp4
ENSMUSG00000049929	3.17796e-18	3.94336e-17	-1.26445	Lpar4										ENSMUSG00000031502	1.01153e-61	4.61863e-60	-0.968878	Col4a1			ENSMUSG00000044702	0.00341997	0.0119079	-1.00745	Palb2
ENSMUSG00000026208	2.24079e-06	9.42957e-06	-1.26398	Des										ENSMUSG00000069743	2.87329e-05	9.49495e-05	-0.968704	Zfp820			ENSMUSG00000027067	2.07486e-06	1.64366e-05	-1.00738	Ssrp1
ENSMUSG00000042115	7.96024e-11	5.61421e-10	-1.26396	Klhdc8a										ENSMUSG00000021939	5.10153e-122	8.19433e-120	-0.968603	Ctsb			ENSMUSG00000069272	0.000147576	0.00075661	-1.00724	Hist1h2ae
ENSMUSG00000049538	1.20414e-10	8.34783e-10	-1.26373	Adamts16										ENSMUSG00000029675	1.09057e-47	3.45413e-46	-0.968448	Eln			ENSMUSG00000037461	1.67813e-13	3.66853e-12	-1.00722	Ints7
ENSMUSG00000007041	1.71936e-54	9.40813e-53	-1.26325	Clic1										ENSMUSG00000035539	4.50524e-08	2.05188e-07	-0.968292	Ccdc180			ENSMUSG00000078154	0.00690611	0.0217405	-1.0055	Gm12184
ENSMUSG00000003429	1.55517e-21	2.36621e-20	-1.26299	Rps11										ENSMUSG00000024042	3.59994e-45	1.0412e-43	-0.967913	Sik1			ENSMUSG00000078762	0.000266595	0.00128132	-1.0052	Haus5
ENSMUSG00000058729	5.68748e-26	1.07235e-24	-1.26135	Lin9										ENSMUSG00000029710	3.55834e-33	6.73837e-32	-0.967886	Ephb4			ENSMUSG00000023066	6.46636e-11	1.04067e-09	-1.00278	Rttn
ENSMUSG00000020024	2.22792e-40	7.31454e-39	-1.26059	Cep83										ENSMUSG00000022221	1.79895e-05	6.09935e-05	-0.967539	Ripk3			ENSMUSG00000039706	0.000152393	0.000779535	-1.00266	Ldb2
ENSMUSG00000032128	0.00775379	0.0176109	-1.26051	Robo3										ENSMUSG00000042616	2.75245e-11	1.64398e-10	-0.967432	Oscp1			ENSMUSG00000031922	6.56255e-11	1.05427e-09	-1.00147	Cep57
ENSMUSG00000033006	0.00179207	0.00469825	-1.26003	Sox10										ENSMUSG00000029185	1.37463e-25	1.89935e-24	-0.966811	Fam114a1			ENSMUSG00000039713	0.00272758	0.00977026	-1.00121	Plekhg5
ENSMUSG00000043230	0.000342211	0.0010366	-1.25988	Fam124b										ENSMUSG00000058914	5.52359e-18	5.18088e-17	-0.966752	C1qtnf3			ENSMUSG00000113836	1.72456e-05	0.000111295	-1.00111	AC124426.1
ENSMUSG00000025362	1.26337e-10	8.74149e-10	-1.25797	Rps26										ENSMUSG00000028647	0.00191792	0.00483918	-0.966734	Mycbp			ENSMUSG00000004642	1.33173e-06	1.08466e-05	-1.00086	Slbp
ENSMUSG00000021414	0.00373646	0.00913216	-1.25702	Fam217a										ENSMUSG00000022436	5.2921e-15	4.13934e-14	-0.966539	Sh3bp1			ENSMUSG00000027669	2.01191e-13	4.33004e-12	-0.998569	Gnb4
ENSMUSG00000040699	1.42477e-21	2.17149e-20	-1.25692	Limd2										ENSMUSG00000044337	7.82317e-20	8.18481e-19	-0.964126	Ackr3			ENSMUSG00000027324	5.66942e-09	7.06019e-08	-0.998255	Rpusd2
ENSMUSG00000073775	1.0601e-30	2.50242e-29	-1.25684	Kti12										ENSMUSG00000041669	0.0125722	0.0268009	-0.963783	Prima1			ENSMUSG00000031609	8.05316e-06	5.58433e-05	-0.99784	Sap30
ENSMUSG00000036992	5.29257e-25	9.4985e-24	-1.25572	Nxt1										ENSMUSG00000022816	1.39896e-96	1.32459e-94	-0.96305	Fstl1			ENSMUSG00000049409	2.79245e-05	0.000170869	-0.99761	Prokr1
ENSMUSG00000030722	6.72742e-21	9.78648e-20	-1.25487	Nfatc2ip										ENSMUSG00000031483	3.81555e-30	6.39123e-29	-0.963019	Erlin2			ENSMUSG00000049124	0.00401452	0.0136234	-0.997417	Gm8186
ENSMUSG00000029338	1.04666e-19	1.40917e-18	-1.25301	Antxr2										ENSMUSG00000021900	1.39615e-26	2.00613e-25	-0.962215	Btd			ENSMUSG00000043943	0.00383056	0.0131125	-0.997359	Naalad2
ENSMUSG00000048721	3.67139e-07	1.72194e-06	-1.2511	Fndc9										ENSMUSG00000073599	2.1309e-13	1.50687e-12	-0.961714	Ecscr			ENSMUSG00000022747	4.31395e-06	3.19381e-05	-0.996732	St3gal6
ENSMUSG00000057110	9.97072e-18	1.2022e-16	-1.25061	Cntrl										ENSMUSG00000029026	1.14155e-15	9.30094e-15	-0.961529	Trp73			ENSMUSG00000064326	0.0123082	0.035261	-0.995998	Siva1
ENSMUSG00000032327	2.89975e-13	2.53222e-12	-1.25054	Stra6										ENSMUSG00000054619	4.76495e-35	9.54581e-34	-0.961365	Mettl7a1			ENSMUSG00000050555	3.51318e-13	7.2833e-12	-0.995742	Hyls1
ENSMUSG00000106037	7.76951e-13	6.53289e-12	-1.25033	Gm4332										ENSMUSG00000037606	4.52848e-20	4.8035e-19	-0.960781	Osbpl5			ENSMUSG00000018509	0.00119397	0.00475717	-0.995336	Cenpv
ENSMUSG00000038047	3.37525e-15	3.4256e-14	-1.2501	Haus6										ENSMUSG00000070327	3.73603e-25	5.06109e-24	-0.960489	Rnf213			ENSMUSG00000029797	0.00222559	0.00820486	-0.994978	Sspo
ENSMUSG00000063446	1.24009e-46	5.00877e-45	-1.24997	Plppr1										ENSMUSG00000051378	3.61977e-09	1.83023e-08	-0.960476	Kif18b			ENSMUSG00000027242	4.09298e-11	6.76804e-10	-0.994537	Wdr76
ENSMUSG00000036377	1.15983e-20	1.66556e-19	-1.24985	C530008M17Rik										ENSMUSG00000059288	7.25192e-37	1.55461e-35	-0.960162	Cdyl			ENSMUSG00000074607	0.0100718	0.0297557	-0.993339	Tox2
ENSMUSG00000035960	6.93369e-34	1.81913e-32	-1.24857	Apex1										ENSMUSG00000049521	4.57386e-47	1.42359e-45	-0.959974	Cdc42ep1			ENSMUSG00000021950	1.00885e-05	6.84328e-05	-0.992781	Anxa8
ENSMUSG00000081406	0.00524774	0.012381	-1.24775	Rps6-ps4										ENSMUSG00000033016	8.79653e-17	7.66713e-16	-0.95977	Nfatc1			ENSMUSG00000003429	0.000581134	0.00253345	-0.991239	Rps11
ENSMUSG00000036880	1.25582e-05	4.78202e-05	-1.24601	Acaa2										ENSMUSG00000033107	1.06037e-16	9.18883e-16	-0.959541	Rnf125			ENSMUSG00000021944	0.017252	0.0467465	-0.991197	Gata4
ENSMUSG00000039480	1.2677e-11	9.59924e-11	-1.24585	Nt5dc1										ENSMUSG00000041673	0.000468601	0.00130558	-0.959527	Lrrc18			ENSMUSG00000003868	8.73661e-06	6.01667e-05	-0.989937	Ruvbl2
ENSMUSG00000022591	4.72167e-07	2.18194e-06	-1.24503	Gm9747										ENSMUSG00000050335	3.11304e-36	6.54247e-35	-0.959463	Lgals3			ENSMUSG00000025986	2.25442e-11	3.83677e-10	-0.989801	Slc39a10
ENSMUSG00000020167	6.64419e-54	3.55942e-52	-1.24386	Tcf3										ENSMUSG00000026235	2.4368e-22	2.91282e-21	-0.959297	Epha4			ENSMUSG00000034173	1.77176e-06	1.41435e-05	-0.989151	Zbed5
ENSMUSG00000034248	8.71119e-24	1.4873e-22	-1.24329	Slc25a37										ENSMUSG00000020591	0.00411658	0.00976621	-0.95852	Ntsr2			ENSMUSG00000025150	0.00641004	0.0203774	-0.988128	Cbr2
ENSMUSG00000007613	2.37965e-29	5.3091e-28	-1.24326	Tgfbr1										ENSMUSG00000046196	0.00183499	0.00464753	-0.958284	Ttc39d			ENSMUSG00000032501	6.02785e-14	1.38833e-12	-0.98775	Trib1
ENSMUSG00000082536	0.0027869	0.00700071	-1.23913	Gm13456										ENSMUSG00000024308	5.51513e-50	1.858e-48	-0.958219	Tapbp			ENSMUSG00000019988	3.73671e-07	3.40949e-06	-0.987456	Nedd1
ENSMUSG00000060548	1.01641e-06	4.48879e-06	-1.23902	Tnfrsf19										ENSMUSG00000016526	0.00190646	0.00481365	-0.958168	Dyrk3			ENSMUSG00000000120	2.6838e-07	2.51617e-06	-0.987381	Ngfr
ENSMUSG00000027562	0.00238115	0.00607874	-1.23737	Car2										ENSMUSG00000025597	0.000208362	0.000610893	-0.95816	Klhl4			ENSMUSG00000007836	8.57735e-09	1.03738e-07	-0.986925	Hnrnpa0
ENSMUSG00000074129	1.30635e-29	2.9365e-28	-1.23728	Rpl13a										ENSMUSG00000022748	2.59238e-19	2.62596e-18	-0.958147	Cmss1			ENSMUSG00000025362	0.005072	0.0166791	-0.986372	Rps26
ENSMUSG00000040952	1.77222e-51	8.88245e-50	-1.23466	Rps19										ENSMUSG00000028576	4.80759e-51	1.66005e-49	-0.957814	Ift74			ENSMUSG00000036992	0.00130502	0.00514515	-0.986253	Nxt1
ENSMUSG00000030865	0.00667998	0.0154206	-1.23419	Chp2										ENSMUSG00000027358	3.88391e-05	0.000126122	-0.957656	Bmp2			ENSMUSG00000032033	9.20787e-06	6.29797e-05	-0.985456	Barx2
ENSMUSG00000057234	5.43346e-10	3.54045e-09	-1.23388	Mettl15										ENSMUSG00000049154	4.57604e-10	2.48785e-09	-0.957408	Fam183b			ENSMUSG00000054400	0.00034199	0.00159544	-0.984536	Cklf
ENSMUSG00000038252	5.64364e-06	2.2591e-05	-1.23382	Ncapd2										ENSMUSG00000019872	2.42584e-43	6.58234e-42	-0.957358	Smpdl3a			ENSMUSG00000038214	7.5086e-11	1.19773e-09	-0.98451	Bend3
ENSMUSG00000020877	6.76394e-08	3.47181e-07	-1.23348	Scrn2										ENSMUSG00000067878	0.00268775	0.00660284	-0.957149	Map7d3			ENSMUSG00000062867	0.000167174	0.000844852	-0.983147	Impdh2
ENSMUSG00000075592	1.26817e-36	3.66451e-35	-1.23334	Nynrin										ENSMUSG00000019139	5.96172e-29	9.46613e-28	-0.956876	Isyna1			ENSMUSG00000085957	0.000438765	0.00198417	-0.982868	Syna
ENSMUSG00000023908	4.50141e-29	9.8224e-28	-1.23304	Pkmyt1										ENSMUSG00000074968	9.71079e-13	6.50641e-12	-0.956775	Ano3			ENSMUSG00000027405	0.00220955	0.00815407	-0.981541	Nop56
ENSMUSG00000028693	1.98436e-54	1.07921e-52	-1.23246	Nasp										ENSMUSG00000028037	7.24092e-08	3.22676e-07	-0.956727	Ifi44			ENSMUSG00000031388	0.00133434	0.00524812	-0.981499	Naa10
ENSMUSG00000046733	8.43427e-05	0.000283407	-1.23042	Gprc5a										ENSMUSG00000005800	0.0232529	0.0466511	-0.955885	Mmp8			ENSMUSG00000021803	0.000372562	0.00172231	-0.980202	Cdhr1
ENSMUSG00000015846	3.39908e-30	7.84772e-29	-1.22998	Rxra										ENSMUSG00000075297	0.00024481	0.000710803	-0.955811	H60b			ENSMUSG00000035960	8.34348e-06	5.77235e-05	-0.979256	Apex1
ENSMUSG00000035378	2.21312e-12	1.80243e-11	-1.22992	Shq1										ENSMUSG00000047123	2.65299e-21	3.0188e-20	-0.955713	Ticam1			ENSMUSG00000032477	2.26527e-08	2.5581e-07	-0.978983	Cdc25a
ENSMUSG00000034192	5.64173e-33	1.44417e-31	-1.22713	Lsm3										ENSMUSG00000021418	3.87922e-05	0.000125992	-0.9557	Rpp40			ENSMUSG00000050625	4.00745e-05	0.000237565	-0.976478	Ccdc121
ENSMUSG00000079435	9.18795e-12	7.04371e-11	-1.22706	Rpl36a										ENSMUSG00000076617	1.89397e-07	8.07024e-07	-0.955623	Ighm			ENSMUSG00000108964	0.00961202	0.0286694	-0.976423	Gm18600
ENSMUSG00000053414	3.85759e-44	1.42611e-42	-1.2269	Hunk										ENSMUSG00000053111	6.86117e-06	2.44276e-05	-0.955586	Fank1			ENSMUSG00000012848	0.00267669	0.00961661	-0.973423	Rps5
ENSMUSG00000039197	1.31523e-35	3.6486e-34	-1.22646	Adk										ENSMUSG00000003420	6.44664e-35	1.28433e-33	-0.955438	Fcgrt			ENSMUSG00000024691	1.17593e-06	9.68256e-06	-0.973089	Fam111a
ENSMUSG00000006678	2.67585e-21	4.01042e-20	-1.2242	Pola1										ENSMUSG00000031847	1.52753e-08	7.30468e-08	-0.955405	1700030J22Rik			ENSMUSG00000049969	2.00344e-10	3.02223e-09	-0.972266	Plekhf2
ENSMUSG00000028862	0.00110975	0.00303019	-1.22403	Map3k6										ENSMUSG00000036551	0.000308601	0.000884738	-0.955212	Akap14			ENSMUSG00000027160	9.92457e-05	0.00053209	-0.971467	Ccdc34
ENSMUSG00000025880	8.42623e-11	5.92419e-10	-1.22372	Smad7										ENSMUSG00000050721	1.74625e-32	3.19258e-31	-0.955023	Plekho2			ENSMUSG00000027752	0.00306956	0.0108659	-0.96979	Exosc8
ENSMUSG00000025507	2.19951e-19	2.91524e-18	-1.22367	Pidd1										ENSMUSG00000025076	1.11504e-19	1.15285e-18	-0.954898	Casp7			ENSMUSG00000020812	3.26394e-07	3.0116e-06	-0.969127	1810032O08Rik
ENSMUSG00000020275	7.11821e-20	9.73004e-19	-1.22234	Rel										ENSMUSG00000045259	0.000455165	0.00126992	-0.95464	Klhdc9			ENSMUSG00000025366	1.20032e-07	1.19675e-06	-0.969126	Esyt1
ENSMUSG00000000303	3.51611e-13	3.03491e-12	-1.22207	Cdh1										ENSMUSG00000018920	8.75786e-38	1.94751e-36	-0.954293	Cxcl16			ENSMUSG00000058603	0.00426	0.0143513	-0.968893	Rpl28-ps1
ENSMUSG00000037805	7.77892e-22	1.20614e-20	-1.22207	Rpl10a										ENSMUSG00000034245	1.0203e-08	4.96491e-08	-0.954113	Hdac11			ENSMUSG00000020142	5.01474e-11	8.18726e-10	-0.968811	Slc1a4
ENSMUSG00000040749	2.85454e-24	4.99768e-23	-1.22134	Siah1b										ENSMUSG00000019818	7.17335e-97	6.90099e-95	-0.953633	Cd164			ENSMUSG00000022332	2.48973e-07	2.3464e-06	-0.968571	Khdrbs3
ENSMUSG00000058603	1.6997e-12	1.39252e-11	-1.22056	Rpl28-ps1										ENSMUSG00000026222	1.59494e-05	5.44253e-05	-0.953628	Sp100			ENSMUSG00000056671	7.42273e-05	0.000411773	-0.968164	Prelid2
ENSMUSG00000033722	3.17578e-16	3.47549e-15	-1.2202	BC034090										ENSMUSG00000058997	2.31958e-86	1.83023e-84	-0.953555	Vwa8			ENSMUSG00000054999	0.00169718	0.00646578	-0.967971	Naaladl1
ENSMUSG00000068614	0.00041144	0.00122514	-1.21991	Actc1										ENSMUSG00000017466	2.465e-120	3.85613e-118	-0.953465	Timp2			ENSMUSG00000020092	2.38653e-07	2.25621e-06	-0.967471	Pald1
ENSMUSG00000019978	2.42127e-34	6.43742e-33	-1.21983	Epb41l2										ENSMUSG00000029788	1.43819e-19	1.47592e-18	-0.953323	Cpa5			ENSMUSG00000109511	3.43155e-05	0.000206545	-0.966231	Nup62
ENSMUSG00000000078	5.76531e-30	1.31412e-28	-1.21852	Klf6										ENSMUSG00000037196	1.10902e-17	1.02261e-16	-0.953047	Pacrg			ENSMUSG00000030393	5.32162e-09	6.65e-08	-0.966216	Zik1
ENSMUSG00000048186	4.46375e-09	2.61954e-08	-1.21793	Bend7										ENSMUSG00000022175	3.6462e-130	6.69339e-128	-0.952942	Lrp10			ENSMUSG00000058626	0.0158071	0.0435571	-0.965914	Capn11
ENSMUSG00000045954	2.69657e-19	3.56086e-18	-1.21776	Cavin2										ENSMUSG00000045257	2.35422e-20	2.54369e-19	-0.952871	Morn2			ENSMUSG00000028832	0.000993515	0.00404873	-0.96508	Stmn1
ENSMUSG00000037995	7.44733e-11	5.27117e-10	-1.21615	Igsf9										ENSMUSG00000025353	4.92247e-22	5.81452e-21	-0.95277	Ormdl2			ENSMUSG00000043289	0.00368235	0.0126845	-0.964199	Mei4
ENSMUSG00000048007	6.87224e-13	5.80846e-12	-1.21437	Timm8a1										ENSMUSG00000061540	4.81334e-08	2.18888e-07	-0.95276	Orm2			ENSMUSG00000044155	1.73261e-05	0.000111695	-0.963729	Lsm8
ENSMUSG00000046152	5.07535e-20	7.0072e-19	-1.21355	Fut10										ENSMUSG00000025812	4.48937e-15	3.52219e-14	-0.952605	Pard3			ENSMUSG00000031939	0.000329917	0.00154695	-0.96308	Taf1d
ENSMUSG00000037754	3.89052e-07	1.81805e-06	-1.21263	Ppp1r16b										ENSMUSG00000038650	5.41555e-74	3.24753e-72	-0.952375	Rnh1			ENSMUSG00000023150	1.18889e-10	1.84114e-09	-0.961005	Ivns1abp
ENSMUSG00000022747	7.16229e-09	4.09179e-08	-1.21217	St3gal6										ENSMUSG00000035509	0.00861905	0.0191334	-0.952232	Fbxl21			ENSMUSG00000025938	6.00172e-09	7.43299e-08	-0.96082	Slco5a1
ENSMUSG00000018583	3.22259e-50	1.51742e-48	-1.21024	G3bp1										ENSMUSG00000060962	2.47318e-11	1.48259e-10	-0.952174	Dmkn			ENSMUSG00000037306	2.31347e-07	2.19173e-06	-0.960477	Man1c1
ENSMUSG00000032911	5.22497e-11	3.75162e-10	-1.20961	Cspg4										ENSMUSG00000096140	9.01709e-10	4.77813e-09	-0.952039	Ankrd66			ENSMUSG00000072653	4.26774e-06	3.16219e-05	-0.960455	Zfp783
ENSMUSG00000022763	0.000779122	0.00218954	-1.20951	Aifm3										ENSMUSG00000069893	0.00184874	0.00468038	-0.951889	9930111J21Rik1			ENSMUSG00000020061	5.63648e-05	0.000322286	-0.95961	Mybpc1
ENSMUSG00000055540	3.40232e-05	0.00012127	-1.20752	Epha6										ENSMUSG00000017723	1.02372e-17	9.4639e-17	-0.951766	Wfdc2			ENSMUSG00000024613	1.5607e-12	3.00443e-11	-0.958333	Tcof1
ENSMUSG00000110720	7.1622e-49	3.17998e-47	-1.20709	Gm46223										ENSMUSG00000044813	7.80974e-15	6.04549e-14	-0.951578	Shb			ENSMUSG00000041718	6.63576e-08	6.96639e-07	-0.956611	Alg13
ENSMUSG00000078193	1.07041e-08	6.00778e-08	-1.20657	Gm2000										ENSMUSG00000038213	5.79804e-17	5.12312e-16	-0.951064	Tapbpl			ENSMUSG00000029135	2.44914e-09	3.20464e-08	-0.956475	Fosl2
ENSMUSG00000068079	5.45697e-05	0.000189338	-1.20652	Tcf15										ENSMUSG00000014361	1.06243e-15	8.66419e-15	-0.950905	Mertk			ENSMUSG00000024238	1.42855e-12	2.77369e-11	-0.954038	Zeb1
ENSMUSG00000045333	1.05096e-21	1.60863e-20	-1.20616	Zfp423										ENSMUSG00000029477	6.11977e-06	2.18879e-05	-0.950661	Morn3			ENSMUSG00000030641	4.33265e-06	3.20634e-05	-0.954001	Ddias
ENSMUSG00000026429	4.08002e-15	4.12218e-14	-1.2061	Ube2t										ENSMUSG00000000901	6.07358e-13	4.13408e-12	-0.950238	Mmp11			ENSMUSG00000020573	3.84346e-06	2.87853e-05	-0.953601	Pik3cg
ENSMUSG00000020212	2.61796e-25	4.75565e-24	-1.2057	Mdm1										ENSMUSG00000032419	1.3901e-07	5.99568e-07	-0.950067	Tbx18			ENSMUSG00000047907	0.000116416	0.000615196	-0.952609	Tshz2
ENSMUSG00000022836	8.35118e-22	1.29039e-20	-1.20519	Mylk										ENSMUSG00000032579	2.36462e-06	8.9088e-06	-0.949938	Hemk1			ENSMUSG00000027220	2.1389e-12	4.05268e-11	-0.952587	Syt13
ENSMUSG00000091625	5.28104e-24	9.1475e-23	-1.20438	Lsm5										ENSMUSG00000001435	6.90489e-148	1.77456e-145	-0.949843	Col18a1			ENSMUSG00000041642	6.72416e-06	4.75404e-05	-0.952111	Kif21b
ENSMUSG00000026283	1.22531e-10	8.48474e-10	-1.20358	Ing5										ENSMUSG00000045817	2.38867e-78	1.60945e-76	-0.949839	Zfp36l2			ENSMUSG00000073758	5.50031e-05	0.0003159	-0.952015	Sh3d21
ENSMUSG00000025140	9.05033e-13	7.55306e-12	-1.20345	Pycr1										ENSMUSG00000036915	0.00195364	0.00492011	-0.949786	Kirrel2			ENSMUSG00000072624	0.0150873	0.0418734	-0.951277	Gm5460
ENSMUSG00000075284	1.54217e-09	9.52832e-09	-1.20262	Wipf1										ENSMUSG00000022018	3.50679e-11	2.07592e-10	-0.949633	Rgcc			ENSMUSG00000020427	0.00272514	0.00976346	-0.95084	Igfbp3
ENSMUSG00000038070	6.62995e-33	1.69229e-31	-1.20254	Cntln										ENSMUSG00000046314	0.000309074	0.000885882	-0.949098	Stxbp6			ENSMUSG00000020660	0.000470804	0.00210415	-0.950664	Pomc
ENSMUSG00000037306	1.72831e-51	8.6867e-50	-1.20247	Man1c1										ENSMUSG00000031613	7.78631e-09	3.8272e-08	-0.948764	Hpgd			ENSMUSG00000031885	7.20529e-05	0.000401438	-0.950332	Cbfb
ENSMUSG00000026785	0.00013824	0.000449652	-1.20194	Pkn3										ENSMUSG00000009614	2.1416e-07	9.07808e-07	-0.948117	Sardh			ENSMUSG00000035407	0.000120998	0.000636429	-0.949227	Kank4
ENSMUSG00000005947	0.00383199	0.0093415	-1.20097	Itgae										ENSMUSG00000021665	4.11139e-59	1.75686e-57	-0.947998	Hexb			ENSMUSG00000079588	0.00444287	0.0148868	-0.949155	Tmem182
ENSMUSG00000005237	6.51837e-06	2.58438e-05	-1.20041	Dnah2										ENSMUSG00000037419	5.34878e-80	3.83364e-78	-0.947953	Endod1			ENSMUSG00000000037	2.99306e-06	2.29299e-05	-0.94852	Scml2
ENSMUSG00000044345	5.48663e-19	7.13981e-18	-1.19743	Marveld1										ENSMUSG00000095115	1.31765e-44	3.70383e-43	-0.947725	Itpripl2			ENSMUSG00000000402	0.000818067	0.00342496	-0.94846	Egfl6
ENSMUSG00000036086	5.27778e-13	4.50121e-12	-1.19743	Zranb3										ENSMUSG00000070643	2.29885e-05	7.69849e-05	-0.947556	Sox13			ENSMUSG00000040055	0.000108403	0.000576902	-0.948199	Gjb6
ENSMUSG00000047390	0.0112512	0.0245539	-1.19741	Defb9										ENSMUSG00000050926	4.3696e-10	2.37921e-09	-0.947122	Dcaf12l2			ENSMUSG00000074505	1.77201e-08	2.04455e-07	-0.947759	Fat3
ENSMUSG00000000202	4.83157e-26	9.13862e-25	-1.1969	Btbd17										ENSMUSG00000053965	4.01593e-14	2.98293e-13	-0.9471	Pde5a			ENSMUSG00000041515	0.000352958	0.00164178	-0.947355	Irf8
ENSMUSG00000027671	3.83906e-34	1.01917e-32	-1.19639	Actl6a										ENSMUSG00000043541	0.00193133	0.00486961	-0.946539	Casc1			ENSMUSG00000053279	0.0053437	0.0174645	-0.947049	Aldh1a1
ENSMUSG00000026347	0.0108523	0.0237752	-1.19381	Tmem163										ENSMUSG00000083679	1.086e-07	4.75471e-07	-0.945451	Gm12892			ENSMUSG00000020905	0.000384017	0.00176979	-0.946007	Usp43
ENSMUSG00000031548	1.54873e-49	7.03334e-48	-1.19147	Sfrp1										ENSMUSG00000025809	3.21159e-138	6.71819e-136	-0.944932	Itgb1			ENSMUSG00000020052	0.000510425	0.00225293	-0.945861	Ascl1
ENSMUSG00000039720	6.24945e-05	0.000214381	-1.19033	Got1l1										ENSMUSG00000038729	1.93412e-41	4.85283e-40	-0.944598	Akap2			ENSMUSG00000022799	1.25221e-06	1.02638e-05	-0.945775	Arhgap31
ENSMUSG00000022441	0.00260144	0.00658753	-1.19012	Efcab6										ENSMUSG00000036223	0.000661017	0.00179741	-0.94456	Ska1			ENSMUSG00000039092	0.0183776	0.0492751	-0.945026	Sptlc3
ENSMUSG00000107873	0.00216308	0.00556971	-1.18981	Gm19065										ENSMUSG00000029335	0.00268143	0.00658822	-0.944222	Bmp3			ENSMUSG00000050097	0.0038958	0.0133005	-0.944054	Ces2b
ENSMUSG00000021215	8.9087e-10	5.6707e-09	-1.18964	Net1										ENSMUSG00000025572	3.59614e-06	1.32571e-05	-0.943909	Tmc6			ENSMUSG00000055917	0.00261943	0.0094334	-0.943934	Zfp277
ENSMUSG00000068270	1.04733e-13	9.55627e-13	-1.18952	Shroom4										ENSMUSG00000022805	1.27882e-27	1.92036e-26	-0.942873	Maats1			ENSMUSG00000058897	3.44524e-05	0.000207231	-0.943626	Col25a1
ENSMUSG00000025665	1.0994e-17	1.32112e-16	-1.18765	Rps6ka6										ENSMUSG00000028393	7.72799e-39	1.75983e-37	-0.942814	Alad			ENSMUSG00000029670	1.09928e-10	1.71119e-09	-0.941989	Ing3
ENSMUSG00000041272	6.76462e-10	4.35864e-09	-1.18679	Tox										ENSMUSG00000052560	1.4226e-07	6.12556e-07	-0.942685	Cpne8			ENSMUSG00000024601	6.31585e-08	6.64987e-07	-0.941569	Isoc1
ENSMUSG00000045932	6.27263e-12	4.87348e-11	-1.18671	Ifit2										ENSMUSG00000048218	1.32605e-14	1.01201e-13	-0.942595	Amigo2			ENSMUSG00000053198	1.61891e-08	1.87991e-07	-0.941408	Prx
ENSMUSG00000029687	7.9703e-37	2.33027e-35	-1.1857	Ezh2										ENSMUSG00000052861	3.21824e-27	4.75338e-26	-0.942305	Dnah6			ENSMUSG00000019990	0.000327968	0.00153941	-0.941094	Pde7b
ENSMUSG00000020018	5.16477e-37	1.51995e-35	-1.18558	Snrpf										ENSMUSG00000027778	4.71323e-26	6.65028e-25	-0.942265	Ift80			ENSMUSG00000042515	1.19393e-09	1.63615e-08	-0.940987	Mum1l1
ENSMUSG00000021127	1.9528e-16	2.17703e-15	-1.18481	Zfp36l1										ENSMUSG00000025324	7.04127e-17	6.18216e-16	-0.942255	Atp10a			ENSMUSG00000008398	0.000422909	0.00192171	-0.940932	Elk3
ENSMUSG00000020123	0.017369	0.0361798	-1.18447	Avpr1a										ENSMUSG00000020695	6.95492e-23	8.49994e-22	-0.942238	Mrc2			ENSMUSG00000025925	2.92576e-07	2.72744e-06	-0.939284	Terf1
ENSMUSG00000083695	0.0011707	0.00318445	-1.18296	Rnf138rt1										ENSMUSG00000035615	2.91499e-11	1.73817e-10	-0.941955	Frmpd1			ENSMUSG00000079396	4.31998e-05	0.000254173	-0.939043	Gm3411
ENSMUSG00000032518	2.04053e-28	4.31065e-27	-1.18188	Rpsa										ENSMUSG00000060591	2.79286e-29	4.49808e-28	-0.941551	Ifitm2			ENSMUSG00000040272	1.71431e-06	1.37152e-05	-0.938539	Accs
ENSMUSG00000021950	8.2959e-05	0.000279177	-1.1818	Anxa8										ENSMUSG00000033149	3.51798e-08	1.62237e-07	-0.941044	Phldb2			ENSMUSG00000040699	0.0031979	0.0112458	-0.937648	Limd2
ENSMUSG00000026192	5.43176e-39	1.70211e-37	-1.18175	Atic										ENSMUSG00000039063	1.29077e-08	6.20054e-08	-0.94103	Echdc3			ENSMUSG00000059878	0.000216705	0.00106506	-0.937546	Zfp422
ENSMUSG00000026134	2.01516e-35	5.55582e-34	-1.18098	Prim2										ENSMUSG00000022912	4.46319e-21	5.01517e-20	-0.940696	Pros1			ENSMUSG00000040034	0.00167186	0.00638106	-0.936684	Nup43
ENSMUSG00000004642	1.86156e-36	5.33796e-35	-1.18088	Slbp										ENSMUSG00000046714	3.56731e-07	1.47463e-06	-0.940427	Foxc2			ENSMUSG00000045394	5.75387e-05	0.000328374	-0.936411	Epcam
ENSMUSG00000050628	5.61918e-28	1.15435e-26	-1.18082	Ubald2										ENSMUSG00000042433	0.00651101	0.0148458	-0.939766	Pih1h3b			ENSMUSG00000061723	3.11059e-05	0.00018823	-0.936258	Tnnt3
ENSMUSG00000024376	1.56953e-36	4.51505e-35	-1.18082	Epb41l4a										ENSMUSG00000029249	6.06854e-40	1.42523e-38	-0.939649	Rest			ENSMUSG00000022773	0.000291605	0.00138602	-0.936041	Ypel1
ENSMUSG00000028234	3.63187e-12	2.89079e-11	-1.1795	Rps20										ENSMUSG00000049420	1.6087e-08	7.6684e-08	-0.939594	Tmem200a			ENSMUSG00000000058	4.64501e-05	0.000271089	-0.935962	Cav2
ENSMUSG00000056313	0.000240663	0.000751124	-1.17883	Tcim										ENSMUSG00000022146	1.32839e-52	4.81808e-51	-0.939299	Osmr			ENSMUSG00000044456	0.000285124	0.0013588	-0.935145	Rin3
ENSMUSG00000033377	4.21798e-08	2.21977e-07	-1.17733	Palmd										ENSMUSG00000001131	1.81519e-26	2.59787e-25	-0.939202	Timp1			ENSMUSG00000052673	0.00038974	0.00179254	-0.934299	Gm9887
ENSMUSG00000025912	0.000238937	0.000745864	-1.1768	Mybl1										ENSMUSG00000028121	1.52432e-07	6.54632e-07	-0.939088	Bcar3			ENSMUSG00000022483	1.13796e-05	7.64438e-05	-0.933828	Col2a1
ENSMUSG00000074272	0.000427261	0.00126783	-1.1757	Ceacam1										ENSMUSG00000043621	5.52902e-26	7.78912e-25	-0.939064	Ubxn10			ENSMUSG00000057234	6.01623e-06	4.29818e-05	-0.931611	Mettl15
ENSMUSG00000029516	7.32863e-07	3.30222e-06	-1.17545	Cit										ENSMUSG00000042473	9.16262e-13	6.15977e-12	-0.938984	Tbc1d8b			ENSMUSG00000032278	0.00604995	0.019397	-0.931582	Paqr5
ENSMUSG00000000568	1.03537e-43	3.75779e-42	-1.17503	Hnrnpd										ENSMUSG00000024339	9.66176e-10	5.1047e-09	-0.938487	Tap2			ENSMUSG00000040274	3.05353e-07	2.83629e-06	-0.931298	Cdk6
ENSMUSG00000045128	7.67602e-16	8.19493e-15	-1.17158	Rpl18a										ENSMUSG00000030768	2.82489e-18	2.68461e-17	-0.937893	Disp1			ENSMUSG00000031843	5.2554e-05	0.000302508	-0.931017	Mphosph6
ENSMUSG00000056708	3.99059e-29	8.73973e-28	-1.17105	Ier5										ENSMUSG00000030681	3.28513e-87	2.66214e-85	-0.937647	Mvp			ENSMUSG00000022895	5.74016e-08	6.07918e-07	-0.930411	Ets2
ENSMUSG00000079644	0.000335283	0.00101687	-1.17029	Gm1110										ENSMUSG00000033278	1.47542e-38	3.33872e-37	-0.937627	Ptprm			ENSMUSG00000067879	2.01727e-06	1.60114e-05	-0.929176	3110035E14Rik
ENSMUSG00000095139	3.15218e-40	1.02736e-38	-1.16965	Pou3f2										ENSMUSG00000038570	3.88319e-07	1.60042e-06	-0.937556	Saxo2			ENSMUSG00000043439	2.05943e-05	0.000130481	-0.928709	Epop
ENSMUSG00000056481	5.46605e-08	2.83654e-07	-1.16942	Cd248										ENSMUSG00000091055	0.018249	0.0375887	-0.936993	Siglec15			ENSMUSG00000034206	3.58124e-06	2.69668e-05	-0.928649	Polq
ENSMUSG00000053153	0.000123379	0.000404253	-1.16934	Spag16										ENSMUSG00000000278	7.67463e-58	3.18126e-56	-0.936614	Scpep1			ENSMUSG00000024939	0.00862703	0.0262375	-0.928218	Fam89b
ENSMUSG00000025289	1.26108e-36	3.65123e-35	-1.16903	Prdx4										ENSMUSG00000005968	5.38882e-10	2.90777e-09	-0.936464	Tuft1			ENSMUSG00000000159	0.00114051	0.00457242	-0.927956	Igsf5
ENSMUSG00000061983	1.32396e-15	1.38779e-14	-1.16894	Rps12										ENSMUSG00000007279	6.87789e-06	2.44823e-05	-0.936103	Scube2			ENSMUSG00000069682	0.000515789	0.00227438	-0.927326	Gm10275
ENSMUSG00000048520	0.00186992	0.00488658	-1.16875	Fbxl13										ENSMUSG00000070806	0.0054234	0.0125828	-0.935869	Zmynd12			ENSMUSG00000039081	1.82344e-09	2.44257e-08	-0.924004	Zfp503
ENSMUSG00000049881	2.40372e-10	1.62117e-09	-1.16839	2810025M15Rik										ENSMUSG00000026579	1.55082e-75	9.72101e-74	-0.935583	F5			ENSMUSG00000013629	8.78407e-09	1.06028e-07	-0.923738	Cad
ENSMUSG00000029191	4.77084e-39	1.49763e-37	-1.16748	Rfc1										ENSMUSG00000050677	4.55819e-24	5.93786e-23	-0.935101	Ccdc96			ENSMUSG00000003379	0.0117264	0.0338033	-0.923521	Cd79a
ENSMUSG00000061086	0.0212061	0.0431085	-1.16673	Myl4										ENSMUSG00000025579	1.6899e-64	8.17238e-63	-0.935081	Gaa			ENSMUSG00000074129	0.000875391	0.00363294	-0.923345	Rpl13a
ENSMUSG00000046865	4.8494e-38	1.48072e-36	-1.16656	Fbl										ENSMUSG00000025911	7.75529e-16	6.36486e-15	-0.934966	Adhfe1			ENSMUSG00000042284	0.000572833	0.00250088	-0.922739	Itga1
ENSMUSG00000112297	0.00901527	0.0201512	-1.16639	Gm17816										ENSMUSG00000056904	0.00144501	0.00371766	-0.934874	Gm5620			ENSMUSG00000020572	1.25607e-06	1.02814e-05	-0.922688	Nampt
ENSMUSG00000085139	9.48292e-12	7.2636e-11	-1.16631	A730046J19Rik										ENSMUSG00000060798	3.17687e-19	3.19463e-18	-0.93397	Intu			ENSMUSG00000020160	5.25438e-06	3.80274e-05	-0.922133	Meis1
ENSMUSG00000030340	6.09809e-11	4.34541e-10	-1.1643	Scnn1a										ENSMUSG00000042707	3.87083e-18	3.65161e-17	-0.933738	Dnali1			ENSMUSG00000024640	8.0365e-06	5.57492e-05	-0.919951	Psat1
ENSMUSG00000033752	8.46726e-09	4.80205e-08	-1.16247	Mnd1										ENSMUSG00000032690	0.000305954	0.00087855	-0.933114	Oas2			ENSMUSG00000068270	1.0828e-07	1.08982e-06	-0.919876	Shroom4
ENSMUSG00000045394	3.86747e-05	0.00013658	-1.16232	Epcam										ENSMUSG00000038112	0.00070935	0.00191811	-0.933095	AW551984			ENSMUSG00000079523	0.0085203	0.0259533	-0.919552	Tmsb10
ENSMUSG00000026872	6.34045e-26	1.19421e-24	-1.16158	Zeb2										ENSMUSG00000068246	0.000107998	0.000330031	-0.932334	Apol9b			ENSMUSG00000047497	5.95852e-05	0.000338982	-0.918576	Adamts12
ENSMUSG00000039842	6.12591e-16	6.57928e-15	-1.16142	Mcph1										ENSMUSG00000068523	4.63373e-27	6.79387e-26	-0.93232	Gng5			ENSMUSG00000062859	0.001283	0.00506273	-0.918099	Tcp11
ENSMUSG00000048668	2.30987e-28	4.85671e-27	-1.16106	Rhno1										ENSMUSG00000041308	1.96078e-31	3.44141e-30	-0.931977	Sntb2			ENSMUSG00000046865	8.16842e-05	0.000448865	-0.917967	Fbl
ENSMUSG00000030878	4.10189e-22	6.47795e-21	-1.16081	Cdr2										ENSMUSG00000029570	3.25564e-16	2.72922e-15	-0.931729	Lfng			ENSMUSG00000075284	2.61479e-06	2.02989e-05	-0.917474	Wipf1
ENSMUSG00000033060	6.54977e-09	3.76591e-08	-1.15929	Lmo7										ENSMUSG00000063354	4.22622e-30	7.04631e-29	-0.931725	Slc39a4			ENSMUSG00000038580	0.0142416	0.0398822	-0.915697	Sct
ENSMUSG00000017309	0.000102392	0.000339466	-1.15874	Cd300lg										ENSMUSG00000028378	4.22512e-22	5.00394e-21	-0.931614	Ptgr1			ENSMUSG00000057841	0.0064705	0.0205339	-0.915553	Rpl32
ENSMUSG00000020021	3.80526e-08	2.01145e-07	-1.1584	Fgd6										ENSMUSG00000037499	1.05847e-28	1.66159e-27	-0.931542	Nenf			ENSMUSG00000047115	2.33841e-05	0.000146005	-0.915036	Fam221a
ENSMUSG00000029660	0.000119759	0.000392894	-1.15794	Tex26										ENSMUSG00000028555	9.00411e-06	3.16437e-05	-0.93144	Ttc39a			ENSMUSG00000028609	0.00164429	0.00629844	-0.914746	Magoh
ENSMUSG00000074480	1.1511e-29	2.59403e-28	-1.15757	Mex3a										ENSMUSG00000020186	4.40945e-15	3.46099e-14	-0.931418	Csrp2			ENSMUSG00000079383	0.00272149	0.00975426	-0.91311	Gm3298
ENSMUSG00000020312	4.61082e-20	6.39545e-19	-1.15726	Shc2										ENSMUSG00000023348	1.69915e-22	2.04193e-21	-0.930996	Trip6			ENSMUSG00000025037	8.82657e-05	0.000478767	-0.911401	Maoa
ENSMUSG00000020471	1.6829e-19	2.23883e-18	-1.15699	Pold2										ENSMUSG00000032514	2.65951e-37	5.8284e-36	-0.930955	Ttc21a			ENSMUSG00000095407	2.24616e-10	3.36588e-09	-0.911016	Tmem200c
ENSMUSG00000076437	1.36791e-40	4.51588e-39	-1.15659	Selenoh										ENSMUSG00000030782	7.86551e-20	8.21722e-19	-0.93093	Tgfb1i1			ENSMUSG00000031210	0.00333484	0.0116564	-0.910989	Gpr165
ENSMUSG00000075502	1.98523e-09	1.2111e-08	-1.15573	Kbtbd6										ENSMUSG00000039616	0.00256469	0.00632471	-0.930761	Mocos			ENSMUSG00000071172	0.000156516	0.000797383	-0.910697	Srsf3
ENSMUSG00000028464	2.74317e-08	1.47531e-07	-1.15569	Tpm2										ENSMUSG00000000782	4.93835e-07	2.01134e-06	-0.930373	Tcf7			ENSMUSG00000057706	5.87091e-10	8.3342e-09	-0.910361	Mex3b
ENSMUSG00000057113	4.51798e-28	9.3457e-27	-1.15561	Npm1										ENSMUSG00000029153	1.57105e-15	1.26684e-14	-0.930296	Ociad2			ENSMUSG00000008333	0.000199418	0.000990457	-0.908991	Snrpb2
ENSMUSG00000049307	0.00529583	0.012483	-1.15526	Fut4										ENSMUSG00000024640	4.2479e-34	8.2616e-33	-0.930004	Psat1			ENSMUSG00000113898	0.00509936	0.01676	-0.90895	Gm19144
ENSMUSG00000029710	1.51e-26	2.90521e-25	-1.15504	Ephb4										ENSMUSG00000041144	4.15935e-10	2.27023e-09	-0.92969	Dnah7b			ENSMUSG00000039197	0.00173062	0.00658028	-0.907751	Adk
ENSMUSG00000054321	1.02711e-15	1.08425e-14	-1.15499	Taf4b										ENSMUSG00000036030	6.55606e-07	2.63149e-06	-0.929656	Prtg			ENSMUSG00000039328	3.36929e-08	3.68946e-07	-0.906778	Rnf122
ENSMUSG00000034402	0.00235466	0.00601626	-1.15473	Kcnh5										ENSMUSG00000050957	0.0161683	0.0337043	-0.92917	Insl6			ENSMUSG00000004100	0.000680001	0.0029076	-0.906619	Ppan
ENSMUSG00000020974	2.20581e-10	1.49276e-09	-1.1538	Pole2										ENSMUSG00000002983	8.96768e-14	6.50781e-13	-0.928853	Relb			ENSMUSG00000067038	0.00184904	0.00696894	-0.906544	Rps12-ps3
ENSMUSG00000029246	5.73173e-36	1.61763e-34	-1.15305	Ppat										ENSMUSG00000048186	2.79286e-05	9.24273e-05	-0.92838	Bend7			ENSMUSG00000041995	8.43132e-07	7.17457e-06	-0.905217	Zbed3
ENSMUSG00000042524	2.52828e-36	7.22659e-35	-1.15293	Sun2										ENSMUSG00000025857	1.11492e-21	1.29319e-20	-0.927596	Dnaaf5			ENSMUSG00000027459	0.000106224	0.000566478	-0.904944	Fam110a
ENSMUSG00000032718	2.22741e-06	9.37985e-06	-1.15271	Mansc1										ENSMUSG00000040564	0.0123982	0.0264803	-0.927056	Apoc1			ENSMUSG00000025290	0.0155975	0.0430715	-0.904713	Rps24
ENSMUSG00000058743	0.0173327	0.0361125	-1.15259	Kcnj14										ENSMUSG00000061723	0.00834283	0.0186028	-0.926869	Tnnt3			ENSMUSG00000037211	0.00145478	0.00564887	-0.903982	Spry1
ENSMUSG00000031562	0.000380597	0.001143	-1.15118	Dctd										ENSMUSG00000024883	2.08847e-33	3.98003e-32	-0.926769	Rin1			ENSMUSG00000073434	9.90709e-09	1.18888e-07	-0.903111	Wdr90
ENSMUSG00000028936	3.9675e-13	3.41136e-12	-1.15101	Rpl22										ENSMUSG00000051727	0.000298118	0.000857416	-0.926395	Kctd14			ENSMUSG00000048109	1.17605e-10	1.82283e-09	-0.90276	Rbm15
ENSMUSG00000026496	2.77827e-28	5.82103e-27	-1.14873	Parp1										ENSMUSG00000041957	4.11137e-17	3.66701e-16	-0.926377	Pkp2			ENSMUSG00000025403	0.000916448	0.00377815	-0.90226	Shmt2
ENSMUSG00000002489	6.59494e-18	8.04934e-17	-1.14821	Tiam1										ENSMUSG00000031425	7.43803e-137	1.53805e-134	-0.92619	Plp1			ENSMUSG00000060548	1.51967e-05	9.93869e-05	-0.900208	Tnfrsf19
ENSMUSG00000003824	1.96298e-10	1.33652e-09	-1.14792	Syce2										ENSMUSG00000037370	5.9284e-26	8.32568e-25	-0.926125	Enpp1			ENSMUSG00000022388	0.000128608	0.000670404	-0.899352	Ttll8
ENSMUSG00000043336	3.8271e-10	2.53529e-09	-1.14689	Filip1l										ENSMUSG00000026749	3.20378e-33	6.07974e-32	-0.92572	Nek6			ENSMUSG00000036655	0.0162487	0.0445697	-0.898953	Colec11
ENSMUSG00000085666	0.000777545	0.0021858	-1.14653	Gm9855										ENSMUSG00000021242	1.25997e-48	4.10632e-47	-0.925066	Npc2			ENSMUSG00000001918	7.9401e-07	6.80144e-06	-0.898924	Slc1a5
ENSMUSG00000033227	0.00128388	0.00346544	-1.14648	Wnt6										ENSMUSG00000051606	0.00172919	0.00440125	-0.924672	2010001K21Rik			ENSMUSG00000022704	1.12331e-07	1.12625e-06	-0.898634	Qtrt2
ENSMUSG00000030432	7.31535e-05	0.000248422	-1.1464	Rpl28										ENSMUSG00000064307	2.79956e-20	3.01221e-19	-0.924243	Lrrc51			ENSMUSG00000039114	0.0091054	0.0274576	-0.897798	Nrn1
ENSMUSG00000030268	6.85228e-26	1.2879e-24	-1.14525	Bcat1										ENSMUSG00000032714	1.93598e-35	3.9354e-34	-0.923788	Syde1			ENSMUSG00000025591	1.39189e-07	1.37567e-06	-0.897738	Tma16
ENSMUSG00000027018	4.23863e-30	9.7233e-29	-1.14499	Hat1										ENSMUSG00000024253	4.7151e-36	9.82905e-35	-0.923402	Dync2li1			ENSMUSG00000059834	3.44113e-09	4.40684e-08	-0.897527	Sclt1
ENSMUSG00000022370	8.53595e-20	1.15971e-18	-1.14441	Mrpl13										ENSMUSG00000032766	2.69862e-24	3.55145e-23	-0.923301	Gng11			ENSMUSG00000037242	4.07544e-08	4.41453e-07	-0.896741	Clic4
ENSMUSG00000023066	1.11145e-18	1.42051e-17	-1.14431	Rttn										ENSMUSG00000020411	2.4347e-06	9.16131e-06	-0.923251	Nipal4			ENSMUSG00000024236	3.93167e-07	3.57654e-06	-0.896456	Svil
ENSMUSG00000049124	7.79618e-17	8.90217e-16	-1.1438	Gm8186										ENSMUSG00000000295	3.73829e-18	3.53213e-17	-0.923239	Hddc2			ENSMUSG00000020974	0.000920108	0.00378978	-0.896443	Pole2
ENSMUSG00000040490	7.21238e-08	3.68191e-07	-1.14309	Lrfn2										ENSMUSG00000028159	8.77214e-05	0.000271297	-0.923196	Dapp1			ENSMUSG00000062075	6.76588e-05	0.000379947	-0.895558	Lmnb2
ENSMUSG00000030641	4.61693e-07	2.13575e-06	-1.14269	Ddias										ENSMUSG00000032875	1.52916e-16	1.31374e-15	-0.923024	Arhgef17			ENSMUSG00000050164	0.00593161	0.0190718	-0.894709	Mchr1
ENSMUSG00000040363	1.9211e-25	3.51835e-24	-1.14259	Bcor										ENSMUSG00000052688	0.000872512	0.00232231	-0.922916	Rab7b			ENSMUSG00000020186	1.04627e-05	7.07581e-05	-0.894504	Csrp2
ENSMUSG00000010122	4.08931e-05	0.000144064	-1.14087	Slc47a1										ENSMUSG00000058624	0.000945637	0.00250177	-0.922036	Gda			ENSMUSG00000050914	0.00333838	0.0116666	-0.894465	Ankrd37
ENSMUSG00000036606	2.98511e-46	1.17649e-44	-1.13966	Plxnb2										ENSMUSG00000032224	3.70208e-12	2.37604e-11	-0.921844	Fam81a			ENSMUSG00000046733	0.000142851	0.000733637	-0.893974	Gprc5a
ENSMUSG00000037101	0.000408145	0.00121695	-1.13965	Ttc29										ENSMUSG00000020434	2.23839e-09	1.15185e-08	-0.92184	4921536K21Rik			ENSMUSG00000037805	0.00404105	0.0136967	-0.892993	Rpl10a
ENSMUSG00000064023	0.00569241	0.0133247	-1.13936	Klk8										ENSMUSG00000044313	2.11371e-05	7.11158e-05	-0.921088	Mab21l3			ENSMUSG00000004054	4.11355e-06	3.0605e-05	-0.892991	Map3k11
ENSMUSG00000035245	2.02677e-07	9.8546e-07	-1.13929	Eogt										ENSMUSG00000027386	1.13834e-08	5.50354e-08	-0.920562	Fbln7			ENSMUSG00000043085	0.0185378	0.0496421	-0.892713	Tmem82
ENSMUSG00000040447	9.4221e-19	1.20853e-17	-1.1385	Spns2										ENSMUSG00000022747	1.8703e-06	7.14366e-06	-0.920555	St3gal6			ENSMUSG00000035085	2.50629e-05	0.000155252	-0.890848	1700020L24Rik
ENSMUSG00000024727	0.000121969	0.000399705	-1.1376	Trpm6										ENSMUSG00000019487	1.29949e-21	1.5005e-20	-0.92054	Trip10			ENSMUSG00000029660	8.90656e-05	0.000482526	-0.89079	Tex26
ENSMUSG00000038623	5.3328e-10	3.4774e-09	-1.13669	Tm6sf1										ENSMUSG00000030413	0.0207665	0.0421802	-0.919294	Pglyrp1			ENSMUSG00000021453	1.04114e-10	1.63193e-09	-0.890229	Gadd45g
ENSMUSG00000047907	6.71014e-29	1.45135e-27	-1.13661	Tshz2										ENSMUSG00000030541	2.91172e-63	1.37125e-61	-0.919264	Idh2			ENSMUSG00000031799	0.000584149	0.00254536	-0.890093	Tpm4
ENSMUSG00000024236	5.11243e-25	9.1844e-24	-1.13651	Svil										ENSMUSG00000042284	2.74898e-29	4.43534e-28	-0.918905	Itga1			ENSMUSG00000031754	0.00265013	0.00953066	-0.888235	Nudt21
ENSMUSG00000020372	9.28643e-15	9.14989e-14	-1.13632	Rack1										ENSMUSG00000048794	4.82111e-09	2.41324e-08	-0.918398	Cfap100			ENSMUSG00000025626	2.6854e-08	2.98953e-07	-0.886567	Phf6
ENSMUSG00000020319	7.31257e-10	4.70323e-09	-1.13532	Wdpcp										ENSMUSG00000056938	4.78446e-16	3.97013e-15	-0.917957	Acbd4			ENSMUSG00000018583	6.12067e-10	8.6683e-09	-0.885825	G3bp1
ENSMUSG00000040138	3.12754e-11	2.29537e-10	-1.13522	Ndp										ENSMUSG00000028518	7.66776e-47	2.35398e-45	-0.917313	Prkaa2			ENSMUSG00000004347	8.15048e-12	1.45572e-10	-0.885711	Pde1c
ENSMUSG00000109511	1.26977e-36	3.66451e-35	-1.135	Nup62										ENSMUSG00000037206	2.52993e-53	9.36491e-52	-0.917047	Islr			ENSMUSG00000091472	0.000125938	0.000658768	-0.884575	Gm3739
ENSMUSG00000007035	9.53042e-07	4.22099e-06	-1.13477	Msh5										ENSMUSG00000021127	3.70759e-92	3.26959e-90	-0.916978	Zfp36l1			ENSMUSG00000032518	0.00324031	0.0113568	-0.883644	Rpsa
ENSMUSG00000060260	2.01451e-06	8.5315e-06	-1.13407	Pwwp2b										ENSMUSG00000025232	7.16874e-71	4.08119e-69	-0.91612	Hexa			ENSMUSG00000095139	2.02552e-07	1.94754e-06	-0.883107	Pou3f2
ENSMUSG00000110798	2.01451e-06	8.5315e-06	-1.13407	Pwwp2b										ENSMUSG00000034930	5.91325e-07	2.38626e-06	-0.915779	Rtkn			ENSMUSG00000053600	0.00107116	0.00432416	-0.883035	Zfp472
ENSMUSG00000001627	3.88189e-09	2.28859e-08	-1.13387	Ifrd1										ENSMUSG00000038618	0.02428	0.0484309	-0.915744	Rassf7			ENSMUSG00000025049	6.13256e-06	4.37517e-05	-0.881722	Taf5
ENSMUSG00000050248	1.86087e-11	1.38851e-10	-1.13264	Evc2										ENSMUSG00000074364	3.67052e-20	3.92351e-19	-0.915532	Ehd2			ENSMUSG00000067578	0.00827206	0.0253253	-0.881463	Cbln4
ENSMUSG00000024940	1.04654e-45	4.06198e-44	-1.13213	Ltbp3										ENSMUSG00000026393	3.91043e-43	1.05155e-41	-0.915468	Nek7			ENSMUSG00000037447	7.78286e-09	9.4764e-08	-0.881203	Arid5a
ENSMUSG00000048218	7.78541e-10	4.99478e-09	-1.13179	Amigo2										ENSMUSG00000015846	1.60671e-32	2.94046e-31	-0.915263	Rxra			ENSMUSG00000044772	0.00979494	0.029099	-0.880926	Sntn
ENSMUSG00000020232	3.90639e-12	3.09827e-11	-1.1309	Hmg20b										ENSMUSG00000044071	0.00740802	0.0166984	-0.91454	Fam19a2			ENSMUSG00000022833	4.87343e-08	5.22252e-07	-0.880823	Ccdc14
ENSMUSG00000003573	6.36006e-22	9.92159e-21	-1.12992	Homer3										ENSMUSG00000024810	1.82738e-21	2.09659e-20	-0.914514	Il33			ENSMUSG00000079435	0.00453137	0.0151412	-0.880535	Rpl36a
ENSMUSG00000027996	1.17352e-06	5.13269e-06	-1.12974	Sfrp2										ENSMUSG00000032554	7.86034e-43	2.07952e-41	-0.913824	Trf			ENSMUSG00000115219	0.00619208	0.0197965	-0.879915	Eef1akmt4
ENSMUSG00000061167	2.27508e-08	1.2377e-07	-1.12938	Rpl15-ps3										ENSMUSG00000021360	1.27905e-24	1.69566e-23	-0.913262	Gcnt2			ENSMUSG00000020738	0.0076763	0.0237215	-0.87912	Sumo2
ENSMUSG00000028766	8.98453e-06	3.48872e-05	-1.12905	Alpl										ENSMUSG00000025358	2.7533e-18	2.61796e-17	-0.912811	Cdk2			ENSMUSG00000079036	2.19347e-09	2.89317e-08	-0.878928	Alkbh1
ENSMUSG00000036502	0.0243375	0.0486669	-1.129	Tmem255a										ENSMUSG00000022210	1.03747e-25	1.44013e-24	-0.912624	Dhrs4			ENSMUSG00000031320	0.00480029	0.0159161	-0.878415	Rps4x
ENSMUSG00000029101	1.25649e-20	1.79428e-19	-1.12848	Rgs12										ENSMUSG00000027999	3.59311e-25	4.88218e-24	-0.912592	Pla2g12a			ENSMUSG00000026094	1.33937e-06	1.08991e-05	-0.878269	Stk17b
ENSMUSG00000032394	2.84497e-11	2.09572e-10	-1.1272	Igdcc3										ENSMUSG00000044772	0.0106514	0.023176	-0.912545	Sntn			ENSMUSG00000042903	8.76592e-09	1.05948e-07	-0.87824	Foxo4
ENSMUSG00000022246	1.94433e-40	6.39521e-39	-1.12649	Rai14										ENSMUSG00000006360	1.17954e-10	6.70244e-10	-0.912468	Crip1			ENSMUSG00000053730	0.000303785	0.00143673	-0.878041	Tmem39b
ENSMUSG00000036986	1.31393e-11	9.94503e-11	-1.12633	Pml										ENSMUSG00000019947	5.16014e-19	5.12878e-18	-0.912452	Arid5b			ENSMUSG00000078249	0.000451196	0.00203009	-0.877989	Hmga1b
ENSMUSG00000048572	1.38508e-05	5.23296e-05	-1.12616	Tmem252										ENSMUSG00000026173	3.13674e-16	2.63445e-15	-0.912323	Plcd4			ENSMUSG00000038900	0.000853958	0.00355544	-0.877538	Rpl12
ENSMUSG00000032816	3.28597e-22	5.20778e-21	-1.12589	Igdcc4										ENSMUSG00000020326	8.66424e-122	1.37938e-119	-0.911999	Ccng1			ENSMUSG00000084416	0.00551942	0.0179381	-0.877501	Rpl10a-ps1
ENSMUSG00000032038	4.24594e-11	3.07333e-10	-1.12578	St3gal4										ENSMUSG00000052942	8.47969e-14	6.15864e-13	-0.911331	Glis3			ENSMUSG00000025081	0.00681031	0.0214801	-0.87737	Tdrd1
ENSMUSG00000012848	9.00116e-17	1.02129e-15	-1.12551	Rps5										ENSMUSG00000021090	5.88439e-08	2.64783e-07	-0.910951	Lrrc9			ENSMUSG00000033227	0.000648563	0.00278372	-0.876818	Wnt6
ENSMUSG00000061286	1.06518e-19	1.43303e-18	-1.12477	Exosc5										ENSMUSG00000023931	3.57875e-06	1.31957e-05	-0.910854	Efhb			ENSMUSG00000071347	0.0142857	0.0399809	-0.875976	C1qtnf9
ENSMUSG00000040688	1.60432e-20	2.28007e-19	-1.12407	Tbl3										ENSMUSG00000002944	2.33914e-07	9.88051e-07	-0.910647	Cd36			ENSMUSG00000041187	4.5243e-05	0.000264729	-0.875763	Prkd2
ENSMUSG00000037465	1.63572e-18	2.06403e-17	-1.12392	Klf10										ENSMUSG00000029761	4.37055e-71	2.50402e-69	-0.910634	Cald1			ENSMUSG00000028936	0.00695736	0.0218675	-0.875744	Rpl22
ENSMUSG00000060284	0.0207161	0.0422276	-1.12386	Sp7										ENSMUSG00000027378	2.5455e-26	3.6229e-25	-0.909713	Nphp1			ENSMUSG00000029591	0.00157016	0.00604917	-0.875562	Ung
ENSMUSG00000008683	4.99489e-10	3.26419e-09	-1.12379	Rps15a										ENSMUSG00000024357	1.19131e-29	1.95188e-28	-0.909125	Sil1			ENSMUSG00000060257	8.79653e-05	0.000477424	-0.87556	Scrt2
ENSMUSG00000058443	1.95671e-09	1.19493e-08	-1.12342	Rpl10-ps3										ENSMUSG00000025507	2.00333e-07	8.51202e-07	-0.908562	Pidd1			ENSMUSG00000002477	0.00790844	0.0243274	-0.874784	Snrpd1
ENSMUSG00000024542	9.36892e-11	6.56375e-10	-1.123	Cep192										ENSMUSG00000038527	2.12398e-15	1.69975e-14	-0.908411	C1rl			ENSMUSG00000039509	1.35182e-07	1.33752e-06	-0.874113	Nup133
ENSMUSG00000001761	8.81311e-44	3.21167e-42	-1.12173	Smo										ENSMUSG00000035799	1.37541e-09	7.19921e-09	-0.9084	Twist1			ENSMUSG00000036376	4.89028e-06	3.57505e-05	-0.873771	Abt1
ENSMUSG00000030528	3.04256e-13	2.6466e-12	-1.12144	Blm										ENSMUSG00000003032	2.05329e-05	6.91477e-05	-0.908205	Klf4			ENSMUSG00000037315	1.06661e-08	1.27464e-07	-0.872387	Jade3
ENSMUSG00000040282	8.25607e-18	1.00085e-16	-1.12122	BC052040										ENSMUSG00000030606	0.0109118	0.0236654	-0.907354	Hapln3			ENSMUSG00000020143	0.00154229	0.0059545	-0.872083	Dock2
ENSMUSG00000049721	0.0227694	0.0458436	-1.11951	Gal3st1										ENSMUSG00000021879	5.26268e-06	1.89845e-05	-0.907146	Dnah12			ENSMUSG00000057278	0.00303669	0.0107707	-0.871465	Snrpg
ENSMUSG00000062867	6.80352e-28	1.38967e-26	-1.11889	Impdh2										ENSMUSG00000010307	7.7432e-09	3.80706e-08	-0.906807	Tmem86a			ENSMUSG00000021464	3.90513e-08	4.24022e-07	-0.870361	Ror2
ENSMUSG00000074622	7.14252e-06	2.81624e-05	-1.11837	Mafb										ENSMUSG00000022780	0.00193333	0.00487259	-0.905856	Meltf			ENSMUSG00000007589	6.93988e-06	4.89506e-05	-0.869186	Tinf2
ENSMUSG00000057841	1.09713e-12	9.10948e-12	-1.11758	Rpl32										ENSMUSG00000044033	5.67689e-10	3.05953e-09	-0.90582	Ccdc141			ENSMUSG00000021750	0.000264587	0.00127336	-0.868871	Fam107a
ENSMUSG00000021018	5.01876e-24	8.70162e-23	-1.11572	Polr2h										ENSMUSG00000038508	2.30625e-12	1.49944e-11	-0.90548	Gdf15			ENSMUSG00000030056	4.60633e-07	4.12787e-06	-0.868092	Isy1
ENSMUSG00000074457	1.8575e-06	7.90022e-06	-1.1156	S100a16										ENSMUSG00000034957	5.6551e-25	7.62633e-24	-0.90538	Cebpa			ENSMUSG00000029096	0.000289054	0.00137571	-0.867541	Htra3
ENSMUSG00000024175	0.00211931	0.00546646	-1.11478	Tekt4										ENSMUSG00000046160	4.65346e-31	8.0496e-30	-0.905366	Olig1			ENSMUSG00000029191	1.85271e-08	2.12679e-07	-0.867437	Rfc1
ENSMUSG00000020328	6.77829e-23	1.11474e-21	-1.11462	Nudcd2										ENSMUSG00000034308	6.95696e-06	2.4749e-05	-0.904878	Sdr42e1			ENSMUSG00000045092	0.00104444	0.00422859	-0.867261	S1pr1
ENSMUSG00000025794	4.96832e-18	6.10145e-17	-1.11413	Rpl14										ENSMUSG00000038692	0.0249145	0.0494933	-0.904594	Hoxb4			ENSMUSG00000004698	2.46279e-08	2.7553e-07	-0.867089	Hdac9
ENSMUSG00000034109	2.44191e-25	4.44488e-24	-1.1134	Golim4										ENSMUSG00000038844	2.91981e-25	4.00056e-24	-0.904566	Kif16b			ENSMUSG00000024817	8.52023e-08	8.79141e-07	-0.866939	Uhrf2
ENSMUSG00000028885	4.58877e-07	2.12437e-06	-1.11202	Smpdl3b										ENSMUSG00000020234	0.00834492	0.0186052	-0.904558	4930404N11Rik			ENSMUSG00000041840	0.00243929	0.00889417	-0.866739	Haus1
ENSMUSG00000032939	1.33119e-29	2.98859e-28	-1.11138	Nup93										ENSMUSG00000056481	1.53442e-20	1.67395e-19	-0.904342	Cd248			ENSMUSG00000025794	0.000903813	0.00373203	-0.86669	Rpl14
ENSMUSG00000058881	1.80708e-31	4.39321e-30	-1.11108	Zfp516										ENSMUSG00000086158	1.59021e-20	1.73066e-19	-0.904241	Ccpg1os			ENSMUSG00000003438	0.0002256	0.00110337	-0.866182	Timm50
ENSMUSG00000009927	2.56439e-13	2.25367e-12	-1.11079	Rps25										ENSMUSG00000029155	1.13666e-13	8.17283e-13	-0.904209	Spata18			ENSMUSG00000107092	0.00357001	0.0123446	-0.865116	Gm7993
ENSMUSG00000045817	2.60982e-17	3.07018e-16	-1.11027	Zfp36l2										ENSMUSG00000021248	1.79305e-134	3.54473e-132	-0.903637	Tmed10			ENSMUSG00000021018	0.00109462	0.00440604	-0.864779	Polr2h
ENSMUSG00000024369	1.30633e-16	1.47007e-15	-1.10989	Nelfe										ENSMUSG00000032068	0.000890197	0.00236588	-0.90354	Plet1			ENSMUSG00000066637	3.13734e-05	0.000189722	-0.864652	Ttc32
ENSMUSG00000040289	1.37237e-33	3.56917e-32	-1.10986	Hey1										ENSMUSG00000039963	1.37794e-08	6.60163e-08	-0.90334	Ccdc40			ENSMUSG00000026029	0.001455	0.00564887	-0.864523	Casp8
ENSMUSG00000024232	2.95565e-12	2.37261e-11	-1.10974	Bambi										ENSMUSG00000061517	2.71839e-15	2.15815e-14	-0.903244	Sox21			ENSMUSG00000000740	0.00120135	0.00478552	-0.862315	Rpl13
ENSMUSG00000060419	5.06678e-15	5.07899e-14	-1.10871	Rps16-ps2										ENSMUSG00000026335	2.69976e-39	6.22676e-38	-0.903224	Pam			ENSMUSG00000028212	2.41087e-05	0.000150063	-0.861974	Ccne2
ENSMUSG00000091455	0.00276627	0.00695573	-1.10806	Otogl										ENSMUSG00000029598	4.29026e-74	2.58133e-72	-0.903157	Plbd2			ENSMUSG00000059674	4.33828e-06	3.20788e-05	-0.861752	Cdh24
ENSMUSG00000027478	3.04879e-13	2.65073e-12	-1.10801	Dnmt3b										ENSMUSG00000008305	1.56475e-45	4.57721e-44	-0.902899	Tle1			ENSMUSG00000079410	0.000229548	0.00112056	-0.861561	Gm2897
ENSMUSG00000020728	1.90165e-05	7.05498e-05	-1.10783	Cep112										ENSMUSG00000041189	1.29283e-11	7.93789e-11	-0.902849	Chrnb1			ENSMUSG00000054766	4.2385e-07	3.84017e-06	-0.860921	Set
ENSMUSG00000025290	1.1001e-09	6.92614e-09	-1.10701	Rps24										ENSMUSG00000030654	6.47723e-92	5.62924e-90	-0.902651	Arl6ip1			ENSMUSG00000084989	0.00118777	0.00473873	-0.860248	Crocc2
ENSMUSG00000021553	0.0019961	0.00517552	-1.10681	Slc28a3										ENSMUSG00000041734	4.80229e-72	2.83256e-70	-0.902283	Kirrel			ENSMUSG00000022237	0.016047	0.044117	-0.859834	Ankrd33b
ENSMUSG00000052833	6.23987e-40	2.01171e-38	-1.10587	Sae1										ENSMUSG00000027737	1.96099e-64	9.45798e-63	-0.901803	Slc7a11			ENSMUSG00000055760	0.000155247	0.000791444	-0.859775	Gemin6
ENSMUSG00000028081	1.25075e-17	1.49998e-16	-1.1053	Rps3a1										ENSMUSG00000066026	1.45457e-36	3.09677e-35	-0.901528	Dhrs3			ENSMUSG00000022858	7.94538e-06	5.51807e-05	-0.859728	Tra2b
ENSMUSG00000022704	6.3527e-12	4.92713e-11	-1.10472	Qtrt2										ENSMUSG00000043279	3.3936e-18	3.2132e-17	-0.901451	Trim56			ENSMUSG00000040856	0.00710416	0.0222322	-0.859584	Dlk1
ENSMUSG00000024312	1.20948e-12	1.00191e-11	-1.10464	Wdr46										ENSMUSG00000029330	2.49346e-15	1.9885e-14	-0.901324	Cds1			ENSMUSG00000098411	0.00710416	0.0222322	-0.859584	AC165954.1
ENSMUSG00000030555	1.92711e-09	1.17806e-08	-1.10427	Ttc23										ENSMUSG00000073405	5.65733e-08	2.5514e-07	-0.900725	H2-T-ps			ENSMUSG00000020561	9.99462e-06	6.78724e-05	-0.859289	Twistnb
ENSMUSG00000037661	0.0080698	0.0182614	-1.10289	Gpr160										ENSMUSG00000028093	6.74394e-11	3.89356e-10	-0.900657	Acp6			ENSMUSG00000025880	5.43524e-06	3.92263e-05	-0.857774	Smad7
ENSMUSG00000054404	5.26446e-10	3.43534e-09	-1.10248	Slfn5										ENSMUSG00000043556	0.00230619	0.00572807	-0.900618	Fbxl7			ENSMUSG00000066042	0.000215229	0.00105925	-0.856705	Med18
ENSMUSG00000041453	3.53068e-11	2.5775e-10	-1.10242	Rpl21										ENSMUSG00000032577	5.83182e-10	3.14021e-09	-0.900417	Mapkapk3			ENSMUSG00000026447	1.30281e-07	1.29187e-06	-0.855912	Pik3c2b
ENSMUSG00000028680	5.55245e-20	7.6482e-19	-1.10105	Plk3										ENSMUSG00000030103	5.2733e-19	5.23836e-18	-0.900232	Bhlhe40			ENSMUSG00000041491	1.07593e-09	1.4808e-08	-0.854934	Cep78
ENSMUSG00000029122	1.00686e-17	1.21318e-16	-1.1005	Evc										ENSMUSG00000041012	2.18333e-07	9.24842e-07	-0.899361	Cmtm8			ENSMUSG00000028081	0.00111811	0.00449161	-0.854738	Rps3a1
ENSMUSG00000023094	1.90684e-06	8.09851e-06	-1.10039	Msrb2										ENSMUSG00000037992	1.76799e-09	9.14757e-09	-0.899354	Rara			ENSMUSG00000054967	1.43144e-06	1.15753e-05	-0.854557	Zfp647
ENSMUSG00000024517	0.00179393	0.00470175	-1.09927	Grp										ENSMUSG00000029093	1.4873e-18	1.43389e-17	-0.899351	Sorcs2			ENSMUSG00000022314	1.09312e-07	1.09841e-06	-0.854147	Rad21
ENSMUSG00000079225	2.26352e-07	1.09433e-06	-1.09908	Gm9531										ENSMUSG00000020733	1.20094e-99	1.23457e-97	-0.899188	Slc9a3r1			ENSMUSG00000000486	0.000435134	0.00196972	-0.853715	2014-08-31
ENSMUSG00000051339	9.88204e-24	1.68239e-22	-1.09892	2900026A02Rik										ENSMUSG00000033581	2.34846e-11	1.41064e-10	-0.898684	Igf2bp2			ENSMUSG00000040841	1.92083e-08	2.1966e-07	-0.852373	Six5
ENSMUSG00000014633	1.04142e-11	7.94041e-11	-1.09861	Cmc2										ENSMUSG00000094282	0.000168047	0.000499068	-0.898572	Cfap73			ENSMUSG00000024097	4.65356e-05	0.0002715	-0.852119	Srsf7
ENSMUSG00000045534	0.0125499	0.0270908	-1.09841	Kcna5										ENSMUSG00000097789	6.36327e-11	3.68206e-10	-0.898451	Gm2115			ENSMUSG00000045128	0.00696535	0.021885	-0.851704	Rpl18a
ENSMUSG00000020642	3.75394e-17	4.36731e-16	-1.09808	Rnf144a										ENSMUSG00000006345	0.000982204	0.00259127	-0.898314	Ggt1			ENSMUSG00000037716	0.000251222	0.00121519	-0.851688	Ccdc33
ENSMUSG00000059060	2.79495e-07	1.33147e-06	-1.09725	Rad51b										ENSMUSG00000026166	2.67954e-48	8.59268e-47	-0.898041	Ccl20			ENSMUSG00000034892	0.0141586	0.0397051	-0.850937	Rps29
ENSMUSG00000027954	1.22655e-07	6.12009e-07	-1.09705	Efna1										ENSMUSG00000027984	1.65249e-54	6.32517e-53	-0.897709	Hadh			ENSMUSG00000039103	0.017	0.0462343	-0.850657	Nexn
ENSMUSG00000026475	9.27412e-08	4.67442e-07	-1.09696	Rgs16										ENSMUSG00000051590	9.5273e-14	6.89446e-13	-0.897681	Map3k19			ENSMUSG00000004099	1.79861e-09	2.41289e-08	-0.850503	Dnmt1
ENSMUSG00000023991	2.42366e-26	4.60857e-25	-1.09685	Foxp4										ENSMUSG00000042050	1.94933e-16	1.66123e-15	-0.897301	Wdr60			ENSMUSG00000109324	0.000549025	0.00240742	-0.850226	Prmt1
ENSMUSG00000038781	5.73195e-06	2.29291e-05	-1.09668	Stap2										ENSMUSG00000027173	0.00304596	0.00740582	-0.89676	Depdc7			ENSMUSG00000059498	0.00113186	0.00453974	-0.849376	Fcgr3
ENSMUSG00000006333	1.83342e-17	2.18411e-16	-1.09543	Rps9										ENSMUSG00000036617	5.498e-11	3.19783e-10	-0.895909	Etl4			ENSMUSG00000078768	9.76854e-05	0.000524192	-0.848573	Zfp566
ENSMUSG00000031320	4.22769e-15	4.26656e-14	-1.09468	Rps4x										ENSMUSG00000074637	5.09335e-72	2.99442e-70	-0.895693	Sox2			ENSMUSG00000036403	1.68156e-09	2.26427e-08	-0.84815	Cep135
ENSMUSG00000030662	1.38684e-42	4.79975e-41	-1.09418	Ipo5										ENSMUSG00000072946	3.00989e-35	6.08403e-34	-0.895493	Ptgr2			ENSMUSG00000037772	0.00135318	0.00530837	-0.848104	Mrpl23
ENSMUSG00000052798	3.79361e-18	4.68455e-17	-1.09208	Nup107										ENSMUSG00000020546	7.3769e-25	9.91116e-24	-0.895377	Stxbp4			ENSMUSG00000045319	0.00259943	0.00937634	-0.847913	Proser2
ENSMUSG00000035561	0.000199871	0.000632749	-1.09107	Aldh1b1										ENSMUSG00000006445	6.12872e-05	0.000193533	-0.895085	Epha2			ENSMUSG00000042631	0.0103897	0.0305301	-0.846878	Xkr7
ENSMUSG00000074867	0.00184529	0.00482786	-1.09089	Zfp808										ENSMUSG00000035561	5.52436e-07	2.23685e-06	-0.894895	Aldh1b1			ENSMUSG00000017697	0.00971424	0.0289026	-0.846405	Ada
ENSMUSG00000044934	3.74651e-13	3.22756e-12	-1.08981	Zfp367										ENSMUSG00000005836	0.000456882	0.00127451	-0.894711	Gata6			ENSMUSG00000009927	0.00734148	0.0228561	-0.846327	Rps25
ENSMUSG00000020101	0.000867291	0.00241645	-1.0892	Vsir										ENSMUSG00000029049	5.43385e-09	2.70415e-08	-0.894517	Morn1			ENSMUSG00000048706	0.000957222	0.00392118	-0.846318	Lurap1l
ENSMUSG00000029863	2.9106e-21	4.3581e-20	-1.0889	Casp2										ENSMUSG00000076441	4.65886e-09	2.33397e-08	-0.894514	Ass1			ENSMUSG00000063696	0.0112181	0.0325825	-0.845807	Gm8730
ENSMUSG00000018899	1.06063e-06	4.66516e-06	-1.08871	Irf1										ENSMUSG00000017756	1.29707e-07	5.62273e-07	-0.893903	Slc12a7			ENSMUSG00000057113	0.000126672	0.000662223	-0.845028	Npm1
ENSMUSG00000026170	0.0205537	0.0419394	-1.08834	Cyp27a1										ENSMUSG00000020538	1.21978e-42	3.1988e-41	-0.892946	Srebf1			ENSMUSG00000030512	0.000328261	0.00154039	-0.84502	Snrpa1
ENSMUSG00000044772	0.00116486	0.00316905	-1.08714	Sntn										ENSMUSG00000031969	3.96257e-31	6.86768e-30	-0.892865	Acad8			ENSMUSG00000008575	7.56419e-08	7.86336e-07	-0.844981	Nfib
ENSMUSG00000043556	4.90033e-06	1.97838e-05	-1.08645	Fbxl7										ENSMUSG00000037855	4.1177e-17	3.67083e-16	-0.892821	Zfp365			ENSMUSG00000067274	0.00599189	0.0192382	-0.844426	Rplp0
ENSMUSG00000074676	0.000182788	0.000583	-1.0856	Foxs1										ENSMUSG00000039058	4.00438e-05	0.000129706	-0.892509	Ak5			ENSMUSG00000039316	0.00497691	0.0164142	-0.844157	Rftn1
ENSMUSG00000041642	8.06935e-12	6.20476e-11	-1.08543	Kif21b										ENSMUSG00000030966	6.94115e-06	2.46977e-05	-0.892208	Trim21			ENSMUSG00000033318	9.13807e-05	0.000493735	-0.843418	Gstt2
ENSMUSG00000039903	2.38835e-11	1.76882e-10	-1.08534	Eva1c										ENSMUSG00000029484	1.13564e-16	9.81748e-16	-0.891781	Anxa3			ENSMUSG00000051316	1.90829e-09	2.54115e-08	-0.84236	Taf7
ENSMUSG00000009876	0.00013687	0.000445553	-1.08513	Cox4i2										ENSMUSG00000020570	4.47041e-45	1.29089e-43	-0.891352	Sypl			ENSMUSG00000032380	0.00502704	0.0165584	-0.842243	Dapk2
ENSMUSG00000038463	1.53897e-19	2.05499e-18	-1.08438	Olfml2b										ENSMUSG00000048988	0.0107506	0.0233579	-0.891159	Elfn1			ENSMUSG00000092118	0.00385508	0.0131765	-0.841726	Fancf
ENSMUSG00000027327	2.75571e-22	4.39074e-21	-1.08357	1700037H04Rik										ENSMUSG00000028003	0.0208688	0.0423688	-0.891078	Lrat			ENSMUSG00000052273	0.00238157	0.00871056	-0.840936	Dnah3
ENSMUSG00000044229	1.66118e-06	7.11431e-06	-1.08313	Nxpe4										ENSMUSG00000031119	4.85231e-60	2.11363e-58	-0.890591	Gpc4			ENSMUSG00000048696	9.56806e-06	6.53299e-05	-0.840696	Mex3d
ENSMUSG00000035580	0.000150605	0.000487831	-1.08187	Kcnh8										ENSMUSG00000038011	0.0158247	0.0330454	-0.890384	Dnah10			ENSMUSG00000029246	2.41856e-10	3.60329e-09	-0.840302	Ppat
ENSMUSG00000025403	1.65571e-27	3.33246e-26	-1.08123	Shmt2										ENSMUSG00000074579	8.03142e-08	3.55962e-07	-0.890355	Lekr1			ENSMUSG00000030525	3.6358e-05	0.000217318	-0.838769	Chrna7
ENSMUSG00000026187	1.61902e-31	3.94675e-30	-1.08036	Xrcc5										ENSMUSG00000046352	8.67772e-05	0.000268742	-0.890315	Gjb2			ENSMUSG00000020024	2.18273e-07	2.08317e-06	-0.838591	Cep83
ENSMUSG00000079283	1.68486e-10	1.15507e-09	-1.08031	2310009B15Rik										ENSMUSG00000037143	0.000370402	0.00104954	-0.890204	Cfap61			ENSMUSG00000053852	0.0053207	0.0173987	-0.838581	Adgrg4
ENSMUSG00000019892	6.15006e-05	0.000211174	-1.08018	Lrriq1										ENSMUSG00000028015	5.31923e-31	9.19241e-30	-0.890157	Ctso			ENSMUSG00000040302	2.10231e-05	0.000132918	-0.838575	Rbm48
ENSMUSG00000030034	5.71569e-19	7.43247e-18	-1.08001	Ino80b										ENSMUSG00000031642	1.69602e-31	2.98547e-30	-0.890063	Sh3rf1			ENSMUSG00000030726	1.23992e-08	1.46526e-07	-0.838567	Pold3
ENSMUSG00000078762	2.67187e-22	4.26475e-21	-1.07661	Haus5										ENSMUSG00000070942	1.77633e-06	6.80786e-06	-0.88934	Il1rl2			ENSMUSG00000090733	0.0155954	0.0430715	-0.838494	Rps27
ENSMUSG00000018143	7.84232e-14	7.21453e-13	-1.07567	Mafk										ENSMUSG00000022769	2.28218e-40	5.46689e-39	-0.888207	Sdf2l1			ENSMUSG00000061286	0.00253358	0.00917363	-0.837122	Exosc5
ENSMUSG00000022247	4.42057e-10	2.90692e-09	-1.07547	Brix1										ENSMUSG00000058952	2.66725e-11	1.59468e-10	-0.887678	Cfi			ENSMUSG00000006333	0.000461443	0.00206807	-0.836945	Rps9
ENSMUSG00000028393	2.85735e-05	0.000103078	-1.07524	Alad										ENSMUSG00000025092	1.48952e-11	9.09895e-11	-0.887646	Hspa12a			ENSMUSG00000026819	5.21706e-10	7.4647e-09	-0.836883	Slc25a25
ENSMUSG00000027864	6.67154e-36	1.874e-34	-1.07466	Ptgfrn										ENSMUSG00000014177	5.04153e-33	9.48714e-32	-0.887376	Tvp23b			ENSMUSG00000027221	0.00320478	0.0112607	-0.836574	Chst1
ENSMUSG00000063286	2.35018e-05	8.58552e-05	-1.07453	Gm8995										ENSMUSG00000030272	1.44272e-33	2.76112e-32	-0.886374	Camk1			ENSMUSG00000095105	0.0045853	0.0152985	-0.836037	Edaradd
ENSMUSG00000049630	8.87114e-07	3.95051e-06	-1.07446	C1ql3										ENSMUSG00000047361	1.73682e-08	8.25071e-08	-0.886336	Gm973			ENSMUSG00000023004	0.000665731	0.00285334	-0.834959	Tuba1b
ENSMUSG00000031861	6.77505e-13	5.72901e-12	-1.07431	Lpar2										ENSMUSG00000028223	7.68665e-14	5.59849e-13	-0.886044	Decr1			ENSMUSG00000051396	2.15246e-06	1.69355e-05	-0.834819	Gm45902
ENSMUSG00000072675	0.0112745	0.0245958	-1.07387	Duxbl2										ENSMUSG00000001948	7.04023e-12	4.41456e-11	-0.885949	Spa17			ENSMUSG00000061607	1.89473e-09	2.52496e-08	-0.833621	Mdc1
ENSMUSG00000031754	1.88843e-25	3.46205e-24	-1.07366	Nudt21										ENSMUSG00000061802	1.28117e-10	7.25245e-10	-0.885507	Armc4			ENSMUSG00000040331	0.000514763	0.00227042	-0.833276	Nsmce4a
ENSMUSG00000037161	0.0181447	0.0375811	-1.07349	Mgarp										ENSMUSG00000031734	3.14337e-18	2.97941e-17	-0.884697	Irx3			ENSMUSG00000058440	3.56142e-09	4.54477e-08	-0.832685	Nrf1
ENSMUSG00000022636	2.05588e-23	3.46383e-22	-1.07255	Alcam										ENSMUSG00000054321	6.20441e-13	4.21834e-12	-0.884062	Taf4b			ENSMUSG00000035364	0.00491251	0.0162493	-0.832395	4930524J08Rik
ENSMUSG00000044912	9.37563e-08	4.72026e-07	-1.07167	Syt16										ENSMUSG00000032680	2.34363e-08	1.10055e-07	-0.883804	6820408C15Rik			ENSMUSG00000025978	3.67975e-06	2.7651e-05	-0.831029	Rftn2
ENSMUSG00000063439	1.89631e-15	1.96472e-14	-1.07076	B9d2										ENSMUSG00000040322	1.04537e-14	8.04107e-14	-0.883659	Slc25a24			ENSMUSG00000090691	0.00288603	0.0102794	-0.830716	Gm3667
ENSMUSG00000029595	3.24258e-13	2.81512e-12	-1.0698	Lhx5										ENSMUSG00000028573	9.41058e-05	0.000289941	-0.883643	Fggy			ENSMUSG00000028234	0.0114141	0.0330348	-0.830541	Rps20
ENSMUSG00000021803	0.000113967	0.000375063	-1.06938	Cdhr1										ENSMUSG00000001506	4.09285e-40	9.67546e-39	-0.883117	Col1a1			ENSMUSG00000060288	0.000816164	0.00341778	-0.830338	Ppih
ENSMUSG00000060989	8.80904e-05	0.000294782	-1.06911	Gm11847										ENSMUSG00000031176	2.27209e-31	3.98003e-30	-0.882236	Dynlt3			ENSMUSG00000084349	0.000215811	0.00106125	-0.830285	Rpl3-ps1
ENSMUSG00000039831	7.27889e-20	9.94207e-19	-1.06882	Arhgap29										ENSMUSG00000032609	8.34811e-40	1.94789e-38	-0.882199	Klhdc8b			ENSMUSG00000026872	9.41223e-09	1.13154e-07	-0.829456	Zeb2
ENSMUSG00000002885	1.30871e-10	9.04818e-10	-1.06839	Adgre5										ENSMUSG00000031226	7.02558e-29	1.11455e-27	-0.881851	Pbdc1			ENSMUSG00000030878	9.80435e-10	1.35765e-08	-0.828986	Cdr2
ENSMUSG00000024076	0.000132387	0.000432264	-1.06825	Vit										ENSMUSG00000038615	4.83009e-52	1.71387e-50	-0.881312	Nfe2l1			ENSMUSG00000074336	0.00830929	0.025422	-0.828951	Apoc4
ENSMUSG00000031388	3.2834e-19	4.31667e-18	-1.06819	Naa10										ENSMUSG00000011148	0.000618231	0.00168899	-0.880647	Adssl1			ENSMUSG00000032423	3.42092e-09	4.38749e-08	-0.828917	Syncrip
ENSMUSG00000027239	5.43529e-21	7.97161e-20	-1.06686	Mdk										ENSMUSG00000027962	1.39815e-46	4.26317e-45	-0.880042	Vcam1			ENSMUSG00000024043	2.98417e-07	2.77616e-06	-0.828694	Arhgap28
ENSMUSG00000059895	6.26968e-05	0.000214993	-1.06455	Ptp4a3										ENSMUSG00000022375	3.67526e-05	0.000119801	-0.879777	Lrrc6			ENSMUSG00000067575	0.00912676	0.0274991	-0.826401	Rpl35a-ps3
ENSMUSG00000090733	7.02795e-08	3.59186e-07	-1.06346	Rps27										ENSMUSG00000032420	3.42395e-08	1.58103e-07	-0.879643	Nt5e			ENSMUSG00000081214	0.00912676	0.0274991	-0.826401	Rpl35a-ps2
ENSMUSG00000040128	5.42893e-14	5.0541e-13	-1.0632	Pnrc1										ENSMUSG00000026418	0.0181216	0.0373605	-0.879066	Tnni1			ENSMUSG00000083424	0.00912676	0.0274991	-0.826401	Rpl35a-ps4
ENSMUSG00000095597	0.000326648	0.000993154	-1.0628	Gm6472										ENSMUSG00000031821	1.15229e-12	7.67768e-12	-0.878855	Gins2			ENSMUSG00000094664	0.00912676	0.0274991	-0.826401	Rpl35a-ps6
ENSMUSG00000029878	1.71959e-08	9.48188e-08	-1.06239	Dbpht2										ENSMUSG00000022528	0.00135063	0.00348556	-0.878473	Hes1			ENSMUSG00000095526	0.00912676	0.0274991	-0.826401	Gm10243
ENSMUSG00000037563	9.04675e-13	7.55306e-12	-1.06183	Rps16										ENSMUSG00000022971	2.85807e-57	1.16856e-55	-0.878381	Ifnar2			ENSMUSG00000029836	1.27051e-05	8.44993e-05	-0.824923	Cbx3
ENSMUSG00000072653	4.80178e-07	2.2161e-06	-1.06157	Zfp783										ENSMUSG00000075122	0.000151544	0.000453397	-0.877888	Cd80			ENSMUSG00000018678	1.2674e-07	1.25744e-06	-0.824792	Sp2
ENSMUSG00000029591	3.62571e-18	4.4865e-17	-1.06151	Ung										ENSMUSG00000028007	3.60354e-29	5.77787e-28	-0.877432	Snx7			ENSMUSG00000007050	0.0153581	0.0424883	-0.824673	Lsm2
ENSMUSG00000019917	1.41101e-24	2.5022e-23	-1.06134	2014-09-09										ENSMUSG00000061859	2.23514e-14	1.68455e-13	-0.877356	Patj			ENSMUSG00000032481	2.99297e-10	4.40457e-09	-0.824499	Smarcc1
ENSMUSG00000038530	1.72198e-10	1.17961e-09	-1.06108	Rgs4										ENSMUSG00000052563	3.55961e-07	1.47212e-06	-0.877058	D930048N14Rik			ENSMUSG00000039693	3.0313e-06	2.31834e-05	-0.824407	Msantd3
ENSMUSG00000086583	5.54254e-23	9.13192e-22	-1.06106	Gm15500										ENSMUSG00000039232	4.6629e-05	0.000149609	-0.876885	Stx11			ENSMUSG00000020893	1.07878e-06	8.93965e-06	-0.824147	Per1
ENSMUSG00000053801	3.82336e-18	4.71802e-17	-1.06072	Grwd1										ENSMUSG00000028919	0.0011157	0.002915	-0.876555	Arhgef19			ENSMUSG00000060989	0.0167876	0.0457456	-0.824103	Gm11847
ENSMUSG00000018509	1.28124e-22	2.08601e-21	-1.06048	Cenpv										ENSMUSG00000023830	2.3886e-35	4.85e-34	-0.876534	Igf2r			ENSMUSG00000030498	0.000701683	0.00299534	-0.823853	Gas2
ENSMUSG00000073684	2.34575e-17	2.77412e-16	-1.06023	Faap20										ENSMUSG00000050912	2.25359e-61	1.02121e-59	-0.876398	Tmem123			ENSMUSG00000030124	0.00335726	0.0117212	-0.823193	Lag3
ENSMUSG00000019487	1.9943e-18	2.49888e-17	-1.05982	Trip10										ENSMUSG00000026365	2.70751e-90	2.29755e-88	-0.87582	Cfh			ENSMUSG00000021715	1.77326e-05	0.000114112	-0.822595	Cwc27
ENSMUSG00000047675	1.54335e-14	1.49675e-13	-1.05974	Rps8										ENSMUSG00000022591	6.3616e-15	4.94577e-14	-0.875809	Gm9747			ENSMUSG00000046417	7.16403e-05	0.000399385	-0.822338	Lrrc75a
ENSMUSG00000020460	2.41881e-38	7.47491e-37	-1.05952	Rps27a										ENSMUSG00000037254	3.42851e-06	1.26677e-05	-0.875537	Itih2			ENSMUSG00000025279	0.0186098	0.0497881	-0.822294	Dnase1l3
ENSMUSG00000028933	1.33772e-11	1.01038e-10	-1.05923	Xrcc2										ENSMUSG00000017446	0.000754721	0.00203133	-0.875137	C1qtnf1			ENSMUSG00000057036	0.0162595	0.0445857	-0.822124	Gm7536
ENSMUSG00000037813	1.12537e-16	1.27043e-15	-1.05862	D630003M21Rik										ENSMUSG00000039830	3.7809e-16	3.15924e-15	-0.875076	Olig2			ENSMUSG00000079614	2.24085e-05	0.000140448	-0.822114	Seh1l
ENSMUSG00000042761	0.00067398	0.00192092	-1.05809	Mrap2										ENSMUSG00000021118	0.0121976	0.0261108	-0.874458	Plek2			ENSMUSG00000031527	3.35358e-05	0.000202054	-0.822016	Eri1
ENSMUSG00000109228	0.00207303	0.00535713	-1.05805	Fam81b										ENSMUSG00000031990	3.42846e-41	8.50731e-40	-0.873432	Jam3			ENSMUSG00000041453	0.0118393	0.0341015	-0.821972	Rpl21
ENSMUSG00000029376	1.3692e-17	1.63764e-16	-1.05734	Mthfd2l										ENSMUSG00000039942	0.000489989	0.00136075	-0.873062	Ptger4			ENSMUSG00000057406	5.02608e-08	5.37335e-07	-0.82196	Nsd2
ENSMUSG00000027324	8.1738e-15	8.08926e-14	-1.05719	Rpusd2										ENSMUSG00000053175	6.4712e-07	2.59975e-06	-0.872867	Bcl3			ENSMUSG00000024905	0.00525156	0.0171913	-0.82171	Tesmin
ENSMUSG00000020653	7.06582e-13	5.96362e-12	-1.05711	Klf11										ENSMUSG00000040473	1.20652e-10	6.85142e-10	-0.872715	Cfap69			ENSMUSG00000044583	0.0107924	0.0315083	-0.821638	Tlr7
ENSMUSG00000003970	9.67613e-24	1.65048e-22	-1.05703	Rpl8										ENSMUSG00000031788	4.58178e-17	4.07849e-16	-0.872577	Kifc3			ENSMUSG00000074994	2.89544e-10	4.26577e-09	-0.821566	Qser1
ENSMUSG00000090862	1.47524e-11	1.10956e-10	-1.05561	Rps13										ENSMUSG00000021136	2.83539e-32	5.13682e-31	-0.872339	Smoc1			ENSMUSG00000031381	5.35431e-08	5.70736e-07	-0.820928	Piga
ENSMUSG00000049517	2.13417e-11	1.58847e-10	-1.05518	Rps23										ENSMUSG00000063409	5.41645e-05	0.000172281	-0.87218	Lrrc43			ENSMUSG00000028820	3.42116e-09	4.38749e-08	-0.820423	Sfpq
ENSMUSG00000059674	6.88419e-28	1.40455e-26	-1.05517	Cdh24										ENSMUSG00000028125	0.0164173	0.0341739	-0.872099	Abca4			ENSMUSG00000030208	1.15514e-06	9.52438e-06	-0.819602	Emp1
ENSMUSG00000044551	0.000848381	0.00236782	-1.05485	9930012K11Rik										ENSMUSG00000027955	6.64331e-05	0.000208757	-0.871849	Fam198b			ENSMUSG00000030096	1.32501e-07	1.31243e-06	-0.818869	Slc6a6
ENSMUSG00000040771	4.91489e-21	7.23803e-20	-1.05482	Oard1										ENSMUSG00000068566	2.69409e-59	1.15397e-57	-0.871604	Myadm			ENSMUSG00000033166	5.27215e-10	7.53159e-09	-0.818592	Dis3
ENSMUSG00000025900	0.0212155	0.0431226	-1.05448	Rp1										ENSMUSG00000030409	3.29806e-19	3.31464e-18	-0.871414	Dmpk			ENSMUSG00000020156	1.42405e-06	1.15207e-05	-0.818568	Mum1
ENSMUSG00000028016	4.3459e-22	6.85121e-21	-1.05437	Ints12										ENSMUSG00000020393	5.79738e-61	2.58155e-59	-0.871342	Kremen1			ENSMUSG00000025140	0.000154642	0.0007897	-0.817492	Pycr1
ENSMUSG00000032399	6.68463e-27	1.30719e-25	-1.05408	Rpl4										ENSMUSG00000034707	3.93183e-87	3.17191e-85	-0.871316	Gns			ENSMUSG00000004951	2.48916e-09	3.25465e-08	-0.817434	Hspb1
ENSMUSG00000030319	2.03046e-28	4.29445e-27	-1.05353	Cand2										ENSMUSG00000013076	3.75287e-21	4.23551e-20	-0.871211	Amotl1			ENSMUSG00000030929	0.000473411	0.00211385	-0.817201	Eri2
ENSMUSG00000073791	0.000207533	0.000655264	-1.05286	Efcab7										ENSMUSG00000019916	5.6469e-51	1.94613e-49	-0.871051	P4ha1			ENSMUSG00000024007	0.00190398	0.00715063	-0.817121	Ppil1
ENSMUSG00000028792	2.04195e-26	3.89102e-25	-1.05234	Ak2										ENSMUSG00000040734	0.000223489	0.000652159	-0.870841	Ppp1r13l			ENSMUSG00000059486	2.4489e-09	3.20464e-08	-0.816212	Kbtbd2
ENSMUSG00000037991	5.52864e-10	3.59724e-09	-1.05153	Rmi2										ENSMUSG00000079235	0.000107266	0.000327904	-0.870018	Ccdc13			ENSMUSG00000038697	1.32686e-08	1.55679e-07	-0.815144	Taf5l
ENSMUSG00000025789	8.83527e-26	1.6502e-24	-1.05017	St8sia2										ENSMUSG00000031853	9.03648e-09	4.41636e-08	-0.870014	Map3k21			ENSMUSG00000022247	9.06748e-06	6.21372e-05	-0.814384	Brix1
ENSMUSG00000053128	5.05745e-21	7.43574e-20	-1.04994	Rnf26										ENSMUSG00000061461	2.31724e-09	1.19004e-08	-0.869773	Smim20			ENSMUSG00000033377	4.22401e-05	0.000249176	-0.814024	Palmd
ENSMUSG00000029096	5.95412e-05	0.000204879	-1.04983	Htra3										ENSMUSG00000068270	2.15694e-08	1.01606e-07	-0.869276	Shroom4			ENSMUSG00000017548	7.90586e-08	8.18555e-07	-0.81376	Suz12
ENSMUSG00000028609	1.25323e-18	1.59433e-17	-1.0495	Magoh										ENSMUSG00000022508	1.80869e-18	1.73538e-17	-0.869197	Bcl6			ENSMUSG00000096768	0.000135784	0.000701529	-0.813028	Gm47283
ENSMUSG00000028495	3.94265e-29	8.64532e-28	-1.04941	Rps6										ENSMUSG00000090291	5.1052e-08	2.31692e-07	-0.869173	Lrrc10b			ENSMUSG00000028382	9.8014e-08	9.98781e-07	-0.812954	Ptbp3
ENSMUSG00000008333	2.90306e-25	5.26821e-24	-1.04922	Snrpb2										ENSMUSG00000006369	1.17781e-61	5.36423e-60	-0.868991	Fbln1			ENSMUSG00000032399	0.000559579	0.00244656	-0.812651	Rpl4
ENSMUSG00000040034	3.11683e-15	3.17593e-14	-1.04906	Nup43										ENSMUSG00000047407	4.304e-13	2.96435e-12	-0.86864	Tgif1			ENSMUSG00000058546	0.0107246	0.0313559	-0.811741	Rpl23a
ENSMUSG00000024007	1.19012e-20	1.70631e-19	-1.04783	Ppil1										ENSMUSG00000038286	1.40668e-28	2.20053e-27	-0.867965	Bphl			ENSMUSG00000113263	0.000247893	0.0012007	-0.811091	Gm4811
ENSMUSG00000039929	5.96693e-10	3.86974e-09	-1.04707	Urb1										ENSMUSG00000024235	2.07503e-15	1.66206e-14	-0.867919	Map3k8			ENSMUSG00000019944	0.00011277	0.000598206	-0.810857	Rhobtb1
ENSMUSG00000078249	6.79435e-17	7.78306e-16	-1.04625	Hmga1b										ENSMUSG00000031112	0.00150857	0.00387591	-0.867861	Stk26			ENSMUSG00000028799	2.09022e-09	2.76708e-08	-0.810503	Zfp362
ENSMUSG00000029657	3.38073e-07	1.59188e-06	-1.0459	Hsph1										ENSMUSG00000021838	1.55671e-14	1.18116e-13	-0.86783	Samd4			ENSMUSG00000031715	7.66266e-09	9.34266e-08	-0.81025	Smarca5
ENSMUSG00000109324	8.42094e-35	2.28297e-33	-1.04531	Prmt1										ENSMUSG00000024079	1.21513e-18	1.17781e-17	-0.867528	Eif2ak2			ENSMUSG00000029530	0.000454847	0.0020441	-0.810174	Ccr9
ENSMUSG00000000740	3.55664e-14	3.35295e-13	-1.04528	Rpl13										ENSMUSG00000021948	4.89219e-23	6.04468e-22	-0.867258	Prkcd			ENSMUSG00000009828	2.25121e-07	2.14013e-06	-0.810039	Ick
ENSMUSG00000020857	2.5046e-11	1.85109e-10	-1.04464	Nme2										ENSMUSG00000025512	8.65132e-25	1.15888e-23	-0.867235	Chid1			ENSMUSG00000026496	2.42802e-08	2.71978e-07	-0.809323	Parp1
ENSMUSG00000022814	6.55145e-29	1.42091e-27	-1.04366	Umps										ENSMUSG00000039646	2.05084e-12	1.33967e-11	-0.8671	Vasn			ENSMUSG00000028687	0.00802686	0.0246414	-0.809169	Mutyh
ENSMUSG00000029313	9.36086e-10	5.94582e-09	-1.04317	Aff1										ENSMUSG00000050953	3.95541e-70	2.19623e-68	-0.867064	Gja1			ENSMUSG00000020949	0.00107768	0.00434659	-0.809029	Fkbp3
ENSMUSG00000022358	3.43026e-16	3.7494e-15	-1.04166	Fbxo32										ENSMUSG00000042064	0.00793682	0.0177724	-0.866865	Myo3b			ENSMUSG00000015937	9.04376e-06	6.20217e-05	-0.8088	H2afy
ENSMUSG00000038214	1.29849e-18	1.65014e-17	-1.04135	Bend3										ENSMUSG00000024486	5.1941e-30	8.60422e-29	-0.866581	Hbegf			ENSMUSG00000030067	1.79807e-07	1.74183e-06	-0.80862	Foxp1
ENSMUSG00000041718	1.10034e-13	1.00195e-12	-1.04135	Alg13										ENSMUSG00000031232	4.5284e-47	1.41189e-45	-0.866326	Magt1			ENSMUSG00000040952	9.36807e-05	0.000504953	-0.808213	Rps19
ENSMUSG00000054256	6.50875e-28	1.33098e-26	-1.04107	Msi1										ENSMUSG00000047446	1.23483e-31	2.19065e-30	-0.866145	Arl4a			ENSMUSG00000011382	6.49199e-05	0.000365873	-0.806869	Dhdh
ENSMUSG00000027067	1.01217e-35	2.8254e-34	-1.04078	Ssrp1										ENSMUSG00000065979	9.16586e-31	1.57042e-29	-0.865736	Cpped1			ENSMUSG00000053965	2.04182e-08	2.32466e-07	-0.806406	Pde5a
ENSMUSG00000071076	3.48101e-29	7.71818e-28	-1.04046	Jund										ENSMUSG00000099564	0.000531176	0.00146765	-0.865441	Gm28729			ENSMUSG00000048039	1.08234e-05	7.30066e-05	-0.805787	Isg20l2
ENSMUSG00000110974	3.48101e-29	7.71818e-28	-1.04046	Jund										ENSMUSG00000075307	0.011111	0.0240538	-0.865145	Klhl41			ENSMUSG00000035580	0.00783978	0.0241369	-0.804747	Kcnh8
ENSMUSG00000022106	5.1684e-22	8.10502e-21	-1.04015	Rcbtb2										ENSMUSG00000030089	5.84692e-14	4.30033e-13	-0.864739	Slc41a3			ENSMUSG00000040282	4.94733e-07	4.4072e-06	-0.801132	BC052040
ENSMUSG00000038456	1.04615e-28	2.22843e-27	-1.04007	Dennd2a										ENSMUSG00000026421	4.36527e-67	2.30297e-65	-0.864613	Csrp1			ENSMUSG00000040631	0.00699566	0.0219573	-0.800538	Dok4
ENSMUSG00000054889	5.1767e-05	0.000180208	-1.03904	Dsp										ENSMUSG00000039004	2.6511e-86	2.08268e-84	-0.864361	Bmp6			ENSMUSG00000028495	0.000207769	0.00102758	-0.800497	Rps6
ENSMUSG00000049489	2.96356e-07	1.40469e-06	-1.03786	Fam58b										ENSMUSG00000067279	9.21592e-10	4.88061e-09	-0.864338	Ppp1r3c			ENSMUSG00000029430	0.00973699	0.0289533	-0.798816	Ran
ENSMUSG00000024552	0.000155751	0.000503771	-1.0375	Slc14a2										ENSMUSG00000108841	3.2928e-05	0.000108058	-0.864183	Frmpd2			ENSMUSG00000047139	6.76696e-05	0.000379947	-0.797686	Cd24a
ENSMUSG00000062997	3.85957e-11	2.80387e-10	-1.03746	Rpl35										ENSMUSG00000024074	7.43043e-56	2.94435e-54	-0.863427	Crim1			ENSMUSG00000033788	3.524e-05	0.000211335	-0.797452	Dysf
ENSMUSG00000041995	3.22349e-28	6.7302e-27	-1.03744	Zbed3										ENSMUSG00000040435	4.80771e-28	7.36718e-27	-0.863298	Ppp1r15a			ENSMUSG00000020492	0.000771665	0.0032518	-0.796474	Ska2
ENSMUSG00000017386	1.49179e-19	1.99348e-18	-1.03688	Traf4										ENSMUSG00000020400	8.05563e-49	2.64937e-47	-0.863151	Tnip1			ENSMUSG00000027082	0.00988071	0.0292692	-0.796035	Tfpi
ENSMUSG00000034993	3.65429e-38	1.12348e-36	-1.03564	Vat1										ENSMUSG00000055172	3.12774e-107	3.82776e-105	-0.862664	C1ra			ENSMUSG00000049517	0.00321166	0.0112761	-0.79581	Rps23
ENSMUSG00000030188	4.95318e-12	3.88375e-11	-1.03561	Magohb										ENSMUSG00000031351	5.43619e-08	2.45783e-07	-0.862603	Zfp185			ENSMUSG00000089662	0.0018168	0.00686605	-0.795064	Gm14057
ENSMUSG00000015312	0.00278188	0.00699103	-1.03532	Gadd45b										ENSMUSG00000038756	4.18159e-09	2.10072e-08	-0.86241	Ttll6			ENSMUSG00000069117	0.00787985	0.024252	-0.794207	Gm10260
ENSMUSG00000067274	3.97228e-11	2.88107e-10	-1.03431	Rplp0										ENSMUSG00000053898	2.30515e-32	4.20159e-31	-0.862363	Ech1			ENSMUSG00000046152	4.40644e-07	3.97033e-06	-0.793963	Fut10
ENSMUSG00000002477	3.66563e-18	4.53005e-17	-1.0338	Snrpd1										ENSMUSG00000036103	2.2273e-79	1.57134e-77	-0.862345	Colec12			ENSMUSG00000061167	0.0178804	0.0481458	-0.792682	Rpl15-ps3
ENSMUSG00000028683	4.50839e-21	6.65035e-20	-1.03304	Eif2b3										ENSMUSG00000038451	7.5404e-19	7.40862e-18	-0.862229	Spsb2			ENSMUSG00000031107	0.000498721	0.00220721	-0.79196	Rbmx2
ENSMUSG00000021131	2.71602e-23	4.54609e-22	-1.03274	Erh										ENSMUSG00000033327	2.84654e-14	2.12928e-13	-0.862147	Tnxb			ENSMUSG00000030225	1.15455e-05	7.74432e-05	-0.791872	Dera
ENSMUSG00000028565	3.41498e-13	2.95332e-12	-1.03272	Nfia										ENSMUSG00000023046	1.11167e-12	7.40977e-12	-0.861992	Igfbp6			ENSMUSG00000003970	0.000835711	0.00348912	-0.791432	Rpl8
ENSMUSG00000041515	0.000113474	0.000373508	-1.03226	Irf8										ENSMUSG00000062070	9.56201e-105	1.12432e-102	-0.861818	Pgk1			ENSMUSG00000020846	0.00211132	0.00783802	-0.790409	Rflnb
ENSMUSG00000026029	6.96389e-10	4.4838e-09	-1.03171	Casp8										ENSMUSG00000000567	7.6968e-56	3.0432e-54	-0.861658	Sox9			ENSMUSG00000026558	9.17726e-07	7.72919e-06	-0.790209	Uck2
ENSMUSG00000057895	1.41491e-15	1.48052e-14	-1.03117	Zfp105										ENSMUSG00000068245	0.000365383	0.00103613	-0.861552	Phf11d			ENSMUSG00000106037	0.011512	0.0332743	-0.790116	Gm4332
ENSMUSG00000027276	1.88553e-15	1.95468e-14	-1.03105	Jag1										ENSMUSG00000041460	0.00636832	0.0145555	-0.861305	Cacna2d4			ENSMUSG00000024247	6.41354e-06	4.55225e-05	-0.790074	Pkdcc
ENSMUSG00000074651	0.000403279	0.00120365	-1.03098	Mcidas										ENSMUSG00000021884	1.03082e-06	4.05345e-06	-0.860846	Hacl1			ENSMUSG00000044365	0.000261065	0.00125809	-0.7893	Cxxc4
ENSMUSG00000066443	3.86406e-06	1.58069e-05	-1.03061	Gm10163										ENSMUSG00000074215	0.000117629	0.000357639	-0.860242	Gm10643			ENSMUSG00000022364	6.79843e-08	7.12474e-07	-0.789116	Tbc1d31
ENSMUSG00000042842	0.000445189	0.00131709	-1.03046	Serpinb6b										ENSMUSG00000054717	2.02445e-08	9.56402e-08	-0.860016	Hmgb2			ENSMUSG00000079737	3.4498e-05	0.000207436	-0.788781	3110001I22Rik
ENSMUSG00000043415	6.88724e-08	3.52902e-07	-1.02964	Otud1										ENSMUSG00000022270	2.3148e-37	5.09085e-36	-0.859974	Fam134b			ENSMUSG00000027574	4.45819e-06	3.2898e-05	-0.7886	Nkain4
ENSMUSG00000022610	1.35073e-08	7.52211e-08	-1.02963	Mapk12										ENSMUSG00000027111	4.57295e-55	1.76919e-53	-0.85989	Itga6			ENSMUSG00000090862	0.00765638	0.0236651	-0.788041	Rps13
ENSMUSG00000006732	4.55549e-12	3.58923e-11	-1.02951	Mettl1										ENSMUSG00000031831	1.22061e-06	4.76641e-06	-0.859771	Dnaaf1			ENSMUSG00000025912	0.000397924	0.0018233	-0.787861	Mybl1
ENSMUSG00000032501	3.6133e-29	8.00157e-28	-1.02867	Trib1										ENSMUSG00000027400	0.0211398	0.0428754	-0.859215	Pdyn			ENSMUSG00000035378	7.82071e-06	5.44195e-05	-0.787769	Shq1
ENSMUSG00000021420	1.44061e-11	1.08397e-10	-1.02837	Fars2										ENSMUSG00000015027	1.34174e-11	8.22698e-11	-0.858476	Galns			ENSMUSG00000024151	4.53602e-08	4.88122e-07	-0.787431	Msh2
ENSMUSG00000029247	1.6515e-24	2.91711e-23	-1.02806	Paics										ENSMUSG00000026837	6.13347e-35	1.22465e-33	-0.858321	Col5a1			ENSMUSG00000019857	0.00286286	0.0102022	-0.787421	Asf1a
ENSMUSG00000004897	3.81436e-37	1.13185e-35	-1.02715	Hdgf										ENSMUSG00000020105	2.75137e-10	1.51832e-09	-0.857701	Lrig3			ENSMUSG00000113061	0.000465286	0.00208323	-0.786952	Gm11361
ENSMUSG00000058626	0.0206843	0.0421674	-1.02634	Capn11										ENSMUSG00000034485	1.41755e-52	5.13113e-51	-0.85734	Uaca			ENSMUSG00000029328	1.39501e-05	9.18996e-05	-0.786902	Hnrnpdl
ENSMUSG00000025239	5.469e-12	4.26763e-11	-1.02558	Limd1										ENSMUSG00000006403	3.6928e-33	6.98565e-32	-0.857222	Adamts4			ENSMUSG00000036822	1.20402e-09	1.64829e-08	-0.786236	Topors
ENSMUSG00000030744	4.72438e-34	1.25235e-32	-1.02553	Rps3										ENSMUSG00000052837	8.38599e-42	2.13085e-40	-0.857067	Junb			ENSMUSG00000003500	0.00848158	0.0258702	-0.785916	Impdh1
ENSMUSG00000035357	1.8204e-17	2.17005e-16	-1.02535	Pdzrn3										ENSMUSG00000004626	3.82966e-09	1.9331e-08	-0.856928	Stxbp2			ENSMUSG00000022844	0.0012509	0.00495449	-0.78575	Pdia5
ENSMUSG00000052151	3.57023e-10	2.37304e-09	-1.0248	Plpp2										ENSMUSG00000029545	3.03888e-11	1.80725e-10	-0.856889	Acads			ENSMUSG00000042213	1.84459e-05	0.000118239	-0.785026	Zfand4
ENSMUSG00000039682	1.58919e-15	1.65611e-14	-1.0218	Lap3										ENSMUSG00000019822	1.56699e-11	9.53981e-11	-0.856725	Smpd2			ENSMUSG00000019982	1.44865e-07	1.42466e-06	-0.784074	Myb
ENSMUSG00000006476	1.38884e-12	1.14677e-11	-1.02177	Nsmf										ENSMUSG00000059901	3.87845e-12	2.48215e-11	-0.85668	Adamts14			ENSMUSG00000030019	2.69431e-08	2.9976e-07	-0.783552	Fbxl14
ENSMUSG00000045730	0.000592312	0.00170912	-1.02075	Adrb2										ENSMUSG00000022863	0.0066989	0.0152413	-0.855938	Btg3			ENSMUSG00000021287	0.000526537	0.00231647	-0.783243	Xrcc3
ENSMUSG00000059288	2.65739e-21	3.98899e-20	-1.02037	Cdyl										ENSMUSG00000036777	6.30886e-05	0.000198837	-0.855826	Anln			ENSMUSG00000038718	2.20227e-07	2.0996e-06	-0.782901	Pbx3
ENSMUSG00000026807	0.00158382	0.00419965	-1.0203	Ak8										ENSMUSG00000027577	5.75269e-06	2.06527e-05	-0.855757	Chrna4			ENSMUSG00000040938	0.00104093	0.00421908	-0.782509	Slc16a11
ENSMUSG00000034177	3.68983e-05	0.000130659	-1.01962	Rnf43										ENSMUSG00000022885	4.39228e-21	4.94166e-20	-0.855348	St6gal1			ENSMUSG00000020831	0.00384413	0.013144	-0.782075	0610010K14Rik
ENSMUSG00000028799	4.49395e-31	1.07933e-29	-1.01917	Zfp362										ENSMUSG00000063229	3.52561e-44	9.80305e-43	-0.855103	Ldha			ENSMUSG00000022607	3.41769e-09	4.38749e-08	-0.781904	Ptk2
ENSMUSG00000074088	2.71254e-27	5.40484e-26	-1.01832	Snrnp40										ENSMUSG00000035929	1.18957e-93	1.08083e-91	-0.854765	H2-Q4			ENSMUSG00000020372	0.00613316	0.0196255	-0.781032	Rack1
ENSMUSG00000106911	2.71254e-27	5.40484e-26	-1.01832	Snrnp40										ENSMUSG00000031380	7.40777e-06	2.62748e-05	-0.854686	Vegfd			ENSMUSG00000045333	1.22459e-06	1.00511e-05	-0.780932	Zfp423
ENSMUSG00000059070	2.14896e-11	1.59881e-10	-1.01776	Rpl18										ENSMUSG00000032245	2.48383e-14	1.86651e-13	-0.854157	Cln6			ENSMUSG00000001151	0.0014681	0.00569484	-0.780483	Pcnt
ENSMUSG00000030521	1.08984e-17	1.31052e-16	-1.0169	Mphosph10										ENSMUSG00000020056	1.57735e-17	1.4441e-16	-0.854145	Washc3			ENSMUSG00000072476	0.000755343	0.0031907	-0.780079	Gm9008
ENSMUSG00000036376	1.3625e-18	1.72903e-17	-1.01639	Abt1										ENSMUSG00000004610	1.02635e-31	1.82632e-30	-0.853783	Etfb			ENSMUSG00000054763	0.0164415	0.0449483	-0.779958	Defb42
ENSMUSG00000073434	9.47137e-10	6.00749e-09	-1.01597	Wdr90										ENSMUSG00000038903	0.00154624	0.00396534	-0.853268	Ccdc68			ENSMUSG00000030423	1.22165e-06	1.00351e-05	-0.7799	Pop4
ENSMUSG00000101122	0.000573623	0.00166082	-1.01591	Gm17971										ENSMUSG00000026249	2.55859e-77	1.67989e-75	-0.852914	Serpine2			ENSMUSG00000030513	3.99915e-06	2.98153e-05	-0.77988	Pcsk6
ENSMUSG00000047721	1.06447e-07	5.33518e-07	-1.01571	Bola2										ENSMUSG00000044320	1.76565e-06	6.7684e-06	-0.852313	1700001O22Rik			ENSMUSG00000024232	0.00043251	0.00195983	-0.779813	Bambi
ENSMUSG00000028614	2.99209e-21	4.47263e-20	-1.01559	Ndc1										ENSMUSG00000028691	5.37477e-52	1.89965e-50	-0.852128	Prdx1			ENSMUSG00000037936	0.00257558	0.0092996	-0.779514	Scarb1
ENSMUSG00000013629	7.05818e-15	7.01622e-14	-1.01549	Cad										ENSMUSG00000075225	3.22888e-06	1.19596e-05	-0.851591	Ccdc162			ENSMUSG00000022441	0.00755504	0.023424	-0.779175	Efcab6
ENSMUSG00000003438	1.48364e-22	2.40242e-21	-1.01525	Timm50										ENSMUSG00000033960	1.7134e-28	2.67338e-27	-0.851552	Jcad			ENSMUSG00000090551	0.0115689	0.0334187	-0.778078	A730015C16Rik
ENSMUSG00000025209	6.41429e-24	1.10569e-22	-1.01523	Twnk										ENSMUSG00000027248	5.71588e-42	1.46689e-40	-0.851446	Pdia3			ENSMUSG00000027361	7.03078e-06	4.9495e-05	-0.777823	Gabpb1
ENSMUSG00000072066	1.02143e-05	3.94912e-05	-1.01474	6720489N17Rik										ENSMUSG00000039405	2.847e-37	6.22327e-36	-0.851029	Prss23			ENSMUSG00000016239	3.79659e-05	0.000225956	-0.777693	Lonrf3
ENSMUSG00000021534	0.00155332	0.00412489	-1.01459	1700001L19Rik										ENSMUSG00000026301	0.000103174	0.000315933	-0.850977	Iqca			ENSMUSG00000084883	1.92548e-09	2.56216e-08	-0.777237	Ccdc85c
ENSMUSG00000030208	1.82558e-05	6.78685e-05	-1.01411	Emp1										ENSMUSG00000022972	2.11394e-28	3.29263e-27	-0.850828	1110004E09Rik			ENSMUSG00000042269	0.00379543	0.013007	-0.776972	Fam92b
ENSMUSG00000039452	1.78084e-06	7.59043e-06	-1.0139	Snx22										ENSMUSG00000072476	5.58166e-08	2.5198e-07	-0.850719	Gm9008			ENSMUSG00000058325	8.31186e-09	1.00865e-07	-0.776746	Dock1
ENSMUSG00000025076	6.7977e-08	3.48713e-07	-1.01367	Casp7										ENSMUSG00000029661	1.33041e-125	2.19578e-123	-0.850649	Col1a2			ENSMUSG00000030079	2.07922e-05	0.000131642	-0.776175	Ruvbl1
ENSMUSG00000021589	2.25784e-14	2.16271e-13	-1.01323	Rhobtb3										ENSMUSG00000022371	5.43939e-19	5.40036e-18	-0.850282	Col14a1			ENSMUSG00000025209	4.2579e-08	4.59289e-07	-0.776065	Twnk
ENSMUSG00000053647	0.000101093	0.00033547	-1.01298	Gper1										ENSMUSG00000029772	5.22122e-45	1.50288e-43	-0.849973	Ahcyl2			ENSMUSG00000061787	0.00787754	0.024249	-0.775996	Rps17
ENSMUSG00000008318	0.000276333	0.000852488	-1.01257	Relt										ENSMUSG00000024960	2.05714e-31	3.60702e-30	-0.849624	Plcb3			ENSMUSG00000001964	0.000138249	0.00071223	-0.775826	Emd
ENSMUSG00000100755	1.85701e-18	2.33339e-17	-1.01247	Rps23-ps1										ENSMUSG00000026433	9.50157e-09	4.63862e-08	-0.849499	Rab29			ENSMUSG00000059005	2.58535e-06	2.0105e-05	-0.775327	Hnrnpa3
ENSMUSG00000049907	8.31316e-10	5.3124e-09	-1.01183	Rasl11b										ENSMUSG00000026042	1.18715e-78	8.12044e-77	-0.848959	Col5a2			ENSMUSG00000066979	0.00393372	0.0134097	-0.775235	Bub3
ENSMUSG00000039103	0.000270125	0.000835063	-1.01138	Nexn										ENSMUSG00000025510	3.67013e-39	8.44317e-38	-0.848463	Cd151			ENSMUSG00000063785	2.381e-08	2.66876e-07	-0.775057	Utp14a
ENSMUSG00000039706	4.75933e-05	0.000166358	-1.01121	Ldb2										ENSMUSG00000022678	2.17202e-27	3.24811e-26	-0.848335	Nde1			ENSMUSG00000028187	0.000193979	0.000965192	-0.775053	Rpf1
ENSMUSG00000046982	4.24294e-32	1.05151e-30	-1.01108	Tshz1										ENSMUSG00000022574	1.43111e-06	5.54744e-06	-0.848028	Naprt			ENSMUSG00000047675	0.00309338	0.0109331	-0.775027	Rps8
ENSMUSG00000001056	5.79112e-16	6.23094e-15	-1.01098	Nhp2										ENSMUSG00000021867	2.71504e-10	1.49873e-09	-0.847887	Tmem254b			ENSMUSG00000086583	0.00138776	0.00542164	-0.774691	Gm15500
ENSMUSG00000044250	2.89451e-07	1.37487e-06	-1.0099	Pced1b										ENSMUSG00000072676	2.71504e-10	1.49873e-09	-0.847887	Tmem254a			ENSMUSG00000002908	0.00339464	0.011838	-0.774395	Kcnn1
ENSMUSG00000027778	1.98628e-15	2.05199e-14	-1.0097	Ift80										ENSMUSG00000058571	1.9039e-26	2.72266e-25	-0.847849	Gpc6			ENSMUSG00000111706	0.00339464	0.011838	-0.774395	AC019302.1
ENSMUSG00000030056	2.25744e-11	1.67603e-10	-1.00964	Isy1										ENSMUSG00000026946	2.28518e-07	9.6662e-07	-0.847742	Nmi			ENSMUSG00000035834	0.00438535	0.0147214	-0.774271	Polr3g
ENSMUSG00000039693	3.94384e-19	5.17354e-18	-1.0092	Msantd3										ENSMUSG00000045751	5.25047e-06	1.8948e-05	-0.847738	Mms22l			ENSMUSG00000040464	5.34731e-06	3.86844e-05	-0.773868	Gtpbp10
ENSMUSG00000002257	0.000884411	0.00245879	-1.0087	Def6										ENSMUSG00000016382	3.01639e-81	2.21489e-79	-0.847307	Pls3			ENSMUSG00000037563	0.00834682	0.0255109	-0.773157	Rps16
ENSMUSG00000044155	7.8089e-25	1.39446e-23	-1.00869	Lsm8										ENSMUSG00000036986	1.13869e-07	4.96727e-07	-0.84722	Pml			ENSMUSG00000007035	0.000379508	0.00175095	-0.773138	Msh5
ENSMUSG00000044469	1.1407e-09	7.16662e-09	-1.00866	Tnfaip8l1										ENSMUSG00000074916	4.59593e-11	2.68968e-10	-0.847205	Chst14			ENSMUSG00000056904	0.00270419	0.00969611	-0.772888	Gm5620
ENSMUSG00000027544	7.91678e-05	0.000267273	-1.0081	Nfatc2										ENSMUSG00000044743	0.014459	0.0304231	-0.846893	Defb10			ENSMUSG00000028179	0.00122781	0.00487696	-0.772665	Cth
ENSMUSG00000054999	1.09794e-05	4.22937e-05	-1.00809	Naaladl1										ENSMUSG00000030824	7.32155e-47	2.25539e-45	-0.846859	Nucb1			ENSMUSG00000000320	0.000811829	0.003402	-0.772379	Alox12
ENSMUSG00000083364	7.30302e-10	4.69878e-09	-1.00756	Llph-ps2										ENSMUSG00000053559	0.00805902	0.0180281	-0.846809	Smagp			ENSMUSG00000033405	2.5988e-05	0.00016005	-0.771758	Nudt15
ENSMUSG00000061024	7.8006e-28	1.5879e-26	-1.00732	Rrs1										ENSMUSG00000029716	8.49377e-07	3.36941e-06	-0.846619	Tfr2			ENSMUSG00000024521	0.000154158	0.000787447	-0.771548	Pmaip1
ENSMUSG00000059920	3.49131e-11	2.55188e-10	-1.00663	4930453N24Rik										ENSMUSG00000000753	2.71507e-16	2.291e-15	-0.846456	Serpinf1			ENSMUSG00000050299	0.00207214	0.00771158	-0.77036	Gm9843
ENSMUSG00000071451	1.4754e-09	9.15056e-09	-1.00621	Psmg4										ENSMUSG00000028597	3.14975e-15	2.48854e-14	-0.846428	Gpx7			ENSMUSG00000032178	4.12558e-06	3.06692e-05	-0.769753	Ilf3
ENSMUSG00000083061	0.000454236	0.00134009	-1.0059	Gm12191										ENSMUSG00000031951	1.58824e-37	3.50153e-36	-0.846124	Tmem231			ENSMUSG00000026662	1.32589e-08	1.55667e-07	-0.769706	Sephs1
ENSMUSG00000040618	1.94901e-21	2.94292e-20	-1.00576	Pck2										ENSMUSG00000028402	1.6562e-16	1.42017e-15	-0.846081	Mpdz			ENSMUSG00000066571	3.28676e-07	3.0311e-06	-0.768878	4931406P16Rik
ENSMUSG00000037824	7.45738e-29	1.60572e-27	-1.0057	Tspan14										ENSMUSG00000085666	6.10742e-28	9.27194e-27	-0.845496	Gm9855			ENSMUSG00000060572	0.00032924	0.00154418	-0.768746	Mfap2
ENSMUSG00000052293	4.20653e-07	1.95958e-06	-1.00561	Taf9										ENSMUSG00000052102	9.01229e-06	3.16601e-05	-0.845195	Gnpda1			ENSMUSG00000020652	1.03096e-05	6.98276e-05	-0.76872	Cenpo
ENSMUSG00000042106	0.000285689	0.00087802	-1.00539	Fam212a										ENSMUSG00000024952	9.51406e-29	1.49744e-27	-0.845033	Rps6ka4			ENSMUSG00000037935	6.24569e-09	7.71399e-08	-0.768551	Smarce1
ENSMUSG00000042079	4.46688e-32	1.10548e-30	-1.00438	Hnrnpf										ENSMUSG00000057315	1.27641e-14	9.75888e-14	-0.844963	Arhgap24			ENSMUSG00000052221	4.59392e-05	0.000268367	-0.768383	Ppp1r36
ENSMUSG00000034892	1.30784e-07	6.50212e-07	-1.00365	Rps29										ENSMUSG00000015575	4.2504e-75	2.64584e-73	-0.844558	Atp6v0e			ENSMUSG00000041624	0.00203085	0.00757118	-0.768304	Gucy1a2
ENSMUSG00000067995	1.2024e-19	1.61642e-18	-1.00322	Gtf2f2										ENSMUSG00000055612	0.0011792	0.00306867	-0.844018	Cdca7			ENSMUSG00000031928	4.95065e-05	0.000287327	-0.767171	Mre11a
ENSMUSG00000059291	1.18747e-05	4.54586e-05	-1.00235	Rpl11										ENSMUSG00000019880	0.000169125	0.000501906	-0.843978	Rspo3			ENSMUSG00000034333	5.73035e-07	5.04993e-06	-0.766561	Zbed4
ENSMUSG00000013415	0.0052026	0.0122891	-1.00141	Igf2bp1										ENSMUSG00000033306	1.67411e-36	3.54737e-35	-0.843907	Lpp			ENSMUSG00000016559	0.000133165	0.00069037	-0.766434	H3f3b
ENSMUSG00000068874	0.000162128	0.000522037	-1.00112	Selenbp1										ENSMUSG00000022443	1.6811e-95	1.55092e-93	-0.843841	Myh9			ENSMUSG00000074457	4.41923e-05	0.000259122	-0.765505	S100a16
ENSMUSG00000067288	3.25203e-06	1.34013e-05	-1.00069	Rps28										ENSMUSG00000038068	1.17088e-06	4.58214e-06	-0.843768	Rnf144b			ENSMUSG00000004885	0.000274978	0.00131541	-0.764941	Crabp2
ENSMUSG00000035834	0.000636027	0.00182262	-1.00058	Polr3g										ENSMUSG00000027018	1.27154e-21	1.46917e-20	-0.84375	Hat1			ENSMUSG00000021567	0.00116204	0.00464841	-0.764495	Nkd2
ENSMUSG00000028402	3.46276e-15	3.50897e-14	-1.00019	Mpdz										ENSMUSG00000022947	2.61782e-12	1.69466e-11	-0.843686	Cbr3			ENSMUSG00000039568	2.88176e-06	2.21618e-05	-0.764133	Ubald1
ENSMUSG00000058799	7.47052e-33	1.89603e-31	-0.999987	Nap1l1										ENSMUSG00000027082	3.72255e-13	2.57176e-12	-0.843285	Tfpi			ENSMUSG00000025508	0.000830564	0.00347164	-0.763913	Rplp2
ENSMUSG00000028394	2.31627e-29	5.17416e-28	-0.999627	Pole3										ENSMUSG00000027882	9.31713e-12	5.78582e-11	-0.843039	Stxbp3			ENSMUSG00000025812	2.28292e-08	2.57481e-07	-0.763476	Pard3
ENSMUSG00000020814	7.31112e-09	4.17282e-08	-0.99949	Mxra7										ENSMUSG00000078588	0.000525643	0.00145303	-0.842746	Ccdc24			ENSMUSG00000060419	0.00217615	0.00804559	-0.763467	Rps16-ps2
ENSMUSG00000063696	5.85282e-10	3.80126e-09	-0.999455	Gm8730										ENSMUSG00000041035	5.00261e-30	8.29465e-29	-0.842013	Gm17018			ENSMUSG00000074358	0.0175557	0.0474414	-0.763323	Ccdc61
ENSMUSG00000050022	0.000876073	0.00243712	-0.998762	Amz1										ENSMUSG00000027864	3.90323e-80	2.80876e-78	-0.841881	Ptgfrn			ENSMUSG00000027168	0.00039991	0.00183	-0.761552	Pax6
ENSMUSG00000022525	6.40116e-05	0.000219082	-0.998308	Hrasls										ENSMUSG00000030341	2.20502e-40	5.2891e-39	-0.841838	Tnfrsf1a			ENSMUSG00000040681	8.13968e-05	0.000447831	-0.761449	Hmgn1
ENSMUSG00000027242	1.0397e-11	7.93322e-11	-0.998292	Wdr76										ENSMUSG00000002602	5.17589e-12	3.28214e-11	-0.841347	Axl			ENSMUSG00000043336	9.06011e-06	6.21103e-05	-0.761244	Filip1l
ENSMUSG00000047250	0.00013505	0.000439995	-0.996291	Ptgs1										ENSMUSG00000039680	6.95873e-32	1.24194e-30	-0.840759	Mrps6			ENSMUSG00000030725	0.000210458	0.00103917	-0.760838	Lipt2
ENSMUSG00000048004	0.000744075	0.00210128	-0.995873	Tmem196										ENSMUSG00000022174	1.36295e-30	2.32633e-29	-0.840693	Dad1			ENSMUSG00000059070	0.00846782	0.025837	-0.760836	Rpl18
ENSMUSG00000006782	0.0117248	0.025485	-0.995329	Cnp										ENSMUSG00000039787	8.70386e-08	3.84629e-07	-0.840331	Cercam			ENSMUSG00000028689	0.00451069	0.0150888	-0.760371	Ccdc163
ENSMUSG00000026288	0.00969451	0.0215216	-0.995263	Inpp5d										ENSMUSG00000066861	0.000152707	0.000456497	-0.840159	Oas1g			ENSMUSG00000073702	0.0136464	0.0384359	-0.760324	Rpl31
ENSMUSG00000093674	2.78882e-06	1.15966e-05	-0.994653	Rpl41										ENSMUSG00000021750	0.0072673	0.0164183	-0.839968	Fam107a			ENSMUSG00000004897	0.00120687	0.00480539	-0.760202	Hdgf
ENSMUSG00000031381	7.73724e-18	9.3923e-17	-0.994634	Piga										ENSMUSG00000029810	4.43502e-64	2.11634e-62	-0.839688	Tmem176b			ENSMUSG00000023330	0.0132698	0.0375805	-0.758744	Dtwd1
ENSMUSG00000096740	0.0161178	0.0338691	-0.993924	Lbhd1										ENSMUSG00000042745	1.46178e-46	4.44964e-45	-0.8396	Id1			ENSMUSG00000099481	7.36388e-06	5.16186e-05	-0.75813	Xndc1
ENSMUSG00000026421	4.89683e-33	1.25889e-31	-0.993918	Csrp1										ENSMUSG00000078302	1.00779e-15	8.22971e-15	-0.83918	Foxd1			ENSMUSG00000022248	0.000581053	0.00253345	-0.758111	Rad1
ENSMUSG00000079614	9.1829e-35	2.48577e-33	-0.993489	Seh1l										ENSMUSG00000032194	3.76052e-31	6.5364e-30	-0.839114	Kank2			ENSMUSG00000005566	0.00789441	0.0242927	-0.757876	Trim28
ENSMUSG00000026404	1.66552e-08	9.20073e-08	-0.99336	Ddx59										ENSMUSG00000034664	0.00108044	0.0028301	-0.83879	Itga2b			ENSMUSG00000057777	1.05551e-06	8.77504e-06	-0.757856	Mab21l2
ENSMUSG00000057036	8.06353e-08	4.09772e-07	-0.993129	Gm7536										ENSMUSG00000028494	6.51371e-07	2.61625e-06	-0.838643	Plin2			ENSMUSG00000032415	0.000885483	0.00366808	-0.757679	Ube2cbp
ENSMUSG00000020160	7.77194e-35	2.11022e-33	-0.992563	Meis1										ENSMUSG00000015401	2.62288e-11	1.5692e-10	-0.838634	Tmem27			ENSMUSG00000029546	0.00237675	0.00869998	-0.757312	Uncx
ENSMUSG00000050288	6.30371e-32	1.55361e-30	-0.992402	Fzd2										ENSMUSG00000033313	0.00481893	0.0112866	-0.838628	Fbxl8			ENSMUSG00000020042	4.44265e-06	3.28102e-05	-0.757232	Btbd11
ENSMUSG00000040464	1.22629e-11	9.2896e-11	-0.991667	Gtpbp10										ENSMUSG00000115338	4.92529e-24	6.38831e-23	-0.838163	Pnp			ENSMUSG00000026434	3.83177e-06	2.87096e-05	-0.756612	Nucks1
ENSMUSG00000066687	0.000337454	0.00102305	-0.991663	Zbtb16										ENSMUSG00000031375	2.53773e-89	2.10386e-87	-0.83804	Bgn			ENSMUSG00000025578	9.92032e-06	6.74694e-05	-0.756141	Cbx8
ENSMUSG00000031885	2.85693e-31	6.90798e-30	-0.991526	Cbfb										ENSMUSG00000024989	4.34259e-06	1.58401e-05	-0.838012	Cep55			ENSMUSG00000020460	9.09839e-05	0.000491885	-0.755975	Rps27a
ENSMUSG00000040681	3.36272e-30	7.7738e-29	-0.991379	Hmgn1										ENSMUSG00000026586	1.73776e-21	1.99759e-20	-0.837951	Prrx1			ENSMUSG00000034714	0.00104404	0.00422791	-0.75544	Ttyh2
ENSMUSG00000021713	3.15682e-21	4.711e-20	-0.991219	Ppwd1										ENSMUSG00000002688	3.04828e-14	2.2783e-13	-0.837916	Prkd1			ENSMUSG00000100755	0.000178957	0.00089662	-0.755318	Rps23-ps1
ENSMUSG00000031586	1.15827e-06	5.06968e-06	-0.991097	Rbpms										ENSMUSG00000059555	2.92989e-07	1.22152e-06	-0.836999	Tor4a			ENSMUSG00000020123	0.00967306	0.0288038	-0.754644	Avpr1a
ENSMUSG00000078202	2.31324e-05	8.46611e-05	-0.990392	Nrarp										ENSMUSG00000081788	4.35527e-12	2.78236e-11	-0.836836	Gm5898			ENSMUSG00000046410	0.00164207	0.00629396	-0.754511	Kcnk6
ENSMUSG00000054766	4.19067e-35	1.14304e-33	-0.990388	Set										ENSMUSG00000073600	2.74783e-08	1.27999e-07	-0.836835	Prob1			ENSMUSG00000061024	0.000262224	0.001263	-0.754441	Rrs1
ENSMUSG00000028741	2.7e-20	3.77726e-19	-0.990035	Mrto4										ENSMUSG00000045180	0.000428282	0.0012005	-0.836705	Shroom2			ENSMUSG00000021466	7.55276e-06	5.27072e-05	-0.753845	Ptch1
ENSMUSG00000044026	8.67046e-15	8.56184e-14	-0.989918	Slc35g1										ENSMUSG00000040043	1.91712e-18	1.83745e-17	-0.835891	Rbms2			ENSMUSG00000038544	0.000159075	0.000808451	-0.753711	Inip
ENSMUSG00000035364	0.000322988	0.000982861	-0.989745	4930524J08Rik										ENSMUSG00000032180	4.51488e-30	7.50672e-29	-0.835861	Tmed1			ENSMUSG00000032649	0.00227298	0.00836762	-0.753148	Colgalt2
ENSMUSG00000025508	4.9148e-19	6.41901e-18	-0.989559	Rplp2										ENSMUSG00000041577	6.32587e-56	2.5122e-54	-0.835766	Prelp			ENSMUSG00000022863	0.000324072	0.0015239	-0.753032	Btg3
ENSMUSG00000074358	1.77463e-08	9.75526e-08	-0.989313	Ccdc61										ENSMUSG00000045246	0.00923396	0.0203652	-0.835761	Kcng4			ENSMUSG00000042594	1.7355e-07	1.68574e-06	-0.75273	Sh2b3
ENSMUSG00000000402	0.0225764	0.0455525	-0.989295	Egfl6										ENSMUSG00000015243	2.821e-12	1.82291e-11	-0.835667	Abca1			ENSMUSG00000081752	2.76175e-06	2.13298e-05	-0.751925	Sms-ps
ENSMUSG00000061607	6.1152e-09	3.52965e-08	-0.989108	Mdc1										ENSMUSG00000043964	1.19216e-24	1.58164e-23	-0.835555	Orai3			ENSMUSG00000042406	1.13058e-07	1.13228e-06	-0.751742	Atf4
ENSMUSG00000073702	1.72899e-15	1.79656e-14	-0.988297	Rpl31										ENSMUSG00000029622	9.31954e-50	3.11633e-48	-0.835393	Arpc1b			ENSMUSG00000005611	0.0109223	0.0318207	-0.751402	Mrvi1
ENSMUSG00000005131	0.0149475	0.031659	-0.988137	4930550C14Rik										ENSMUSG00000026864	4.22501e-109	5.27833e-107	-0.835359	Hspa5			ENSMUSG00000032221	5.93192e-07	5.2047e-06	-0.750197	Mns1
ENSMUSG00000041633	3.47661e-13	3.00371e-12	-0.985738	Kctd12b										ENSMUSG00000052221	0.0129964	0.0276235	-0.835288	Ppp1r36			ENSMUSG00000022797	0.000373414	0.00172581	-0.749874	Tfrc
ENSMUSG00000048376	8.40843e-29	1.79966e-27	-0.985656	F2r										ENSMUSG00000028532	2.16352e-18	2.06921e-17	-0.835126	Cachd1			ENSMUSG00000003778	2.20812e-08	2.49668e-07	-0.749698	Brd8
ENSMUSG00000001504	6.36235e-11	4.52831e-10	-0.98563	Irx2										ENSMUSG00000028631	0.000109537	0.000334335	-0.835038	Kcnq4			ENSMUSG00000038482	4.54197e-05	0.000265677	-0.749326	Tfdp1
ENSMUSG00000032477	7.86454e-12	6.05508e-11	-0.985017	Cdc25a										ENSMUSG00000021003	1.14001e-47	3.60434e-46	-0.834963	Galc			ENSMUSG00000066037	4.25676e-08	4.59289e-07	-0.748373	Hnrnpr
ENSMUSG00000060969	3.19052e-14	3.02213e-13	-0.985006	Irx1										ENSMUSG00000037892	0.000558438	0.00153825	-0.834742	Pcdh18			ENSMUSG00000062609	0.0116304	0.0335691	-0.748118	Kcnj15
ENSMUSG00000023243	3.39437e-05	0.000121027	-0.984453	Kcnk5										ENSMUSG00000048373	1.56651e-08	7.47718e-08	-0.834601	Fgfbp1			ENSMUSG00000014813	9.92794e-05	0.000532113	-0.746786	Stc1
ENSMUSG00000046434	2.95964e-21	4.42784e-20	-0.983894	Hnrnpa1										ENSMUSG00000040562	3.55948e-25	4.84746e-24	-0.834421	Gstm2			ENSMUSG00000028040	0.000257568	0.00124256	-0.746473	Efna4
ENSMUSG00000038060	6.39313e-06	2.53867e-05	-0.983337	Dlec1										ENSMUSG00000071265	0.00813608	0.0181892	-0.833543	1700086L19Rik			ENSMUSG00000034303	0.000138694	0.000713911	-0.745931	Ccdc15
ENSMUSG00000025978	0.000322431	0.000981499	-0.982954	Rftn2										ENSMUSG00000033966	2.23555e-09	1.15072e-08	-0.833025	Cdkl4			ENSMUSG00000006649	0.00539253	0.017589	-0.745915	Nphs1
ENSMUSG00000030669	0.00338603	0.00834981	-0.982941	Calca										ENSMUSG00000047773	0.000610333	0.00166918	-0.83281	Ankfn1			ENSMUSG00000089824	4.20476e-06	3.12065e-05	-0.745884	Rbm12
ENSMUSG00000063406	1.75899e-16	1.96342e-15	-0.982523	Tmed5										ENSMUSG00000039450	1.13276e-10	6.45091e-10	-0.832587	Dcxr			ENSMUSG00000029267	2.21561e-08	2.50359e-07	-0.744139	Mtf2
ENSMUSG00000004655	0.00448213	0.0107505	-0.982153	Aqp1										ENSMUSG00000024909	1.00062e-18	9.74093e-18	-0.832341	Efemp2			ENSMUSG00000028614	3.24218e-07	2.99611e-06	-0.743433	Ndc1
ENSMUSG00000066637	5.45885e-06	2.19052e-05	-0.981997	Ttc32										ENSMUSG00000074151	0.000580532	0.00159471	-0.832299	Nlrc5			ENSMUSG00000078630	0.00685108	0.0215974	-0.742058	Tomt
ENSMUSG00000033788	1.47398e-05	5.54774e-05	-0.981924	Dysf										ENSMUSG00000003534	7.46079e-103	8.38873e-101	-0.832171	Ddr1			ENSMUSG00000031683	0.0148742	0.0414032	-0.740654	Lsm6
ENSMUSG00000027858	0.00148317	0.003958	-0.981389	Tspan2										ENSMUSG00000031373	2.4425e-13	1.7171e-12	-0.83217	Car5b			ENSMUSG00000041459	0.000194158	0.000965814	-0.740565	Tardbp
ENSMUSG00000060579	0.00453495	0.0108671	-0.980037	Fhit										ENSMUSG00000033855	6.32249e-13	4.29538e-12	-0.832098	Ston1			ENSMUSG00000035310	3.2286e-07	2.98815e-06	-0.740564	Lin54
ENSMUSG00000061838	8.7944e-12	6.75647e-11	-0.979889	Suclg2										ENSMUSG00000061533	8.06387e-07	3.20807e-06	-0.832023	Cep128			ENSMUSG00000042215	8.28662e-05	0.000453895	-0.74014	Bag2
ENSMUSG00000021417	1.67334e-20	2.37439e-19	-0.979037	Eci2										ENSMUSG00000071550	9.7386e-14	7.0417e-13	-0.832016	Cfap44			ENSMUSG00000022676	0.00124185	0.00492405	-0.739618	Snai2
ENSMUSG00000060126	2.01737e-08	1.1032e-07	-0.977549	Tpt1										ENSMUSG00000020044	1.10125e-91	9.47918e-90	-0.831859	Timp3			ENSMUSG00000019891	0.000781294	0.00328777	-0.738981	Dcbld1
ENSMUSG00000029231	1.03401e-26	2.00233e-25	-0.977543	Pdgfra										ENSMUSG00000031618	0.00560817	0.0129795	-0.831179	Nr3c2			ENSMUSG00000062328	0.0128419	0.0365464	-0.738537	Rpl17
ENSMUSG00000001674	7.74166e-15	7.67857e-14	-0.977092	Ddx18										ENSMUSG00000022519	5.25174e-07	2.13174e-06	-0.830708	Srl			ENSMUSG00000033036	0.00674933	0.0213027	-0.73687	Gm7879
ENSMUSG00000061787	3.49761e-11	2.55544e-10	-0.976183	Rps17										ENSMUSG00000073987	1.09043e-41	2.75131e-40	-0.830583	Ggh			ENSMUSG00000036315	0.00782871	0.0241152	-0.73673	Znrd1
ENSMUSG00000094595	3.87098e-08	2.04498e-07	-0.976019	Fsbp										ENSMUSG00000072680	0.000298817	0.00085929	-0.830442	Tmem254c			ENSMUSG00000028683	0.000315242	0.00148508	-0.73642	Eif2b3
ENSMUSG00000047757	1.44688e-09	8.98923e-09	-0.974298	Fancb										ENSMUSG00000031994	3.05752e-06	1.13506e-05	-0.830202	Adamts8			ENSMUSG00000059474	3.65984e-08	3.97867e-07	-0.736357	Mbtd1
ENSMUSG00000083902	0.00503437	0.0119359	-0.974191	Gm15975										ENSMUSG00000039883	0.00191176	0.00482431	-0.83019	Lrrc17			ENSMUSG00000038909	4.6223e-06	3.39702e-05	-0.736065	Kat7
ENSMUSG00000030031	6.00371e-06	2.39519e-05	-0.973186	Kbtbd8										ENSMUSG00000029090	3.38189e-21	3.82643e-20	-0.830143	Adgra3			ENSMUSG00000029101	9.30038e-07	7.81829e-06	-0.735723	Rgs12
ENSMUSG00000066979	4.88507e-34	1.28921e-32	-0.973014	Bub3										ENSMUSG00000090035	1.7791e-17	1.62302e-16	-0.830109	Galnt4			ENSMUSG00000037808	1.2315e-06	1.01033e-05	-0.735513	Fam76b
ENSMUSG00000024600	0.00346268	0.00852238	-0.972703	Slc27a6										ENSMUSG00000026029	1.8059e-11	1.09535e-10	-0.829363	Casp8			ENSMUSG00000037286	4.87156e-08	5.22252e-07	-0.735054	Stag1
ENSMUSG00000085576	0.000187454	0.000596731	-0.972548	Dpy19l2										ENSMUSG00000036781	2.58332e-53	9.54289e-52	-0.82931	Rps27l			ENSMUSG00000031385	0.00247236	0.00899515	-0.735045	Plxnb3
ENSMUSG00000060636	1.75394e-05	6.5409e-05	-0.972041	Rpl35a										ENSMUSG00000006344	2.5083e-08	1.1742e-07	-0.828417	Ggt5			ENSMUSG00000056708	1.82998e-08	2.10605e-07	-0.734741	Ier5
ENSMUSG00000047604	2.31035e-10	1.56114e-09	-0.971935	Frat2										ENSMUSG00000039899	1.22085e-23	1.55546e-22	-0.827907	Fgl2			ENSMUSG00000013523	4.53311e-06	3.33963e-05	-0.734723	Bcas1
ENSMUSG00000060739	3.45077e-17	4.03033e-16	-0.971519	Nsa2										ENSMUSG00000016664	1.38865e-60	6.15315e-59	-0.827598	Pacsin2			ENSMUSG00000053414	2.36318e-08	2.65531e-07	-0.734432	Hunk
ENSMUSG00000015647	1.4968e-09	9.27363e-09	-0.971237	Lama5										ENSMUSG00000012017	5.89405e-26	8.28391e-25	-0.827591	Scarf2			ENSMUSG00000024054	9.98477e-05	0.000534524	-0.734253	Smchd1
ENSMUSG00000029797	0.014344	0.0305327	-0.970958	Sspo										ENSMUSG00000037921	0.00488842	0.0114375	-0.82759	Ddx60			ENSMUSG00000029122	0.0013988	0.00546102	-0.734188	Evc
ENSMUSG00000035295	0.00733104	0.0167635	-0.969549	Wdr38										ENSMUSG00000051427	5.674e-19	5.62708e-18	-0.827563	Ccdc157			ENSMUSG00000028771	6.88625e-07	5.96951e-06	-0.733824	Ptpn12
ENSMUSG00000070572	0.00712221	0.016334	-0.968562	Trmt112-ps2										ENSMUSG00000026939	7.49524e-05	0.000234015	-0.827526	Tmem141			ENSMUSG00000022212	0.00076277	0.00321958	-0.733709	Cpne6
ENSMUSG00000089762	9.46332e-19	1.21295e-17	-0.968358	Ier5l										ENSMUSG00000006154	0.0105009	0.0228929	-0.827516	Eps8l1			ENSMUSG00000040167	1.81342e-05	0.000116447	-0.733447	Ikzf5
ENSMUSG00000038510	1.11358e-09	7.00608e-09	-0.967823	Rpf2										ENSMUSG00000018740	4.06965e-08	1.86151e-07	-0.827107	Slc25a35			ENSMUSG00000110720	4.01718e-05	0.000238064	-0.733314	Gm46223
ENSMUSG00000074817	0.0101574	0.0224351	-0.967637	Papolb										ENSMUSG00000041323	5.17009e-17	4.59308e-16	-0.826795	Ak7			ENSMUSG00000052833	5.57539e-06	4.01451e-05	-0.733213	Sae1
ENSMUSG00000026662	1.84455e-30	4.29189e-29	-0.967623	Sephs1										ENSMUSG00000038732	1.95607e-07	8.32107e-07	-0.826713	Mboat1			ENSMUSG00000027079	1.8986e-06	1.51226e-05	-0.733049	Clp1
ENSMUSG00000059355	1.22263e-13	1.10879e-12	-0.967256	Wdr83os										ENSMUSG00000044042	2.66551e-06	9.97557e-06	-0.826174	Fmn1			ENSMUSG00000021131	0.0089927	0.0271677	-0.732865	Erh
ENSMUSG00000059796	2.16461e-32	5.39435e-31	-0.967053	Eif4a1										ENSMUSG00000025130	5.41581e-22	6.3847e-21	-0.826082	P4hb			ENSMUSG00000112823	0.0174591	0.0472086	-0.731313	Gm6125
ENSMUSG00000044948	8.88906e-12	6.82333e-11	-0.966577	Cfap43										ENSMUSG00000044080	9.26543e-14	6.71035e-13	-0.825532	S100a1			ENSMUSG00000067878	0.00115006	0.0046097	-0.731206	Map7d3
ENSMUSG00000031226	7.69025e-10	4.93727e-09	-0.966557	Pbdc1										ENSMUSG00000041959	2.07712e-29	3.37555e-28	-0.825267	S100a10			ENSMUSG00000050473	0.0174871	0.0472703	-0.731115	Slc35d3
ENSMUSG00000022018	2.61704e-05	9.4906e-05	-0.965901	Rgcc										ENSMUSG00000037035	6.48722e-06	2.3142e-05	-0.824506	Inhbb			ENSMUSG00000058665	0.000814577	0.00341272	-0.729874	En1
ENSMUSG00000090553	1.30526e-30	3.05695e-29	-0.965769	Snrpe										ENSMUSG00000032440	2.38761e-44	6.65939e-43	-0.824298	Tgfbr2			ENSMUSG00000016181	0.000152	0.000777805	-0.729455	Diexf
ENSMUSG00000020228	4.83624e-11	3.47949e-10	-0.965763	Helb										ENSMUSG00000020821	7.13755e-50	2.39561e-48	-0.824244	Kif1c			ENSMUSG00000055491	9.22368e-05	0.000498211	-0.728617	Pprc1
ENSMUSG00000041840	1.50832e-15	1.57458e-14	-0.965752	Haus1										ENSMUSG00000055963	0.000151607	0.000453511	-0.823581	Triqk			ENSMUSG00000032666	2.24217e-06	1.75725e-05	-0.728418	1700025G04Rik
ENSMUSG00000060257	8.98511e-34	2.34702e-32	-0.965463	Scrt2										ENSMUSG00000023990	1.25698e-07	5.45812e-07	-0.822804	Tfeb			ENSMUSG00000006378	0.00901947	0.027244	-0.728355	Gcat
ENSMUSG00000008682	1.85189e-18	2.32859e-17	-0.96507	Rpl10										ENSMUSG00000002233	2.19169e-30	3.69181e-29	-0.822534	Rhoc			ENSMUSG00000001674	0.00457837	0.0152841	-0.728149	Ddx18
ENSMUSG00000019857	3.48189e-22	5.50853e-21	-0.964498	Asf1a										ENSMUSG00000053070	3.79024e-17	3.38899e-16	-0.822123	9230110C19Rik			ENSMUSG00000036371	0.0009992	0.00406822	-0.72782	Serbp1
ENSMUSG00000019845	2.21682e-10	1.49964e-09	-0.964196	Tube1										ENSMUSG00000054901	0.00447792	0.010547	-0.82178	Arhgef33			ENSMUSG00000029408	1.07644e-05	7.26628e-05	-0.727712	Abcb9
ENSMUSG00000004100	1.21286e-20	1.73614e-19	-0.964193	Ppan										ENSMUSG00000010830	8.66792e-18	8.05038e-17	-0.821589	Kdelr3			ENSMUSG00000031093	9.29557e-05	0.000501644	-0.727323	Dock11
ENSMUSG00000044320	1.69319e-06	7.2375e-06	-0.96335	1700001O22Rik										ENSMUSG00000092192	3.39468e-07	1.40715e-06	-0.821492	Dyx1c1			ENSMUSG00000059796	0.000733376	0.00310567	-0.727033	Eif4a1
ENSMUSG00000040857	6.02371e-16	6.4773e-15	-0.963207	Erf										ENSMUSG00000015405	3.53307e-20	3.78108e-19	-0.821212	Ace2			ENSMUSG00000043415	0.0125951	0.0359687	-0.726888	Otud1
ENSMUSG00000084319	1.52092e-09	9.40353e-09	-0.962605	Tpt1-ps3										ENSMUSG00000026701	1.18302e-26	1.7067e-25	-0.821161	Prdx6			ENSMUSG00000019966	0.00026814	0.00128771	-0.726147	Kitl
ENSMUSG00000030726	8.17386e-14	7.51181e-13	-0.962167	Pold3										ENSMUSG00000001166	0.00891715	0.0197173	-0.821149	Oas1c			ENSMUSG00000074102	4.10402e-08	4.44283e-07	-0.726019	Rbm15b
ENSMUSG00000039221	7.4501e-27	1.45054e-25	-0.962091	Rpl22l1										ENSMUSG00000059447	7.46544e-30	1.22988e-28	-0.821122	Hadhb			ENSMUSG00000037108	0.000243865	0.00118246	-0.725797	Zcwpw1
ENSMUSG00000000149	7.32961e-34	1.92018e-32	-0.96103	Gna12										ENSMUSG00000019848	0.018174	0.0374599	-0.820707	Popdc3			ENSMUSG00000057863	0.00495474	0.0163591	-0.725741	Rpl36
ENSMUSG00000033216	3.84296e-09	2.26713e-08	-0.960033	Eefsec										ENSMUSG00000039391	4.44093e-12	2.83608e-11	-0.820661	Ccdc81			ENSMUSG00000030499	1.40857e-05	9.27255e-05	-0.725537	Kctd15
ENSMUSG00000025584	8.94413e-05	0.000299247	-0.959677	Pde8a										ENSMUSG00000040350	5.83017e-05	0.000184559	-0.820529	Trim7			ENSMUSG00000008136	0.000168285	0.000849277	-0.725196	Fhl2
ENSMUSG00000026436	6.10866e-13	5.18266e-12	-0.959652	Elk4										ENSMUSG00000031737	4.40537e-13	3.03069e-12	-0.820504	Irx5			ENSMUSG00000049764	6.93104e-06	4.89073e-05	-0.724956	Zfp280b
ENSMUSG00000008398	1.38216e-06	5.98522e-06	-0.959557	Elk3										ENSMUSG00000074384	1.1695e-07	5.09799e-07	-0.820499	AI429214			ENSMUSG00000001016	0.00140701	0.00548853	-0.723913	Ilf2
ENSMUSG00000052146	5.40575e-11	3.8752e-10	-0.958878	Rps10										ENSMUSG00000051355	6.47488e-19	6.38963e-18	-0.819973	Commd1			ENSMUSG00000071265	0.000296877	0.00140715	-0.72313	1700086L19Rik
ENSMUSG00000025453	5.89276e-06	2.35303e-05	-0.958869	Nnt										ENSMUSG00000009772	2.92526e-16	2.46489e-15	-0.819753	Nuak2			ENSMUSG00000068011	0.0117875	0.0339631	-0.722578	Mkrn2os
ENSMUSG00000062328	6.11519e-09	3.52965e-08	-0.957968	Rpl17										ENSMUSG00000032643	3.99883e-11	2.35402e-10	-0.819727	Fhl3			ENSMUSG00000030678	0.000574602	0.002508	-0.722568	Maz
ENSMUSG00000057278	9.02681e-19	1.16199e-17	-0.957221	Snrpg										ENSMUSG00000087150	1.5568e-05	5.31541e-05	-0.818861	BC064078			ENSMUSG00000039231	0.000134258	0.00069464	-0.722225	Suv39h1
ENSMUSG00000028212	1.18205e-07	5.9063e-07	-0.95664	Ccne2										ENSMUSG00000026576	3.20179e-83	2.44069e-81	-0.818466	Atp1b1			ENSMUSG00000044250	8.50108e-05	0.000463899	-0.721041	Pced1b
ENSMUSG00000028069	5.57735e-14	5.18418e-13	-0.956553	Gpatch4										ENSMUSG00000032109	3.33533e-06	1.23411e-05	-0.818307	Nlrx1			ENSMUSG00000032782	0.000855007	0.00355898	-0.719679	Cntrob
ENSMUSG00000062647	9.24498e-10	5.87431e-09	-0.956507	Rpl7a										ENSMUSG00000000957	7.66377e-54	2.87232e-52	-0.818114	Mmp14			ENSMUSG00000024985	5.2521e-06	3.80262e-05	-0.719403	Tcf7l2
ENSMUSG00000038900	1.37959e-14	1.34085e-13	-0.956502	Rpl12										ENSMUSG00000020806	4.9032e-29	7.80606e-28	-0.817898	Rhbdf2			ENSMUSG00000040490	0.000437479	0.00197934	-0.719352	Lrfn2
ENSMUSG00000037855	7.74225e-13	6.51302e-12	-0.955865	Zfp365										ENSMUSG00000041238	1.5781e-22	1.899e-21	-0.817499	Rbbp8			ENSMUSG00000072612	0.0016758	0.00639475	-0.71925	Gm10382
ENSMUSG00000031848	8.69642e-18	1.0521e-16	-0.95569	Lsm4										ENSMUSG00000051111	3.73438e-05	0.000121574	-0.817053	Sv2c			ENSMUSG00000021149	3.617e-06	2.72021e-05	-0.719243	Gtpbp4
ENSMUSG00000110900	8.69642e-18	1.0521e-16	-0.95569	Lsm4										ENSMUSG00000026478	7.27744e-45	2.07811e-43	-0.81698	Lamc1			ENSMUSG00000021144	1.65252e-05	0.000107298	-0.718775	Mta1
ENSMUSG00000019789	5.16403e-06	2.0778e-05	-0.955651	Hey2										ENSMUSG00000026894	1.18616e-07	5.1631e-07	-0.816884	Morn5			ENSMUSG00000042524	1.13869e-07	1.13913e-06	-0.718498	Sun2
ENSMUSG00000040195	3.35036e-08	1.78098e-07	-0.955478	Nemp1										ENSMUSG00000107770	7.6605e-06	2.71177e-05	-0.816796	Gm44126			ENSMUSG00000062647	0.00618838	0.0197881	-0.718208	Rpl7a
ENSMUSG00000030499	1.34745e-09	8.40653e-09	-0.955307	Kctd15										ENSMUSG00000051855	1.95732e-74	1.19364e-72	-0.816611	Mest			ENSMUSG00000061533	8.70592e-05	0.000473217	-0.717537	Cep128
ENSMUSG00000037029	1.21426e-25	2.24682e-24	-0.954716	Zfp146										ENSMUSG00000074673	7.22469e-05	0.000226117	-0.815914	Ttll9			ENSMUSG00000074622	1.45399e-06	1.17366e-05	-0.717165	Mafb
ENSMUSG00000020812	1.3499e-07	6.70008e-07	-0.950776	1810032O08Rik										ENSMUSG00000018566	6.23889e-07	2.51091e-06	-0.815878	Slc2a4			ENSMUSG00000035164	0.000978401	0.00399796	-0.717102	Zc3h12c
ENSMUSG00000048696	4.9817e-30	1.13841e-28	-0.950314	Mex3d										ENSMUSG00000073650	1.24071e-05	4.28907e-05	-0.815749	Catip			ENSMUSG00000021943	2.45012e-07	2.31149e-06	-0.716203	Gdf10
ENSMUSG00000024135	4.04229e-23	6.722e-22	-0.949496	Srbd1										ENSMUSG00000021751	0.00334353	0.00806835	-0.815722	Acox2			ENSMUSG00000027329	8.16155e-07	6.9779e-06	-0.71496	Spef1
ENSMUSG00000022210	6.46005e-15	6.44672e-14	-0.94923	Dhrs4										ENSMUSG00000032314	4.32845e-53	1.58916e-51	-0.815661	Etfa			ENSMUSG00000085576	0.000359109	0.00166481	-0.714957	Dpy19l2
ENSMUSG00000052056	8.58551e-05	0.000288219	-0.948931	Zfp217										ENSMUSG00000041431	1.51871e-11	9.26469e-11	-0.8153	Ccnb1			ENSMUSG00000036478	2.20171e-07	2.0996e-06	-0.71428	Btg1
ENSMUSG00000020949	3.24896e-29	7.22158e-28	-0.94755	Fkbp3										ENSMUSG00000022136	1.12555e-89	9.37433e-88	-0.814748	Dnajc3			ENSMUSG00000060036	8.56012e-08	8.82753e-07	-0.714156	Rpl3
ENSMUSG00000028689	8.00605e-09	4.55058e-08	-0.947316	Ccdc163										ENSMUSG00000027007	1.49323e-76	9.6284e-75	-0.814655	Ssfa2			ENSMUSG00000019979	3.92717e-06	2.93029e-05	-0.714052	Apaf1
ENSMUSG00000059901	1.57527e-10	1.08201e-09	-0.946115	Adamts14										ENSMUSG00000030352	7.06682e-41	1.73678e-39	-0.814617	Tspan9			ENSMUSG00000040599	0.000361121	0.0016727	-0.713979	Mis12
ENSMUSG00000018446	4.04069e-12	3.19912e-11	-0.944397	C1qbp										ENSMUSG00000071573	0.000884846	0.00235235	-0.814532	Rnls			ENSMUSG00000048905	0.000221375	0.00108594	-0.713766	4930539E08Rik
ENSMUSG00000096768	2.44336e-32	6.08054e-31	-0.943946	Gm47283										ENSMUSG00000046491	7.19007e-08	3.20648e-07	-0.814424	C1qtnf2			ENSMUSG00000031134	0.00184129	0.00694407	-0.713639	Rbmx
ENSMUSG00000085957	0.000447517	0.00132332	-0.943687	Syna										ENSMUSG00000035274	4.11557e-21	4.64195e-20	-0.813932	Tpbg			ENSMUSG00000041560	2.22591e-07	2.11878e-06	-0.713392	Nop53
ENSMUSG00000078240	7.40103e-05	0.000251189	-0.94273	Gm3550										ENSMUSG00000031027	0.000304248	0.000874208	-0.813916	Stk33			ENSMUSG00000021070	8.28842e-05	0.000453895	-0.713121	Bdkrb2
ENSMUSG00000030512	8.73337e-19	1.12503e-17	-0.942446	Snrpa1										ENSMUSG00000044645	3.98271e-05	0.000129028	-0.81386	Gm7334			ENSMUSG00000021176	0.00255199	0.00922918	-0.713111	Efcab11
ENSMUSG00000031737	1.03564e-06	4.56536e-06	-0.941964	Irx5										ENSMUSG00000031068	7.8044e-43	2.06776e-41	-0.813805	Glrx3			ENSMUSG00000040936	3.78222e-06	2.83737e-05	-0.712163	Ulk4
ENSMUSG00000025967	5.7657e-28	1.18309e-26	-0.94171	Eef1b2										ENSMUSG00000049502	2.45618e-13	1.72537e-12	-0.813707	Dtx3l			ENSMUSG00000053128	0.000494115	0.00219112	-0.712119	Rnf26
ENSMUSG00000042354	5.12408e-18	6.28411e-17	-0.941614	Gnl3										ENSMUSG00000048387	0.00172371	0.00438793	-0.813299	Osr1			ENSMUSG00000040688	0.00481103	0.0159429	-0.711882	Tbl3
ENSMUSG00000034917	0.00408664	0.00990012	-0.941525	Tjp3										ENSMUSG00000075569	1.58789e-15	1.27984e-14	-0.813231	Rsph10b			ENSMUSG00000028741	0.00969504	0.0288503	-0.711632	Mrto4
ENSMUSG00000059878	1.5355e-32	3.83724e-31	-0.94139	Zfp422										ENSMUSG00000039202	2.50645e-116	3.66593e-114	-0.813149	Abhd2			ENSMUSG00000031340	0.00479693	0.0159107	-0.710794	Gabre
ENSMUSG00000044813	6.71469e-09	3.85513e-08	-0.941318	Shb										ENSMUSG00000024805	4.57553e-11	2.67862e-10	-0.812688	Pcgf5			ENSMUSG00000054320	4.9522e-05	0.000287327	-0.710479	Lrrc36
ENSMUSG00000029614	3.66923e-10	2.43612e-09	-0.941127	Rpl6										ENSMUSG00000030894	5.67671e-27	8.29601e-26	-0.812686	Tpp1			ENSMUSG00000038510	0.0109315	0.0318423	-0.709685	Rpf2
ENSMUSG00000017718	0.000128885	0.000421445	-0.940532	Afmid										ENSMUSG00000020014	2.50677e-10	1.38632e-09	-0.81243	Cfap54			ENSMUSG00000035697	0.00343153	0.0119389	-0.70967	Arhgap45
ENSMUSG00000025525	1.19757e-08	6.68793e-08	-0.939994	Apool										ENSMUSG00000028441	4.0409e-06	1.48117e-05	-0.812384	1110017D15Rik			ENSMUSG00000025785	9.25986e-05	0.000500016	-0.709622	Exosc7
ENSMUSG00000022844	5.30011e-09	3.08808e-08	-0.938852	Pdia5										ENSMUSG00000049881	6.17684e-08	2.77387e-07	-0.812336	2810025M15Rik			ENSMUSG00000041846	1.02489e-07	1.03872e-06	-0.70941	Ppp4r3a
ENSMUSG00000074505	1.40951e-09	8.76979e-09	-0.938398	Fat3										ENSMUSG00000029826	1.20226e-22	1.45647e-21	-0.812307	Zc3hav1			ENSMUSG00000026463	6.88981e-05	0.000386005	-0.709408	Atp2b4
ENSMUSG00000004018	1.29712e-08	7.2281e-08	-0.937856	Fancl										ENSMUSG00000096768	1.64151e-28	2.56344e-27	-0.812182	Gm47283			ENSMUSG00000024312	0.000486152	0.00216271	-0.709373	Wdr46
ENSMUSG00000036371	3.93163e-29	8.63173e-28	-0.937495	Serbp1										ENSMUSG00000030246	2.74693e-50	9.30645e-49	-0.811704	Ldhb			ENSMUSG00000067870	0.00837265	0.0255812	-0.709237	Rpl31-ps8
ENSMUSG00000001964	1.44557e-23	2.45404e-22	-0.937349	Emd										ENSMUSG00000046844	3.26067e-109	4.10206e-107	-0.811303	Vat1l			ENSMUSG00000051339	0.000597973	0.00259409	-0.709173	2900026A02Rik
ENSMUSG00000025092	0.00033272	0.00101024	-0.937107	Hspa12a										ENSMUSG00000020650	2.38342e-16	2.01872e-15	-0.811055	Bcap29			ENSMUSG00000043929	8.17343e-05	0.000449004	-0.708974	Klhl15
ENSMUSG00000028631	0.000439202	0.0013011	-0.936057	Kcnq4										ENSMUSG00000030555	6.94579e-07	2.77986e-06	-0.811003	Ttc23			ENSMUSG00000027358	0.000452183	0.00203319	-0.708537	Bmp2
ENSMUSG00000066043	5.78382e-14	5.37331e-13	-0.935885	Phactr4										ENSMUSG00000031266	3.36064e-16	2.81593e-15	-0.810786	Gla			ENSMUSG00000032902	0.0176482	0.0476413	-0.708511	Slc16a1
ENSMUSG00000031715	9.27134e-20	1.25296e-18	-0.935057	Smarca5										ENSMUSG00000044216	0.000307216	0.000881329	-0.810699	Kcnj4			ENSMUSG00000037110	0.000325218	0.00152769	-0.708439	Ralgapa2
ENSMUSG00000029090	2.22582e-12	1.8103e-11	-0.934928	Adgra3										ENSMUSG00000056429	2.4442e-106	2.95109e-104	-0.810508	Tgoln1			ENSMUSG00000008393	5.63704e-06	4.05692e-05	-0.707947	Carhsp1
ENSMUSG00000052221	0.00431649	0.0103922	-0.934471	Ppp1r36										ENSMUSG00000020571	3.63149e-42	9.34628e-41	-0.810414	Pdia6			ENSMUSG00000051495	7.22189e-08	7.55099e-07	-0.707728	Irf2bp2
ENSMUSG00000035293	7.17604e-07	3.24081e-06	-0.933637	G2e3										ENSMUSG00000049493	8.96392e-05	0.000276748	-0.810387	Pls1			ENSMUSG00000027199	0.000178417	0.000894912	-0.707704	Gatm
ENSMUSG00000046318	8.98656e-08	4.53715e-07	-0.933236	Ccbe1										ENSMUSG00000026829	0.00229671	0.00570609	-0.810326	Gbgt1			ENSMUSG00000111138	0.000178417	0.000894912	-0.707704	Gatm
ENSMUSG00000021149	1.41471e-13	1.2746e-12	-0.933227	Gtpbp4										ENSMUSG00000030609	2.17115e-26	3.09746e-25	-0.810115	Aen			ENSMUSG00000030662	5.09986e-06	3.70576e-05	-0.707456	Ipo5
ENSMUSG00000027984	1.3685e-08	7.61164e-08	-0.933119	Hadh										ENSMUSG00000045838	1.33461e-10	7.54546e-10	-0.809776	A430105I19Rik			ENSMUSG00000042225	6.61963e-07	5.75496e-06	-0.707348	Ammecr1
ENSMUSG00000032737	1.08585e-13	9.89768e-13	-0.932963	Inppl1										ENSMUSG00000022483	0.00159219	0.00407447	-0.809771	Col2a1			ENSMUSG00000029814	0.000398675	0.00182574	-0.707296	Igf2bp3
ENSMUSG00000071708	5.91572e-27	1.16064e-25	-0.932822	Sms										ENSMUSG00000036275	7.69771e-99	7.65093e-97	-0.809568	9530068E07Rik			ENSMUSG00000042354	0.000235746	0.00114771	-0.707192	Gnl3
ENSMUSG00000061723	0.00530151	0.0124947	-0.932776	Tnnt3										ENSMUSG00000017057	1.48702e-35	3.0434e-34	-0.809498	Il13ra1			ENSMUSG00000022636	2.78368e-07	2.60036e-06	-0.706973	Alcam
ENSMUSG00000058546	2.20978e-09	1.33851e-08	-0.932061	Rpl23a										ENSMUSG00000071540	0.0174808	0.0361389	-0.809036	3425401B19Rik			ENSMUSG00000026603	0.00330493	0.0115653	-0.706312	Smyd2
ENSMUSG00000030505	4.79095e-10	3.1355e-09	-0.931475	Prmt3										ENSMUSG00000015533	0.000966271	0.00255185	-0.808518	Itga2			ENSMUSG00000034109	8.47851e-07	7.19777e-06	-0.706219	Golim4
ENSMUSG00000032481	2.35151e-15	2.41814e-14	-0.931388	Smarcc1										ENSMUSG00000006390	3.07779e-33	5.84682e-32	-0.808482	Elovl1			ENSMUSG00000053161	0.000304083	0.00143777	-0.706091	Daw1
ENSMUSG00000006360	0.000780546	0.0021932	-0.930657	Crip1										ENSMUSG00000020877	0.000890702	0.00236652	-0.808335	Scrn2			ENSMUSG00000060098	1.02815e-05	6.97155e-05	-0.705126	Prmt7
ENSMUSG00000048445	1.07683e-05	4.15431e-05	-0.930652	Ccdc57										ENSMUSG00000009246	3.47719e-07	1.44002e-06	-0.808103	Trpm5			ENSMUSG00000041238	0.000952185	0.00390409	-0.704863	Rbbp8
ENSMUSG00000091269	0.000118504	0.000389071	-0.929949	Gm6682										ENSMUSG00000036752	1.79385e-110	2.3051e-108	-0.807788	Tubb4b			ENSMUSG00000026234	8.84922e-08	9.10486e-07	-0.704632	Ncl
ENSMUSG00000027611	0.00369965	0.00905455	-0.928606	Procr										ENSMUSG00000021112	1.8057e-20	1.95926e-19	-0.807778	Mpp5			ENSMUSG00000019920	5.55139e-06	4.00006e-05	-0.704627	Lims1
ENSMUSG00000027752	1.38995e-19	1.86156e-18	-0.928341	Exosc8										ENSMUSG00000019256	4.04621e-09	2.03726e-08	-0.807331	Ahr			ENSMUSG00000007613	6.07918e-07	5.32098e-06	-0.704219	Tgfbr1
ENSMUSG00000022853	0.00029102	0.000892564	-0.92829	Ehhadh										ENSMUSG00000001517	0.000918187	0.00243451	-0.807303	Foxm1			ENSMUSG00000004268	0.00629372	0.0200571	-0.703505	Emg1
ENSMUSG00000027405	1.51743e-26	2.91637e-25	-0.928093	Nop56										ENSMUSG00000070526	1.34364e-05	4.62623e-05	-0.806791	Peg12			ENSMUSG00000029290	1.07484e-07	1.08366e-06	-0.703233	Zfp326
ENSMUSG00000041712	7.17034e-29	1.54763e-27	-0.927514	Ubr7										ENSMUSG00000073043	0.00116227	0.00302768	-0.806243	Atoh1			ENSMUSG00000030602	1.09772e-05	7.3933e-05	-0.702862	Pak4
ENSMUSG00000029563	0.00120584	0.00327109	-0.927486	Foxp2										ENSMUSG00000003526	1.34252e-07	5.80295e-07	-0.805665	Prodh			ENSMUSG00000020700	4.72841e-06	3.46654e-05	-0.702588	Map3k3
ENSMUSG00000031486	3.90128e-10	2.58157e-09	-0.927071	Adgra2										ENSMUSG00000111321	1.34252e-07	5.80295e-07	-0.805665	Prodh			ENSMUSG00000028911	3.01398e-05	0.000182997	-0.702053	Srsf4
ENSMUSG00000007589	6.12705e-21	8.95681e-20	-0.926728	Tinf2										ENSMUSG00000021453	5.63549e-16	4.65271e-15	-0.805437	Gadd45g			ENSMUSG00000071708	0.00245612	0.00894517	-0.701936	Sms
ENSMUSG00000089901	3.14463e-13	2.7314e-12	-0.925675	Gm8113										ENSMUSG00000089774	1.49759e-45	4.3879e-44	-0.805057	Slc5a3			ENSMUSG00000047022	5.18881e-05	0.000299247	-0.701645	Mipol1
ENSMUSG00000048039	9.31573e-26	1.73813e-24	-0.925101	Isg20l2										ENSMUSG00000105096	5.05509e-12	3.21006e-11	-0.80505	Gbp10			ENSMUSG00000033216	7.67139e-05	0.000424005	-0.70128	Eefsec
ENSMUSG00000037315	5.34697e-16	5.7637e-15	-0.924482	Jade3										ENSMUSG00000022431	0.001957	0.00492742	-0.804961	Ribc2			ENSMUSG00000026594	4.36931e-07	3.94089e-06	-0.701228	Ralgps2
ENSMUSG00000052525	1.84016e-07	8.97165e-07	-0.922571	Spdya										ENSMUSG00000023951	4.12451e-24	5.38852e-23	-0.804894	Vegfa			ENSMUSG00000016921	1.9196e-05	0.000122568	-0.701213	Srsf6
ENSMUSG00000063457	4.9755e-08	2.59326e-07	-0.922125	Rps15										ENSMUSG00000062991	4.93011e-13	3.37748e-12	-0.804868	Nrg1			ENSMUSG00000037443	0.000443493	0.00200254	-0.700741	Cep85
ENSMUSG00000043421	2.10683e-09	1.27918e-08	-0.921944	Hilpda										ENSMUSG00000037784	3.44301e-24	4.51127e-23	-0.804853	Dzip1l			ENSMUSG00000005698	1.47852e-07	1.45017e-06	-0.70014	Ctcf
ENSMUSG00000055044	7.72311e-11	5.45557e-10	-0.921752	Pdlim1										ENSMUSG00000000126	1.93934e-19	1.98006e-18	-0.804425	Wnt9a			ENSMUSG00000050666	0.0156949	0.0432676	-0.700106	Vstm4
ENSMUSG00000039001	2.79954e-12	2.25538e-11	-0.921529	Rps21										ENSMUSG00000073489	0.000320224	0.000915434	-0.804335	Ifi204			ENSMUSG00000061613	0.0042373	0.0142828	-0.699783	U2af1
ENSMUSG00000050295	2.79204e-07	1.33079e-06	-0.92141	Foxc1										ENSMUSG00000031303	1.28771e-08	6.18745e-08	-0.803704	Map3k15			ENSMUSG00000035024	0.00251202	0.00911568	-0.699261	Ncapd3
ENSMUSG00000053730	3.09709e-08	1.65669e-07	-0.921373	Tmem39b										ENSMUSG00000057561	2.58194e-13	1.80947e-12	-0.803488	Eif1a			ENSMUSG00000034120	0.00416942	0.0140803	-0.699097	Srsf2
ENSMUSG00000004231	2.19028e-08	1.19302e-07	-0.921315	Pax2										ENSMUSG00000025969	2.5524e-96	2.39154e-94	-0.803461	Nrp2			ENSMUSG00000050592	0.00418968	0.0141381	-0.698548	Fam78a
[truncated: 3,654 more rows]

## Sheet: GNP_Promoter_DARs
DARs located in Promoter-TSS (-1kb to +100 bp) - GNPs										Simple Summary GNP Promoter DARs
[truncated: 316 more rows]

## Sheet: TFBS in GNP Promoter DARs
TF binding Sites within 1 DIV DARs		GNP promoter DAR with Fos/Jun Binding motif
[truncated: 97 more rows]

[truncated: 2 more sheets: GNP promoterDAR_DEG Overlap, DAR_DEG_FosJun Overlap]
